# Supplementary material for: Ab initio structure determination of nanocrystals of organic pharmaceutical compounds by electron diffraction at room temperature using a Timepix quantum area direct electron detector
Source: Acta Crystallogr A Found Adv. 2016 Feb 5;72(Pt 2):236–42. doi: 10.1107/S2053273315022500 (PMC4770873; doi:10.1107/S2053273315022500)
Supplement: Supplementary file 1 [file a-72-00236-sup1.cif]

##############################################################################
#                                                                            #
# This CIF contains the data in a paper accepted for publication in          #
# Acta Crystallographica Section A. It conforms to the requirements of       #
# Notes for Authors for Acta Crystallographica Section A, and has been       #
# peer reviewed under the auspices of the IUCr Commission on Journals.       #
#                                                                            #
# Full details of the Crystallographic Information File format               #
# are given in the paper "The Crystallographic Information File (CIF):       #
# a New Standard Archive File for Crystallography" by S. R. Hall, F. H.      #
# Allen and I. D. Brown [Acta Cryst. (1991), A47, 655-685].                  #
#                                                                            #
# The current version of the core CIF dictionary is obtainable from          #
# ftp://ftp.iucr.org/pub/cif_core.dic.                                       #
#                                                                            #
# Software is freely available for graphical display of the structure(s)     #
# in this CIF. For information consult the CIF software page                 #
# http://www.iucr.org/resources/cif/software.                                #
#                                                                            #
# This file may be used for bona fide research purposes within the           #
# scientific community so long as proper attribution is given to the journal # 
# article from which it was obtained.                                        #
#                                                                            #
##############################################################################
data_carbamazepine_single
_audit_creation_method     'SHELXL-2014/8'
_database_code_depnum_ccdc_archive     'CCDC 1438802'
_chemical_name_systematic     ?
_chemical_name_common     ?
_chemical_formula_moiety     ?
_chemical_formula_sum     'C2.50 H2 N0.33 O0.17'
_chemical_formula_weight     39.38
_chemical_melting_point     ?
_shelx_space_group_comment
;
The symmetry employed for this shelxl refinement is uniquely defined
by the following loop, which should always be used as a source of
symmetry information in preference to the above space-group names.
They are only intended as comments.
;
_space_group_crystal_system     monoclinic
_space_group_name_H-M_alt     'P 21/n'
_space_group_name_Hall     '-P 2yn'
loop_
    _space_group_symop_operation_xyz
    'x, y, z'
    '-x+1/2, y+1/2, -z+1/2'
    '-x, -y, -z'
    'x-1/2, -y-1/2, z-1/2'
_cell_length_a     7.578(12)
_cell_length_b     11.176(2)
_cell_length_c     13.991(13)
_cell_angle_alpha     90
_cell_angle_beta     93.08(6)
_cell_angle_gamma     90
_cell_volume     1183(2)
_cell_formula_units_Z     24
_cell_measurement_reflns_used     ?
_cell_measurement_theta_min     ?
_cell_measurement_theta_max     ?
_cell_measurement_temperature     293(2)
_exptl_crystal_description     'nanocrystal'
_exptl_crystal_colour     ?
_exptl_crystal_size_max     ?
_exptl_crystal_size_mid     ?
_exptl_crystal_size_min     ?
_exptl_crystal_density_diffrn     1.326
_exptl_crystal_density_meas     ?
_exptl_crystal_density_method     ?
_exptl_crystal_F_000     496
_exptl_absorpt_coefficient_mu     0.085
_exptl_absorpt_correction_type     empirical
_exptl_absorpt_process_details     ?
_shelx_estimated_absorpt_T_min     ?
_shelx_estimated_absorpt_T_max     ?
_exptl_absorpt_correction_T_min     ?
_exptl_absorpt_correction_T_max     ?
_diffrn_ambient_temperature     293(2)
_diffrn_radiation_type     electron
_diffrn_radiation_wavelength     0.02508
_diffrn_measurement_device_type
;
 Philips EM30 LaB6 Electron Microscope with Timepix Detector
;
_diffrn_measurement_method     ?
_diffrn_detector_area_resol_mean     ?
_diffrn_reflns_number     2202
_diffrn_reflns_av_R_equivalents     0.0837
_diffrn_reflns_theta_min     0.082
_diffrn_reflns_theta_max     0.894
_diffrn_reflns_theta_full     0.862
_diffrn_measured_fraction_theta_max     0.447
_diffrn_measured_fraction_theta_full     0.451
_diffrn_reflns_limit_h_min     -7
_diffrn_reflns_limit_h_max     7
_diffrn_reflns_limit_k_min     -13
_diffrn_reflns_limit_k_max     13
_diffrn_reflns_limit_l_min     -16
_diffrn_reflns_limit_l_max     16
_refine_special_details     ?
_reflns_number_total     1071
_reflns_number_gt     754
_reflns_threshold_expression     'I > 2\s(I)'
_refine_ls_structure_factor_coef     Fsqd
_refine_ls_matrix_type     full
_refine_ls_R_factor_all     0.2803
_refine_ls_R_factor_gt     0.2545
_refine_ls_wR_factor_gt     0.5435
_refine_ls_wR_factor_ref     0.5564
_refine_ls_goodness_of_fit_ref     2.113
_refine_ls_restrained_S_all     1.983
_refine_ls_number_reflns     1071
_refine_ls_number_parameters     163
_refine_ls_number_restraints     144
_refine_ls_hydrogen_treatment     constr
_refine_ls_weighting_scheme     calc
_refine_ls_weighting_details
                      'w=1/[\s^2^(Fo^2^)+(0.2000P)^2^] where P=(Fo^2^+2Fc^2^)/3'
_atom_sites_solution_hydrogens     geom
_atom_sites_solution_primary     ?
_atom_sites_solution_secondary     ?
_refine_ls_shift/su_max     0.000
_refine_ls_shift/su_mean     0.000
_refine_diff_density_max     0.722
_refine_diff_density_min     -0.554
_refine_ls_extinction_method     none
_refine_ls_extinction_coef     .
loop_
    _atom_type_symbol
    _atom_type_description
    _atom_type_scat_dispersion_real
    _atom_type_scat_dispersion_imag
    _atom_type_scat_source
    'C' 'C' 0.0033 0.0016
                         'International Tables Vol C Tables 4.2.6.8 and 6.1.1.4'
    'H' 'H' 0.0000 0.0000
                         'International Tables Vol C Tables 4.2.6.8 and 6.1.1.4'
    'N' 'N' 0.0061 0.0033
                         'International Tables Vol C Tables 4.2.6.8 and 6.1.1.4'
    'O' 'O' 0.0106 0.0060
                         'International Tables Vol C Tables 4.2.6.8 and 6.1.1.4'
_computing_data_collection     ?
_computing_cell_refinement     ?
_computing_data_reduction     ?
_computing_structure_solution     ?
_computing_structure_refinement     'SHELXL-2014/8 (Sheldrick, 2014)'
_computing_molecular_graphics     ?
_computing_publication_material     ?
loop_
    _atom_site_type_symbol
    _atom_site_label
    _atom_site_fract_x
    _atom_site_fract_y
    _atom_site_fract_z
    _atom_site_U_iso_or_equiv
    _atom_site_adp_type
    _atom_site_calc_flag
    _atom_site_occupancy
    _atom_site_disorder_assembly
    _atom_site_disorder_group
    C C1 0.343(4) 0.6879(11) 0.5044(14) 0.060(4) Uani d 1 . .
    O O1 -0.005(3) 0.8773(10) 0.4105(11) 0.076(5) Uani d 1 . .
    N N1 0.212(3) 0.7343(9) 0.4393(12) 0.061(4) Uani d 1 . .
    C C2 0.303(4) 0.6371(14) 0.5884(15) 0.069(5) Uani d 1 . .
    H H2 0.1862 0.6259 0.6041 0.083 Uiso calc 1 . .
    N N2 0.182(3) 0.8996(10) 0.5404(13) 0.070(5) Uani d 1 . .
    H H2A 0.1307 0.9638 0.5587 0.084 Uiso calc 1 . .
    H H2B 0.2716 0.8716 0.5732 0.084 Uiso calc 1 . .
    C C3 0.451(4) 0.6006(12) 0.6533(17) 0.067(5) Uani d 1 . .
    H H3 0.4305 0.5683 0.7130 0.080 Uiso calc 1 . .
    C C4 0.616(4) 0.6141(12) 0.6262(16) 0.070(5) Uani d 1 . .
    H H4 0.7081 0.5897 0.6682 0.084 Uiso calc 1 . .
    C C5 0.657(4) 0.6621(12) 0.5397(16) 0.068(4) Uani d 1 . .
    H H5 0.7751 0.6714 0.5260 0.082 Uiso calc 1 . .
    C C7 0.561(4) 0.7502(14) 0.3735(17) 0.070(5) Uani d 1 . .
    H H7 0.6552 0.8030 0.3706 0.084 Uiso calc 1 . .
    C C6 0.527(4) 0.6966(10) 0.4731(15) 0.061(4) Uani d 1 . .
    C C8 0.475(4) 0.7298(12) 0.2971(16) 0.062(4) Uani d 1 . .
    H H8 0.5273 0.7535 0.2417 0.074 Uiso calc 1 . .
    C C9 0.302(4) 0.6738(12) 0.2832(14) 0.060(4) Uani d 1 . .
    C C10 0.257(4) 0.6102(13) 0.1939(15) 0.067(5) Uani d 1 . .
    H H10 0.3389 0.6090 0.1469 0.081 Uiso calc 1 . .
    C C11 0.100(5) 0.5528(14) 0.1761(16) 0.072(5) Uani d 1 . .
    H H11 0.0749 0.5136 0.1183 0.086 Uiso calc 1 . .
    C C12 -0.016(4) 0.5547(13) 0.2440(15) 0.069(5) Uani d 1 . .
    H H12 -0.1196 0.5120 0.2311 0.083 Uiso calc 1 . .
    C C13 -0.001(4) 0.6136(12) 0.3337(15) 0.067(5) Uani d 1 . .
    H H13 -0.0901 0.6146 0.3767 0.080 Uiso calc 1 . .
    C C14 0.174(3) 0.6738(9) 0.3520(13) 0.054(4) Uani d 1 . .
    C C15 0.120(4) 0.8421(10) 0.4587(14) 0.053(4) Uani d 1 . .
loop_
    _atom_site_aniso_label
    _atom_site_aniso_U_11
    _atom_site_aniso_U_22
    _atom_site_aniso_U_33
    _atom_site_aniso_U_12
    _atom_site_aniso_U_13
    _atom_site_aniso_U_23
    C1 0.091(9) 0.031(5) 0.060(7) 0.008(5) 0.016(6) 0.001(4)
    O1 0.106(12) 0.056(6) 0.066(8) 0.024(6) 0.015(7) -0.016(5)
    N1 0.095(9) 0.034(4) 0.055(6) 0.019(5) 0.017(5) -0.011(4)
    C2 0.095(13) 0.051(7) 0.061(8) 0.000(6) 0.013(7) 0.011(6)
    N2 0.109(15) 0.034(5) 0.069(8) 0.023(6) 0.015(8) -0.015(5)
    C3 0.101(13) 0.036(6) 0.064(9) 0.002(6) 0.008(7) -0.007(5)
    C4 0.100(13) 0.036(6) 0.074(9) 0.003(6) 0.010(7) -0.005(5)
    C5 0.095(11) 0.040(6) 0.070(8) 0.012(6) 0.014(7) -0.006(5)
    C7 0.102(13) 0.050(7) 0.061(7) -0.002(7) 0.017(7) -0.002(5)
    C6 0.091(9) 0.027(5) 0.066(7) 0.008(5) 0.018(6) -0.001(4)
    C8 0.091(12) 0.044(6) 0.052(7) 0.002(5) 0.025(7) -0.001(5)
    C9 0.092(11) 0.035(5) 0.056(7) 0.009(5) 0.023(6) -0.011(5)
    C10 0.101(13) 0.047(7) 0.055(8) 0.009(6) 0.021(7) -0.013(5)
    C11 0.103(14) 0.051(7) 0.062(9) 0.010(6) 0.020(8) -0.021(6)
    C12 0.105(13) 0.042(6) 0.064(8) 0.007(6) 0.019(8) -0.020(5)
    C13 0.096(12) 0.047(6) 0.060(8) 0.002(6) 0.026(7) -0.020(6)
    C14 0.092(10) 0.022(4) 0.050(6) 0.015(4) 0.020(5) -0.002(4)
    C15 0.087(11) 0.022(4) 0.053(7) 0.010(5) 0.029(7) -0.005(4)
_geom_special_details
;
 All esds (except the esd in the dihedral angle between two l.s. planes)
 are estimated using the full covariance matrix.  The cell esds are taken
 into account individually in the estimation of esds in distances, angles
 and torsion angles. correlations between esds in cell parameters are only
 used when they are defined by crystal symmetry.  An approximate (isotropic)
 treatment of cell esds is used for estimating esds involving l.s. planes.
;
loop_
    _geom_bond_atom_site_label_1
    _geom_bond_atom_site_label_2
    _geom_bond_site_symmetry_2
    _geom_bond_distance
    _geom_bond_publ_flag
    C1 C2 . 1.36(2) ?
    C1 N1 . 1.41(4) ?
    C1 C6 . 1.49(3) ?
    O1 C15 . 1.20(3) ?
    N1 C14 . 1.41(3) ?
    N1 C15 . 1.427(18) ?
    C2 C3 . 1.46(4) ?
    C2 H2 . 0.9300 ?
    N2 C15 . 1.37(3) ?
    N2 H2A . 0.8600 ?
    N2 H2B . 0.8600 ?
    C3 C4 . 1.33(3) ?
    C3 H3 . 0.9300 ?
    C4 C5 . 1.38(3) ?
    C4 H4 . 0.9300 ?
    C5 C6 . 1.37(4) ?
    C5 H5 . 0.9300 ?
    C7 C8 . 1.24(4) ?
    C7 C6 . 1.55(3) ?
    C7 H7 . 0.9300 ?
    C8 C9 . 1.45(4) ?
    C8 H8 . 0.9300 ?
    C9 C14 . 1.41(2) ?
    C9 C10 . 1.46(3) ?
    C10 C11 . 1.36(5) ?
    C10 H10 . 0.9300 ?
    C11 C12 . 1.33(3) ?
    C11 H11 . 0.9300 ?
    C12 C13 . 1.42(3) ?
    C12 H12 . 0.9300 ?
    C13 C14 . 1.49(4) ?
    C13 H13 . 0.9300 ?
loop_
    _geom_angle_atom_site_label_1
    _geom_angle_atom_site_label_2
    _geom_angle_atom_site_label_3
    _geom_angle_site_symmetry_1
    _geom_angle_site_symmetry_3
    _geom_angle
    _geom_angle_publ_flag
    C2 C1 N1 . . 122(2) ?
    C2 C1 C6 . . 123(2) ?
    N1 C1 C6 . . 115.2(16) ?
    C1 N1 C14 . . 119.2(13) ?
    C1 N1 C15 . . 121.6(17) ?
    C14 N1 C15 . . 119.2(19) ?
    C1 C2 C3 . . 117(3) ?
    C1 C2 H2 . . 121.5 ?
    C3 C2 H2 . . 121.5 ?
    C15 N2 H2A . . 120.0 ?
    C15 N2 H2B . . 120.0 ?
    H2A N2 H2B . . 120.0 ?
    C4 C3 C2 . . 119(2) ?
    C4 C3 H3 . . 120.3 ?
    C2 C3 H3 . . 120.3 ?
    C3 C4 C5 . . 124(3) ?
    C3 C4 H4 . . 118.1 ?
    C5 C4 H4 . . 118.1 ?
    C6 C5 C4 . . 121(3) ?
    C6 C5 H5 . . 119.4 ?
    C4 C5 H5 . . 119.4 ?
    C8 C7 C6 . . 127(2) ?
    C8 C7 H7 . . 116.6 ?
    C6 C7 H7 . . 116.6 ?
    C5 C6 C1 . . 115.6(18) ?
    C5 C6 C7 . . 125(2) ?
    C1 C6 C7 . . 119(2) ?
    C7 C8 C9 . . 128.4(18) ?
    C7 C8 H8 . . 115.8 ?
    C9 C8 H8 . . 115.8 ?
    C14 C9 C8 . . 124(2) ?
    C14 C9 C10 . . 116(2) ?
    C8 C9 C10 . . 119.6(18) ?
    C11 C10 C9 . . 123(2) ?
    C11 C10 H10 . . 118.3 ?
    C9 C10 H10 . . 118.3 ?
    C12 C11 C10 . . 118(2) ?
    C12 C11 H11 . . 121.1 ?
    C10 C11 H11 . . 121.1 ?
    C11 C12 C13 . . 128(3) ?
    C11 C12 H12 . . 116.0 ?
    C13 C12 H12 . . 116.0 ?
    C12 C13 C14 . . 112.9(18) ?
    C12 C13 H13 . . 123.5 ?
    C14 C13 H13 . . 123.5 ?
    C9 C14 N1 . . 118(2) ?
    C9 C14 C13 . . 121.5(18) ?
    N1 C14 C13 . . 120.3(15) ?
    O1 C15 N2 . . 122.7(14) ?
    O1 C15 N1 . . 123.4(19) ?
    N2 C15 N1 . . 114(2) ?
loop_
    _geom_hbond_atom_site_label_D
    _geom_hbond_atom_site_label_H
    _geom_hbond_atom_site_label_A
    _geom_hbond_site_symmetry_A
    _geom_hbond_distance_DH
    _geom_hbond_distance_HA
    _geom_hbond_distance_DA
    _geom_hbond_angle_DHA
    N2 H2A O1 3_576 0.86 2.07 2.930(16) 174.6
_shelx_hkl_file
;
   0   1   1  855.55   89.06
   0  -1  -1  897.15   93.32
   0   1   2 1613.62  165.52
   0  -1  -2 1357.21  139.67
   0   1   3 1182.12  122.84
   0   2   0 4693.73  478.37
   0  -2   0 5876.47  598.82
   0   2   1 3703.45  377.79
   0  -2  -1 2941.03  300.59
   0   2   2 5994.44  610.93
   0  -2  -2 5320.79  542.33
   0   2   3 8695.19  884.73
   0  -2  -3 6910.21  703.44
   0   2   4  627.07   67.46
   0  -2  -4  906.77   95.27
   0   2   5  123.55   22.42
   0  -2  -5   99.24   21.82
   0   2   6  139.95   26.42
   0  -2  -6  137.99   29.72
   0   3   1 9390.55  955.82
   0  -3  -1 8474.78  863.00
   0   3   2 9660.63  983.13
   0  -3  -2 8096.06  824.51
   0   3   3 2749.18  281.81
   0  -3  -3 2508.91  257.37
   0   3   4  401.39   46.91
   0  -3  -4  518.11   57.99
   0   3   5 1357.52  140.75
   0  -3  -5 1426.74  147.99
   0   3   6  817.37   86.95
   0  -3  -6  866.72   92.26
   0   3   7  554.44   61.50
   0  -3  -7  549.16   61.28
   0   3   8  198.61   29.76
   0  -3  -8  140.16   27.27
   0   3   9  116.91   25.69
   0  -3  -9  146.40   29.40
   0   4   0 8207.81  835.99
   0  -4   0 8521.35  867.96
   0   4   2 1031.88  108.50
   0  -4  -2 1126.25  118.12
   0   4   3  176.76   29.67
   0  -4  -3  139.11   27.21
   0   4   4 1093.03  115.30
   0  -4  -4 1547.81  161.02
   0   4   5 1279.91  133.61
   0  -4  -5 1305.98  136.56
   0   4   6 1239.56  129.76
   0  -4  -6 1789.95  185.36
   0   4   7  147.52   26.84
   0  -4  -7  147.02   27.84
   0   4   8  242.30   34.24
   0  -4  -8  195.54   31.04
   0   4   9   -3.14   21.36
   0  -4  -9   16.03   22.33
   0   4  10   30.91   23.01
   0  -4 -10   21.04   23.32
   0   5   1 3557.55  364.44
   0  -5  -1 3613.42  370.03
   0   5   2  459.43   53.67
   0  -5  -2  397.04   48.74
   0   5   3 1948.27  201.16
   0  -5  -3 1972.79  203.86
   0   5   4 1897.98  196.13
   0  -5  -4 1753.63  181.82
   0   5   5 2875.53  295.44
   0  -5  -5 2608.87  268.71
   0   5   6  118.43   26.74
   0  -5  -6  147.86   29.72
   0   5   7  445.47   52.93
   0  -5  -7  411.63   50.57
   0   5   9  196.50   32.60
   0  -5  -9  204.51   33.62
   0   5  10   93.78   26.73
   0  -5 -10   40.14   25.26
   0   5  11   23.81   23.93
   0  -5 -11    5.02   24.60
   0   5  12    2.21   23.17
   0  -5 -12   61.50   23.96
   0   6   0 3706.55  379.97
   0  -6   0 3607.21  369.72
   0   6   1 2819.34  289.88
   0  -6  -1 3110.52  319.75
   0   6   2 1131.84  119.95
   0  -6  -2 1399.11  146.78
   0   6   3 1441.34  150.44
   0  -6  -3 1235.52  130.32
   0   6   5  554.44   62.80
   0  -6  -5  437.09   53.74
   0   6   7  241.67   37.19
   0  -6  -7  332.16   44.24
   0   6   8   49.89   26.44
   0  -6  -8   59.73   26.30
   0   6  10   56.37   25.92
   0  -6 -10   33.34   25.46
   0   6  11   33.87   24.72
   0  -6 -11   16.32   24.28
   0   6  12   43.12   23.92
   0  -6 -12    3.12   23.10
   0   6  13    4.50   22.62
   0  -6 -13   54.14   23.80
   0   7   1  409.15   50.69
   0  -7  -1  465.64   56.37
   0   7   2   80.87   25.43
   0  -7  -2  130.69   29.84
   0   7   3  395.49   49.14
   0  -7  -3  443.61   54.23
   0   7   4  230.62   36.54
   0  -7  -4  187.75   34.18
   0   7   5  112.47   26.50
   0  -7  -5   90.93   29.12
   0   7   6   88.72   26.80
   0  -7  -6  149.42   32.41
   0   7   7  219.04   37.50
   0  -7  -7  287.89   43.15
   0   7   8  309.22   44.48
   0  -7  -8  292.64   42.44
   0   7   9   61.81   28.46
   0  -7  -9   91.45   28.53
   0   7  10  243.69   38.87
   0  -7 -10  273.61   40.08
   0   7  11   47.50   25.18
   0  -7 -11   33.09   25.29
   0   7  12   63.76   24.81
   0  -7 -12  118.12   27.54
   0   7  13   -0.69   23.44
   0  -7 -13   24.67   22.74
   0   7  14   28.17   22.95
   0  -7 -14   12.84   21.80
   0   7  15   12.48   25.02
   0  -7 -15   45.35   25.09
   0   8   0  299.94   41.41
   0  -8   0  357.92   47.06
   0   8   1   27.61   23.99
   0  -8  -1    5.89   25.87
   0   8   2   60.60   26.20
   0  -8  -2   68.11   28.04
   0   8   3  667.11   75.09
   0  -8  -3  825.75   91.39
   0   8   4 2376.35  245.96
   0  -8  -4 2061.58  214.60
   0   8   5 1069.43  115.70
   0  -8  -5  947.44  104.03
   0   8   6  764.28   85.34
   0  -8  -6  573.05   68.23
   0   8   8  663.70   75.87
   0  -8  -8  437.71   55.35
   0   8   9   -4.10   26.73
   0  -8  -9   13.63   26.18
   0   8  10   59.54   27.05
   0  -8 -10   90.80   27.19
   0   8  11   98.87   28.56
   0  -8 -11  104.96   27.31
   0   8  12   13.60   24.48
   0  -8 -12   18.74   23.53
   0   8  13    8.53   23.16
   0  -8 -13   19.26   22.47
   0   8  14   24.55   23.60
   0  -8 -14   29.87   24.06
   0   9   1    3.70   25.17
   0  -9  -1   -5.37   26.79
   0   9   2   45.17   26.63
   0  -9  -2   89.03   29.63
   0   9   3   98.50   28.67
   0  -9  -3  116.66   31.94
   0   9   4  -11.93   26.02
   0  -9  -4    4.54   28.51
   0   9   5   28.52   29.08
   0  -9  -5   18.50   28.68
   0   9   6   40.85   30.25
   0  -9  -6  115.61   33.06
   0   9   7   73.32   29.77
   0  -9  -7   75.47   29.96
   0   9   8  179.61   31.32
   0  -9  -8  171.29   34.40
   0   9  10   82.70   26.91
   0  -9 -10   -3.35   24.22
   0   9  11   13.92   25.10
   0  -9 -11   55.13   24.89
   0   9  12   11.83   25.32
   0  -9 -12   20.52   23.08
   0   9  13   87.73   27.76
   0  -9 -13   88.81   27.30
   0  10   0   55.94   26.44
   0 -10   0   59.88   28.34
   0  10   1   28.71   25.16
   0 -10  -1   24.41   27.49
   0  10  -1  113.03   29.17
   0  10   2   97.23   28.59
   0 -10  -2  118.74   31.82
   0  10   3   28.58   25.24
   0 -10  -3    8.31   27.62
   0  10   4   11.07   25.01
   0 -10  -4   -3.83   26.34
   0  10   5  269.42   39.27
   0 -10  -5  300.65   43.62
   0  10   6  286.34   42.37
   0 -10  -6  276.90   42.90
   0  10   7  228.67   38.09
   0 -10  -7  308.13   45.20
   0  10   8   53.77   27.17
   0 -10  -8   39.24   27.75
   0  10  12   10.64   26.77
   0 -10 -12   31.66   27.41
   0  11   1   39.98   24.39
   0 -11  -1   47.99   27.05
   0  11  -1   78.91   26.05
   0 -11   1   53.80   25.65
   0  11   2  766.76   85.68
   0 -11  -2  570.88   67.89
   0  11   3   36.26   25.19
   0 -11  -3   41.32   27.34
   0  11   4  293.26   41.54
   0 -11  -4  183.53   34.15
   0  11   5  104.77   27.21
   0 -11  -5   99.59   29.27
   0  11   6   39.64   24.26
   0 -11  -6   -8.03   27.01
   0  11   7  501.97   60.75
   0 -11  -7  664.94   77.45
   0  11   8   58.42   26.97
   0 -11  -8   -7.19   27.82
   0  11   9   -0.22   25.31
   0 -11  -9   15.13   26.74
   0  11  10   36.13   26.06
   0 -11 -10    9.06   26.10
   0  12   0   27.66   23.27
   0 -12   0   47.96   25.87
   0  12   1   27.30   23.43
   0 -12  -1   71.90   26.87
   0  12  -1   82.30   24.76
   0 -12   1  135.26   29.39
   0  12   2    2.45   24.50
   0 -12  -2   -1.49   25.69
   0  12   3    5.96   23.15
   0 -12  -3  -35.98   25.29
   0  12   4   42.53   24.87
   0 -12  -4   41.91   26.46
   0  12   5   48.61   25.33
   0 -12  -5   57.86   26.61
   0  12   6   23.87   23.95
   0 -12  -6   91.27   28.43
   0  12   7   70.00   27.74
   0 -12  -7   49.33   29.09
   0  12   8   10.08   25.49
   0 -12  -8    7.18   28.27
   0  13   1   70.62   25.05
   0 -13  -1   74.60   26.73
   0  13  -1   68.14   23.54
   0 -13   1   94.68   26.59
   0  13   2   52.37   24.96
   0 -13  -2   24.41   25.32
   0  13   3   40.36   24.45
   0 -13  -3   28.92   25.41
   0  13   4   36.72   23.88
   0 -13  -4   61.90   26.67
   0  13   5   64.79   25.30
   0 -13  -5   36.17   26.65
   0 -13  -6   85.34   30.41
  -1   1   6  198.71   24.65
   1  -1  -6  221.81   26.60
  -1   1   4  531.46   56.06
   1  -1  -4  733.86   76.18
   1   1  -3 4066.66  414.12
  -1  -1   3 5302.17  539.84
   1  -2 -10  232.73   29.99
  -1   2   9  895.59   93.35
   1  -2  -9  857.11   89.84
  -1   2   8  760.86   79.63
   1  -2  -8  752.49   79.00
  -1   2   7  434.61   47.93
   1  -2  -7  341.48   39.08
  -1   2   6  447.34   49.17
   1  -2  -6  387.42   43.34
  -1   2   5 3905.23  397.97
   1  -2  -5 4010.77  408.84
  -1   2   4 5084.87  518.11
   1  -2  -4 4833.42  492.34
   1   2  -3 1366.20  140.54
  -1  -2   3 1545.33  158.75
   1   2  -2 1670.12  171.60
  -1  -2   2 1753.63  180.20
   1   2  -1 3237.80  330.61
  -1  -2   1 3771.75  384.93
   1   2   0 1416.81  146.50
  -1  -2   0 1579.47  163.13
   1   2   2 3750.01  383.69
  -1  -2  -2 3116.73  319.75
   1  -3 -13   59.63   21.70
  -1   3  12  234.60   34.92
   1  -3 -12  174.09   28.95
  -1   3  11   32.94   22.00
   1  -3 -11   -7.30   20.10
  -1   3  10  259.11   34.64
   1  -3 -10  268.46   35.02
  -1   3   6   87.23   21.14
   1  -3  -6   98.28   22.82
  -1   3   5 3759.33  384.00
   1  -3  -5 2852.25  291.90
  -1   3   4  516.87   57.55
   1  -3  -4  629.56   68.70
   1   3  -3 1983.03  203.67
  -1  -3   3 2020.91  207.46
   1  -3  -3 2168.99  222.64
   1   3  -2 3253.32  332.48
  -1  -3   2 3728.28  380.59
   1   3  -1 8726.24  888.45
  -1  -3   1 9999.00 1017.91
   1   3   0 7400.69  754.04
  -1  -3   0 6950.56  708.09
   1   3   1 6199.32  632.04
  -1  -3  -1 6956.77  709.03
   1   3   2  565.60   62.52
  -1  -3  -2  493.27   55.91
   1   3   3  718.34   77.48
  -1  -3  -3  627.38   68.82
   1   3   4 2632.15  270.07
  -1  -3  -4 2289.74  235.43
   1   3   5  201.19   33.96
  -1  -3  -5  154.31   34.36
   1  -4 -16   -2.49   17.48
  -1   4  15   -1.73   21.13
   1  -4 -15    4.65   18.37
  -1   4  14   80.15   23.87
   1  -4 -14  103.19   22.31
  -1   4  13   24.97   23.01
   1  -4 -13    2.85   19.20
  -1   4  12   41.97   23.56
   1  -4 -12   59.70   21.79
  -1   4   9   83.91   22.87
   1  -4  -9  149.88   24.95
  -1   4   8  162.07   27.04
   1  -4  -8  163.13   27.60
  -1   4   7  296.28   37.93
   1  -4  -7  248.47   34.58
  -1   4   6  709.03   76.77
   1  -4  -6  730.45   79.22
  -1   4   5 1170.01  122.47
   1  -4  -5 1264.38  132.25
  -1   4   4   91.86   24.81
   1  -4  -4  125.29   27.08
   1   4  -3  282.02   37.22
  -1  -4   3  223.85   32.28
  -1   4   3  246.64   34.09
   1  -4  -3  258.55   35.64
   1   4  -1 1777.84  183.46
  -1  -4   1 1623.56  168.06
   1   4   0 1389.80  145.01
  -1  -4   0 1369.00  142.77
   1   4   1 3833.83  392.07
  -1  -4  -1 3712.76  379.66
   1   4   2  250.24   34.77
  -1  -4  -2  141.06   27.87
   1   4   3 2112.18  217.65
  -1  -4  -3 2579.37  264.98
   1   4   4  515.32   58.55
  -1  -4  -4  339.31   43.06
   1   4   5  316.33   40.60
  -1  -4  -5  284.73   38.71
   1   4   6  117.66   26.90
  -1  -4  -6  198.71   33.31
   1   4   7   26.96   23.12
  -1  -4  -7  -18.85   24.98
  -1   5  16    3.18   22.20
   1  -5 -16   28.72   18.34
  -1   5  15   16.29   22.33
   1  -5 -15   34.77   19.00
  -1   5  14   29.72   22.34
   1  -5 -14    6.33   18.95
  -1   5  13   34.80   22.82
   1  -5 -13   10.25   19.69
  -1   5  12   82.14   25.58
   1  -5 -12  170.08   26.06
  -1   5   9  134.98   27.46
   1  -5  -9   90.18   25.91
  -1   5   8  325.02   41.60
   1  -5  -8  459.74   54.33
  -1   5   7  744.42   80.99
   1  -5  -7  899.32   96.45
  -1   5   6 1530.12  159.19
   1  -5  -6 1097.37  116.04
  -1   5   5  208.05   32.94
   1  -5  -5  268.43   38.46
  -1   5   4  625.52   69.54
   1  -5  -4  636.39   71.40
   1   5  -3  994.62  105.61
  -1  -5   3 1378.31  144.01
  -1   5   3 1400.98  146.12
   1  -5  -3 1409.67  147.37
   1   5  -2 1889.28  195.60
  -1  -5   2 1664.23  172.78
   1   5  -1 1617.97  168.13
  -1  -5   1 1454.69  151.58
   1   5   0  364.75   45.85
  -1  -5   0  261.01   36.69
   1   5   1  123.93   28.41
  -1  -5  -1   45.57   26.34
   1   5   2  382.76   48.15
  -1  -5  -2  418.46   51.47
   1   5   3 4659.58  476.20
  -1  -5  -3 4566.45  466.89
   1   5   4 2927.37  300.56
  -1  -5  -4 4020.09  411.32
   1   5   5   93.97   24.32
  -1  -5  -5   53.92   26.46
   1   5   6  337.75   43.06
  -1  -5  -6  218.92   35.36
   1   5   7   35.48   23.86
  -1  -5  -7   57.37   25.66
   1   5   8   33.74   25.27
  -1  -5  -8   38.18   25.70
   1   5   9  101.08   28.69
  -1  -5  -9   95.99   28.71
   1   5  10  134.30   31.57
  -1  -5 -10  173.84   35.02
   1   5  11    7.83   28.61
  -1  -5 -11   32.32   28.82
  -1   6  15   -3.81   21.95
   1  -6 -15    6.71   19.18
  -1   6  14   72.42   24.22
   1  -6 -14  155.46   25.22
  -1   6  11  262.62   37.87
   1  -6 -11  215.57   34.05
  -1   6  10  276.41   39.74
   1  -6 -10  243.79   37.22
  -1   6   9  733.55   81.15
   1  -6  -9  738.52   82.26
  -1   6   8  381.21   47.93
   1  -6  -8  436.47   53.21
  -1   6   7  127.62   28.98
   1  -6  -7  214.32   34.77
  -1   6   6   33.71   25.24
   1  -6  -6   17.20   25.67
  -1   6   5  186.75   32.69
   1  -6  -5  236.68   37.28
  -1   6   4 2442.79  251.67
   1  -6  -4 2401.81  248.16
   1   6  -3 2080.82  215.32
  -1  -6   3 2158.43  222.95
  -1   6   3 1743.08  181.29
   1  -6  -3 2231.38  230.72
   1   6  -2  259.80   38.03
  -1  -6   2  231.09   36.17
   1   6  -1  179.33   31.91
  -1  -6   1  153.26   29.76
   1   6   0  888.76   95.89
  -1  -6   0 1200.13  126.53
   1   6   1  555.36   63.20
  -1  -6  -1  633.59   70.84
   1   6   2 2602.03  267.74
  -1  -6  -2 3026.40  311.05
   1   6   3 1337.65  140.51
  -1  -6  -3 1282.70  135.29
   1   6   4  519.04   60.25
  -1  -6  -4  539.53   63.39
   1   6   7  606.89   69.16
  -1  -6  -7  394.25   50.38
   1   6   8  285.25   42.53
  -1  -6  -8  283.52   41.72
   1   6   9  326.27   45.91
  -1  -6  -9  315.09   44.17
   1   6  10   19.48   26.98
  -1  -6 -10   47.34   26.73
   1   6  11   14.43   25.55
  -1  -6 -11   20.15   24.96
   1   6  12   53.43   24.70
  -1  -6 -12   51.97   24.60
   1   6  13   47.00   25.15
  -1  -6 -13   29.11   24.91
   1   6  14   13.53   23.96
  -1  -6 -14  -12.68   22.98
   1  -7 -15   23.83   19.86
  -1   7  12   45.91   23.79
   1  -7 -12   70.62   24.74
  -1   7  11   45.32   24.93
   1  -7 -11   51.22   25.16
  -1   7  10   41.13   25.65
   1  -7 -10   29.38   26.18
  -1   7   9  577.71   66.99
   1  -7  -9  668.98   75.75
  -1   7   7  605.65   70.37
   1  -7  -7  630.49   72.14
  -1   7   6  727.34   81.61
   1  -7  -6  884.11   96.51
   1   7  -4  677.67   75.34
   1  -7  -4  582.99   68.08
   1   7  -3 2311.47  238.85
  -1  -7   3 2516.05  259.55
  -1   7   3 2495.87  257.75
   1  -7  -3 2281.98  236.37
   1   7  -2  126.04   27.58
  -1  -7   2   66.43   25.83
   1   7  -1  121.66   27.35
  -1  -7   1   70.62   26.00
   1   7   0  559.08   63.82
  -1  -7   0  495.14   57.93
   1   7   2  190.73   31.82
  -1  -7  -2  182.97   32.60
   1   7   3  252.72   37.84
  -1  -7  -3  270.26   40.54
   1   7   4  194.24   33.06
  -1  -7  -4  174.83   33.84
   1   7   5  283.64   40.60
  -1  -7  -5  388.97   50.82
   1   7   6  593.23   69.32
  -1  -7  -6  492.96   60.41
   1   7   7  580.19   68.08
  -1  -7  -7  588.58   69.78
   1   7   9  318.19   45.54
  -1  -7  -9  204.05   35.70
   1   7  10   95.68   29.99
  -1  -7 -10  122.90   29.76
   1   7  11   22.25   25.34
  -1  -7 -11   29.11   25.16
   1   7  12   38.93   25.02
  -1  -7 -12   40.57   23.83
   1   7  13   26.57   24.27
  -1  -7 -13   38.62   22.78
   1   7  14   23.48   23.80
  -1  -7 -14   40.95   23.01
  -1   8  14   12.56   22.94
   1  -8 -14   17.16   23.43
  -1   8  13   53.49   23.86
   1  -8 -13   45.35   23.15
  -1   8  12   43.27   24.29
   1  -8 -12   59.85   24.60
  -1   8  11   69.54   25.19
   1  -8 -11   45.85   24.60
  -1   8  10   73.82   26.67
   1  -8 -10   98.72   27.71
  -1   8   9   19.07   26.33
   1  -8  -9   60.35   27.23
  -1   8   7  138.55   32.63
   1  -8  -7   96.58   29.71
   1   8  -4  177.60   31.73
  -1  -8   4   90.71   25.37
  -1   8   4   68.42   29.86
   1  -8  -4   90.18   31.29
   1   8  -3  425.60   52.40
  -1  -8   3  439.89   54.70
  -1   8   3  386.18   49.67
   1  -8  -3  450.13   56.47
   1   8  -2  425.29   52.43
  -1  -8   2  511.90   60.50
   1   8  -1 1108.55  118.40
  -1  -8   1 1405.32  148.02
   1   8   0   61.43   25.37
  -1  -8   0   53.36   25.28
   1   8   1  139.08   29.75
  -1  -8  -1  122.31   29.98
   1   8   2  108.93   27.36
  -1  -8  -2   93.50   28.23
   1   8   3   93.72   27.55
  -1  -8  -3  150.97   32.72
   1   8   5  340.24   45.76
  -1  -8  -5  314.16   45.42
   1   8   6  148.05   34.68
  -1  -8  -6   56.13   30.55
   1   8   7   28.45   30.16
  -1  -8  -7   92.60   31.57
   1   8  11   86.61   27.34
  -1  -8 -11   40.39   25.10
   1   8  12  -12.14   24.53
  -1  -8 -12   31.54   23.58
   1   8  13    0.59   23.78
  -1  -8 -13   39.86   23.16
   1   8  14  -13.23   26.91
  -1  -8 -14   18.11   25.95
  -1   9  13   38.93   24.79
   1  -9 -13   27.81   24.29
  -1   9  12   23.19   24.12
   1  -9 -12   32.19   22.98
  -1   9  11    9.74   24.85
   1  -9 -11   13.01   22.99
  -1   9   9   91.67   28.59
   1  -9  -9  130.91   29.60
  -1   9   6  116.35   29.66
   1  -9  -6   30.67   27.88
  -1   9   5  113.18   32.35
   1  -9  -5   57.15   29.97
   1   9  -4  175.70   32.07
  -1  -9   4  119.74   29.99
  -1   9   4  124.42   31.88
   1  -9  -4  155.68   33.77
   1   9  -3  260.54   39.24
  -1  -9   3  264.76   40.48
  -1   9   3  239.47   38.06
   1  -9  -3  261.01   41.78
   1   9  -2  466.26   57.09
  -1  -9   2  420.33   53.77
   1   9  -1   64.26   27.26
  -1  -9   1   37.34   27.43
   1   9   0  556.60   65.04
  -1  -9   0  551.64   64.91
   1   9   1  375.31   48.52
  -1  -9  -1  325.96   45.23
   1   9   2  364.13   47.90
  -1  -9  -2  321.30   45.66
   1   9   3  175.30   32.97
  -1  -9  -3  157.73   34.21
   1   9   4  648.81   74.57
  -1  -9  -4  651.91   76.15
   1   9   5  769.25   86.33
  -1  -9  -5  623.35   73.73
   1   9   6   35.61   26.94
  -1  -9  -6   28.97   29.07
   1   9   7  248.29   40.17
  -1  -9  -7  276.90   43.21
   1   9   8   27.43   27.82
  -1  -9  -8   41.41   28.55
   1   9  12   87.91   26.11
  -1  -9 -12    8.01   23.78
  -1  -9 -13  -10.14   26.31
  -1  10  12   36.01   27.58
  -1  10  11   60.78   26.32
   1 -10 -11   64.38   25.03
  -1  10   9   21.64   22.31
   1 -10  -9   35.05   25.75
  -1  10   8  131.66   26.02
   1 -10  -8   39.42   26.13
  -1  10   7  202.15   35.33
   1 -10  -7  322.54   45.17
  -1  10   6  -19.59   26.53
   1 -10  -6   25.94   27.47
  -1  10   5  101.39   29.44
   1 -10  -5  115.42   31.91
   1  10  -4   37.47   22.91
  -1 -10   4   54.45   26.88
  -1  10   4   26.58   24.48
   1 -10  -4   65.75   27.91
   1  10  -3   55.94   25.30
  -1 -10   3   49.11   28.00
  -1  10   3   59.42   26.30
   1 -10  -3   47.99   28.36
   1  10  -2  106.79   28.80
  -1 -10   2  146.00   31.82
   1  10  -1   35.20   25.67
  -1 -10   1   17.06   26.91
   1  10   0    7.42   25.46
  -1 -10   0   44.45   27.92
   1  10   1   92.32   28.49
  -1 -10  -1  123.43   30.45
   1  10   2  133.71   30.47
  -1 -10  -2  123.68   31.73
   1  10   3  254.89   39.18
  -1 -10  -3  305.46   44.89
   1  10   4   73.48   27.48
  -1 -10  -4   32.38   28.48
   1  10   5  181.48   34.68
  -1 -10  -5  184.15   36.63
   1  10   6  118.49   30.05
  -1 -10  -6  125.57   33.12
   1  10   7  299.07   44.36
  -1 -10  -7  353.89   49.95
   1  10   8  222.99   38.25
  -1 -10  -8  249.13   40.85
   1  10   9   43.58   27.00
  -1 -10  -9   57.99   28.22
   1  10  10   13.31   25.63
  -1 -10 -10   47.28   27.93
  -1  11   8   14.66   25.92
   1 -11  -8   34.24   26.01
  -1  11   7   25.90   25.87
   1 -11  -7   55.41   27.84
  -1  11   6  102.01   28.59
   1 -11  -6   59.91   28.92
  -1  11   5  304.66   41.82
   1 -11  -5  356.06   48.27
   1  11  -4   64.35   22.94
  -1 -11   4   53.80   26.47
  -1  11   4   -1.92   23.20
   1 -11  -4   55.54   27.48
   1  11  -3   96.73   26.34
  -1 -11   3  108.74   29.35
  -1  11   3  119.24   28.31
   1 -11  -3  159.46   33.09
   1  11  -2   64.57   25.59
  -1 -11   2  105.05   29.03
   1  11  -1    9.49   23.49
  -1 -11   1  -25.36   25.15
   1  11   0  107.57   27.98
  -1 -11   0   88.66   28.36
   1  11   1   70.00   25.78
  -1 -11  -1   99.90   29.14
   1  11   2  310.74   43.68
  -1 -11  -2  303.85   43.90
   1  11   3   92.60   28.46
  -1 -11  -3  131.22   31.94
   1  11   4  176.88   32.91
  -1 -11  -4  149.66   33.62
   1  11   5  199.61   34.24
  -1 -11  -5  220.19   37.72
   1  11   6  159.96   31.82
  -1 -11  -6  190.51   36.38
   1  11   7  390.83   50.35
  -1 -11  -7  318.50   47.09
   1  11   8   39.30   26.75
  -1 -11  -8   10.25   28.88
   1  11   9   73.42   26.82
  -1 -11  -9   27.87   27.88
   1  11  10   27.81   26.68
  -1 -11 -10   11.09   26.90
  -1  12   8   85.80   28.40
   1 -12  -8   80.71   29.05
  -1  12   7   21.97   24.99
   1 -12  -7   13.69   27.03
  -1  12   6   50.29   26.97
   1 -12  -6   45.88   27.64
  -1  12   5    8.60   23.18
   1 -12  -5   40.91   26.14
   1  12  -4   38.09   21.41
  -1 -12   4   41.29   24.56
  -1  12   4   26.36   22.77
   1 -12  -4   17.52   25.33
   1  12  -3   18.37   22.76
  -1 -12   3   58.39   25.81
  -1  12   3   46.75   24.10
   1 -12  -3   42.50   25.97
   1  12  -2   43.83   23.40
  -1 -12   2   37.00   25.15
  -1  12   2  -39.86   22.73
   1  12  -1    6.86   22.40
  -1 -12   1   19.10   24.77
   1  12   0   -5.35   23.10
  -1 -12   0  -29.62   24.47
   1  12   1   42.22   24.78
  -1 -12  -1   59.23   26.36
   1  12   2  183.68   33.37
  -1 -12  -2  187.69   34.55
   1  12   3   64.32   27.04
  -1 -12  -3   36.63   27.40
   1  12   4  195.38   33.74
  -1 -12  -4  256.47   40.05
   1  12   5   69.04   25.87
  -1 -12  -5   81.98   28.99
   1  12   6   51.35   25.50
  -1 -12  -6   66.12   28.59
   1  12   7   67.67   25.95
  -1 -12  -7   71.43   28.91
   1  12   8   47.87   27.34
  -1 -12  -8   88.63   30.78
  -1  13   5    3.02   23.45
   1 -13  -5   27.35   26.11
   1  13  -4    3.53   20.62
  -1 -13   4   13.90   24.19
  -1  13   4    3.95   21.87
   1 -13  -4    9.50   24.83
   1  13  -3   60.35   23.33
  -1 -13   3   38.74   24.94
  -1  13   3   82.26   25.20
   1 -13  -3   69.29   26.45
   1  13  -2   43.77   23.11
  -1 -13   2   32.32   24.28
  -1  13   2    6.25   22.89
   1  13  -1    6.62   22.38
  -1 -13   1   29.40   24.92
   1  13   0   46.56   23.90
  -1 -13   0   25.10   24.37
   1  13   1   78.35   26.10
  -1 -13  -1   88.54   27.82
   1  13   2   40.98   25.83
  -1 -13  -2   21.51   25.39
   1  13   3   55.38   25.19
  -1 -13  -3   54.17   27.04
   1  13   4   24.59   24.49
  -1 -13  -4   15.17   25.98
   1  13   5   93.66   27.72
  -1 -13  -5   81.83   29.59
   2  -1 -11   26.92   14.35
  -2   1  10  782.91   81.15
   2  -1 -10  837.86   86.77
  -2   1   9  125.42   16.60
   2  -1  -9  150.04   19.01
   2   1  -6  361.65   37.97
  -2  -1   6  329.37   34.80
   2   1  -5  141.03   18.37
   2  -2 -14    1.07   12.52
  -2   2  13   74.38   16.90
   2  -2 -13   72.14   15.20
  -2   2  12  230.53   28.95
   2  -2 -12  175.36   23.11
  -2   2  11  162.91   22.54
   2  -2 -11  179.30   23.32
  -2   2  10  480.86   51.56
   2  -2 -10  412.87   44.92
  -2   2   9  164.71   21.58
   2  -2  -9  151.86   20.64
  -2   2   8  566.22   59.85
   2  -2  -8  658.42   69.16
  -2   2   7  405.73   43.80
   2  -2  -7  377.48   42.40
   2   2  -6 1441.03  147.80
  -2  -2   6 1470.20  150.72
   2   2  -5  655.02   68.82
  -2  -2   5  541.71   57.34
   2   2  -3 1079.37  111.91
  -2  -2   3 1175.91  121.60
  -2   3  16   -3.47   14.41
   2  -3 -16    6.36   12.89
  -2   3  15   15.85   14.84
   2  -3 -15   35.98   13.55
  -2   3  14   34.68   15.97
   2  -3 -14   16.92   13.10
  -2   3  13  196.16   26.55
   2  -3 -13  165.77   22.59
  -2   3  12   39.42   16.48
   2  -3 -12   75.43   16.59
  -2   3  11  280.66   34.18
   2  -3 -11  286.62   34.02
  -2   3  10  285.50   34.12
   2  -3 -10  257.50   31.42
  -2   3   9  246.77   29.96
   2  -3  -9  204.14   26.86
  -2   3   8  281.06   33.09
   2  -3  -8  328.44   39.05
  -2   3   7  943.40   98.93
   2  -3  -7  897.15   94.37
   2   3  -6 1632.56  167.91
  -2  -3   6 1328.34  137.00
   2   3  -5 2803.50  286.62
  -2  -3   5 2650.78  271.03
   2   3  -4 2575.02  263.61
  -2  -3   4 2280.43  233.51
   2   3  -3  113.68   22.93
  -2  -3   3   73.42   20.20
  -2   4  16    8.65   15.69
   2  -4 -16   11.58   13.22
  -2   4  15   13.43   15.98
   2  -4 -15   28.45   14.02
  -2   4  14   34.18   16.62
   2  -4 -14   26.82   14.47
  -2   4  13   -4.33   16.33
   2  -4 -13   33.06   15.00
  -2   4  12  276.28   36.79
   2  -4 -12  222.95   30.21
  -2   4  11  233.23   34.27
   2  -4 -11  231.46   31.91
  -2   4  10  255.98   35.70
   2  -4 -10  171.85   28.20
  -2   4   9  917.95   97.60
   2  -4  -9  689.47   74.19
   2   4  -6   80.18   18.32
  -2  -4   6   99.34   20.13
   2   4  -4   96.76   23.95
  -2  -4   4  129.45   25.44
   2   4  -3  114.52   25.19
  -2  -4   3   43.46   22.08
   2   4  -2 1114.14  116.94
  -2  -4   2 1169.70  122.50
   2   4   0  632.04   70.47
  -2  -4   0  638.87   70.78
   2   4   1  657.80   72.36
  -2  -4  -1  652.22   72.02
   2   4   2   89.37   25.66
  -2  -4  -2   69.88   25.72
   2   4   3 2480.96  255.54
  -2  -4  -3 2488.11  256.26
   2   4   4  607.83   69.85
  -2  -4  -4  489.86   60.32
  -2   5  15    9.95   20.71
   2  -5 -15    4.58   17.23
  -2   5  14   26.90   20.82
   2  -5 -14   49.67   18.51
  -2   5  13   -3.26   21.32
   2  -5 -13    6.88   18.35
  -2   5  12  102.01   26.19
   2  -5 -12   98.13   22.99
  -2   5  11   85.62   25.58
   2  -5 -11  112.81   24.86
  -2   5  10  952.10  102.07
   2  -5 -10  953.03  101.14
  -2   5   9  376.86   47.22
   2  -5  -9  320.06   40.39
  -2   5   8   53.52   23.92
   2  -5  -8   52.65   24.32
   2   5  -7  122.28   21.20
   2  -5  -7  138.52   28.39
   2   5  -6  249.37   32.19
  -2  -5   6  283.02   35.76
   2   5  -5   95.15   21.17
  -2  -5   5   85.43   20.16
   2   5  -4 2117.14  217.86
  -2  -5   4 1802.36  186.01
   2   5  -2 1364.96  142.55
  -2  -5   2 1202.92  126.53
   2   5  -1  223.23   35.42
  -2  -5   1  200.82   33.87
   2   5   0   43.58   24.97
  -2  -5   0   53.36   25.28
   2   5   1  412.56   50.79
  -2  -5  -1  356.68   45.70
   2   5   2  173.12   31.94
  -2  -5  -2  160.12   30.71
   2   5   3 1301.95  136.44
  -2  -5  -3 1113.83  118.03
   2   5   4  335.89   42.84
  -2  -5  -4  336.20   44.24
   2   5   5 1365.89  143.24
  -2  -5  -5 1287.67  136.07
  -2   6  15   22.23   21.76
   2  -6 -15   48.74   18.49
  -2   6  14   50.20   22.77
   2  -6 -14   41.26   19.24
  -2   6  13   10.55   21.73
   2  -6 -13   67.58   21.27
  -2   6  12  128.06   27.24
   2  -6 -12  199.55   28.95
  -2   6   9   95.58   27.61
   2  -6  -9  174.62   32.19
  -2   6   8 1127.49  119.83
   2  -6  -8 1067.57  114.24
   2   6  -7   97.35   19.94
   2  -6  -7   94.99   27.40
   2   6  -6  117.62   23.04
  -2  -6   6  117.22   24.19
   2  -6  -6  168.78   30.90
   2   6  -4  196.44   29.06
  -2  -6   4  202.31   29.82
   2   6  -1  622.73   69.51
  -2  -6   1  577.09   65.75
   2   6   0 2811.89  289.23
  -2  -6   0 2869.94  295.25
   2   6   1  777.01   84.81
  -2  -6  -1  819.85   89.19
   2   6   2  524.32   61.22
  -2  -6  -2  662.46   74.35
   2   6   3  385.55   48.05
  -2  -6  -3  309.53   42.37
   2   6   4  200.17   32.35
  -2  -6  -4  190.45   33.68
   2   6   5  531.46   61.59
  -2  -6  -5  496.69   59.45
   2   6   6    1.08   27.03
  -2  -6  -6   -9.52   26.54
   2   6   7  151.40   32.01
  -2  -6  -7   62.40   29.30
  -2   7  14   27.89   21.97
   2  -7 -14   63.45   21.05
  -2   7  13   24.66   22.49
   2  -7 -13  -20.97   15.45
  -2   7  12   42.56   23.31
   2  -7 -12    2.61   16.98
  -2   7  10   92.82   27.04
   2  -7 -10   83.82   26.14
  -2   7   9   13.34   25.01
   2  -7  -9   37.38   25.68
  -2   7   8   29.83   26.44
   2  -7  -8   48.83   26.66
   2   7  -7  494.83   56.13
  -2  -7   7  510.97   58.39
  -2   7   7  460.99   56.50
   2  -7  -7  495.76   59.48
   2   7  -6  184.64   27.47
  -2  -7   6  145.04   26.89
   2  -7  -6  104.03   28.77
   2   7  -5  254.27   33.99
  -2  -7   5  303.07   39.24
   2   7  -4  336.82   42.16
  -2  -7   4  361.65   44.24
   2   7  -3  241.24   34.40
  -2  -7   3  200.76   30.95
   2   7  -2 1353.49  142.03
  -2  -7   2 1366.20  143.45
   2   7  -1  923.54   99.43
  -2  -7   1  839.10   91.39
   2   7   0   64.54   25.13
  -2  -7   0   57.09   25.29
   2   7   1  969.47  104.62
  -2  -7  -1  933.47  101.17
   2   7   2 1105.76  118.03
  -2  -7  -2 1052.06  112.91
   2   7   3  143.39   30.26
  -2  -7  -3  138.39   31.63
   2   7   4  848.41   92.97
  -2  -7  -4  885.35   97.32
   2   7   5  135.63   29.70
  -2  -7  -5  134.64   31.60
   2   7   6  215.19   36.13
  -2  -7  -6  187.41   36.85
   2   7   7  203.67   38.28
  -2  -7  -7  214.01   39.55
   2   7   8  673.63   78.04
  -2  -7  -8  610.93   72.39
   2   7  12   70.53   27.55
  -2  -7 -12    2.18   25.98
   2   7  13   -3.62   25.31
  -2  -7 -13   15.99   23.77
  -2   8  12   22.90   23.56
   2  -8 -12   65.00   23.60
  -2   8  11   40.73   24.68
   2  -8 -11  133.58   28.48
  -2   8   9    0.23   24.73
   2  -8  -9   30.38   24.75
  -2   8   8  262.75   39.95
   2  -8  -8  229.10   37.07
  -2  -8   7  167.54   29.37
  -2   8   7  161.89   33.53
   2  -8  -7  134.39   31.26
  -2  -8   6   62.33   23.14
  -2   8   6  130.42   33.77
   2  -8  -6   59.66   27.05
   2   8  -5  218.82   33.62
  -2  -8   5  242.11   35.23
   2   8  -4  206.00   32.13
  -2  -8   4  220.41   33.77
   2   8  -3  331.85   43.49
  -2  -8   3  326.27   43.96
   2   8  -1   87.85   26.19
  -2  -8   1  105.67   28.30
   2   8   0   90.65   27.73
  -2  -8   0   56.81   27.22
   2   8   1   41.29   25.67
  -2  -8  -1   37.93   26.43
   2   8   2   65.28   27.42
  -2  -8  -2   75.28   29.18
   2   8   3  167.44   33.93
  -2  -8  -3  160.52   35.23
   2   8   4  517.49   62.37
  -2  -8  -4  478.06   59.73
   2   8   5 1198.89  128.46
  -2  -8  -5 1478.58  156.89
   2   8   6  155.09   32.07
  -2  -8  -6  185.23   36.69
   2   8   7   65.78   29.92
  -2  -8  -7   75.84   30.36
   2   8   8  143.80   32.47
  -2  -8  -8  122.47   32.50
   2   8   9  -30.74   26.61
  -2  -8  -9   26.95   27.59
   2   8  10   99.49   27.04
  -2  -8 -10    9.90   26.05
   2   8  11  -49.36   19.06
  -2  -8 -11   16.64   24.49
   2   8  13   98.50   27.04
  -2  -8 -13   18.95   24.02
  -2   9  12   47.22   24.60
   2  -9 -12    4.10   22.10
  -2   9  11   41.97   24.40
   2  -9 -11   28.33   22.46
  -2   9  10   26.92   25.38
   2  -9 -10   51.41   23.97
  -2   9   8  148.11   31.57
   2  -9  -8  122.65   29.05
   2   9  -7  124.73   25.01
  -2  -9   7  123.96   26.19
  -2   9   7  223.54   35.64
   2  -9  -7  176.57   33.03
   2   9  -6  141.47   27.54
  -2  -9   6  109.77   26.19
   2  -9  -6  162.13   32.32
   2   9  -5   11.44   21.17
  -2  -9   5   14.09   22.42
   2   9  -4  124.64   28.50
  -2  -9   4   94.68   25.94
   2   9  -3  690.40   77.33
  -2  -9   3  736.35   82.67
   2   9  -2  316.64   43.43
  -2  -9   2  401.70   51.53
   2   9  -1  180.54   32.97
  -2  -9   1  188.83   35.33
   2   9   0  146.47   30.43
  -2  -9   0  134.73   30.79
   2   9   1  307.23   43.68
  -2  -9  -1  493.90   60.47
   2   9   2   43.55   27.82
  -2  -9  -2   40.26   29.06
   2   9   3  253.49   39.83
  -2  -9  -3  187.93   36.57
   2   9   4  284.54   42.93
  -2  -9  -4  236.06   41.10
   2   9   5 1668.56  175.76
  -2  -9  -5 1768.52  186.57
   2   9   6  222.83   38.15
  -2  -9  -6  225.03   40.33
   2   9   7  223.39   36.35
  -2  -9  -7  228.91   39.67
   2   9   8  177.22   33.84
  -2  -9  -8  169.65   35.30
   2   9   9   41.19   26.19
  -2  -9  -9   26.32   26.93
   2   9  10   31.91   26.34
  -2  -9 -10    1.99   25.64
   2   9  11    7.63   24.49
  -2  -9 -11   37.84   26.36
  -2  10  11   26.71   24.83
   2 -10 -11   26.52   23.80
  -2  10  10    3.36   24.83
   2 -10 -10   25.78   23.69
  -2  10   9   87.17   28.05
   2 -10  -9   63.89   26.01
   2  10  -7   29.54   19.37
  -2 -10   7   15.43   20.74
  -2  10   7    0.94   20.00
   2 -10  -7   62.83   26.84
   2  10  -6   45.11   20.04
  -2 -10   6   18.31   21.24
  -2  10   6   24.85   25.40
   2 -10  -6   21.25   25.64
   2  10  -5   54.17   21.32
  -2 -10   5   18.84   22.00
   2  10  -3   53.39   24.86
  -2 -10   3   88.50   28.57
   2  10  -2  362.27   46.88
  -2 -10   2  264.98   40.42
   2  10  -1  294.88   41.19
  -2 -10   1  209.67   36.26
   2  10   0   68.73   26.34
  -2 -10   0   58.24   27.30
   2  10   1   41.75   25.78
  -2 -10  -1   26.05   26.74
   2  10   2  120.42   29.95
  -2 -10  -2  139.20   33.28
   2  10   3   74.35   28.17
  -2 -10  -3  141.28   33.15
   2  10   4  330.30   46.10
  -2 -10  -4  332.79   47.56
   2  10   5   93.69   29.75
  -2 -10  -5  176.17   36.17
   2  10   6   20.52   25.99
  -2 -10  -6   11.87   28.66
   2  10   7  103.56   29.22
  -2 -10  -7   97.38   30.98
   2  10   8  174.68   34.40
  -2 -10  -8  212.15   38.18
   2  10   9   74.91   26.96
  -2 -10  -9   37.13   29.00
   2  10  10   42.59   24.85
  -2 -10 -10   23.61   27.90
   2  10  11   -0.97   24.80
  -2 -10 -11   13.68   25.96
  -2  11  10   53.77   27.45
   2 -11 -10   -3.89   28.08
   2  11  -7   99.90   23.15
  -2 -11   7   21.88   20.58
  -2  11   7   23.21   25.02
   2 -11  -7  106.88   29.49
   2  11  -6   28.24   19.84
  -2 -11   6   11.91   20.78
  -2  11   6   11.48   24.65
   2 -11  -6   39.98   25.69
   2  11  -5   40.54   22.46
  -2 -11   5    6.28   21.26
   2  11  -4    5.49   22.34
  -2 -11   4    9.50   24.42
   2  11  -3   90.40   26.11
  -2 -11   3   53.86   26.82
   2  11  -2  102.35   26.45
  -2 -11   2  103.06   29.20
   2  11  -1   65.04   25.68
  -2 -11   1   76.15   27.86
   2  11   0   81.40   26.15
  -2 -11   0  151.06   31.94
   2  11   1   73.91   25.78
  -2 -11  -1   25.17   26.88
   2  11   2  141.06   30.54
  -2 -11  -2  166.76   33.99
   2  11   3   45.29   27.21
  -2 -11  -3   33.93   28.65
   2  11   4   -9.76   25.86
  -2 -11  -4   15.19   28.18
   2  11   5   99.96   29.42
  -2 -11  -5   92.85   30.41
   2  11   6  153.94   31.70
  -2 -11  -6  165.89   34.43
   2  11   7  104.96   28.38
  -2 -11  -7   51.53   28.61
   2  11   9    7.39   26.56
  -2 -11  -9    3.90   28.60
  -2  12   8   35.64   28.06
   2 -12  -8  -11.72   27.87
   2  12  -7   61.78   21.13
  -2 -12   7   28.55   20.53
  -2  12   7   18.25   24.87
   2 -12  -7   42.31   27.29
   2  12  -6   42.31   19.59
  -2 -12   6    8.18   20.37
  -2  12   6    8.55   23.64
   2 -12  -6   17.70   26.17
   2  12  -5   22.86   21.73
  -2 -12   5   13.73   23.97
   2  12  -4   32.25   22.44
  -2 -12   4    9.40   24.44
   2  12  -3   57.24   23.57
  -2 -12   3   59.57   25.50
   2  12  -2   66.96   24.53
  -2 -12   2   83.35   27.77
   2  12  -1  223.42   35.08
  -2 -12   1  200.20   34.46
   2  12   0  151.28   29.87
  -2 -12   0  126.01   30.74
   2  12   1   53.77   25.28
  -2 -12  -1   76.21   28.26
   2  12   2   75.43   26.55
  -2 -12  -2   65.44   27.63
   2  12   3  366.93   48.89
  -2 -12  -3  396.11   52.25
   2  12   4   46.35   26.97
  -2 -12  -4   69.82   29.23
   2  12   5   26.20   25.69
  -2 -12  -5   35.61   27.74
   2  12   6   36.32   25.13
  -2 -12  -6   23.89   27.82
   2  12   7   21.53   24.96
  -2 -12  -7   45.91   28.36
   2  13  -4   41.16   22.77
  -2 -13   4   19.83   25.02
   2  13  -3   40.60   22.49
  -2 -13   3    4.35   24.88
   2  13  -2    4.27   22.31
  -2 -13   2   -7.56   23.72
   2  13  -1   67.27   24.54
  -2 -13   1   49.61   25.09
   2  13   0   20.74   24.30
  -2 -13   0   -4.28   24.51
   2  13   1   86.89   27.21
  -2 -13  -1   90.52   28.25
   2  13   2   94.87   27.73
  -2 -13  -2   93.10   28.32
   2  13   3   11.44   24.45
  -2 -13  -3   27.18   25.97
   2  13   4   29.64   27.04
  -2 -13  -4   26.95   28.45
   3  -1 -15   25.73   10.36
  -3   1  14   13.88   10.13
   3  -1 -14   19.84    9.53
  -3   1  13   24.03   10.20
   3  -1 -13   34.15   10.12
  -3   1  12   64.20   12.08
   3  -1 -12   65.25   12.03
   3  -1 -10  120.60   16.43
  -3   2  16   34.64   12.58
   3  -2 -16   24.02   10.92
  -3   2  15   17.93   12.18
   3  -2 -15   21.90   10.82
  -3   2  13   47.43   13.15
   3  -2 -13   61.31   12.79
  -3   2  12  152.01   20.67
   3  -2 -12   94.90   15.53
  -3   2  11   40.54   13.94
   3  -2 -11   71.46   14.53
   3   2  -9  304.66   32.72
  -3  -2   9  264.64   28.80
   3   2  -8   56.62   11.43
  -3  -2   8   84.34   13.27
   3   2  -7   26.01   11.54
  -3  -2   7   66.43   13.20
   3   2  -6   20.31   14.25
  -3   3  16   -7.66   13.42
   3  -3 -16   17.34   11.80
  -3   3  15   10.70   13.05
   3  -3 -15   19.59   11.68
  -3   3  14   20.73   13.76
   3  -3 -14   33.56   12.44
  -3   3  12  207.00   26.90
   3  -3 -12  233.42   28.04
  -3   3  11   63.79   17.23
   3  -3 -11   82.54   16.79
   3   3 -10  546.05   57.40
   3  -3 -10  490.48   53.18
   3   3  -9  201.16   24.18
  -3  -3   9  160.30   21.08
   3   3  -8   35.73   12.58
  -3  -3   8   28.56   13.48
   3   3  -7  194.67   24.61
  -3  -3   7  228.48   28.03
   3   3  -5  336.82   38.90
  -3  -3   5  376.86   42.75
   3   3  -4 1613.62  166.92
  -3  -3   4 1497.52  154.99
   3   3  -3   81.55   25.73
  -3  -3   3   -8.80   24.11
  -3   4  16    1.14   15.86
  -3   4  15   10.28   14.28
   3  -4 -15   11.86   12.75
  -3   4  14   14.53   14.92
   3  -4 -14    6.44   12.85
  -3   4  13   88.38   18.84
   3  -4 -13   62.52   15.67
  -3   4  12   21.20   16.69
   3  -4 -12   52.03   15.82
  -3   4  11  353.89   41.60
   3  -4 -11  335.27   39.08
   3   4 -10  295.00   33.12
  -3   4  10  287.89   38.25
   3  -4 -10  305.06   38.18
   3   4  -9  178.19   23.61
  -3  -4   9  223.61   29.84
   3   4  -6   98.97   19.09
  -3  -4   6  176.45   25.46
   3   4  -5  743.18   78.94
  -3  -4   5 1041.81  109.15
   3   4  -3 2984.79  305.81
  -3  -4   3 3018.95  309.35
   3   4  -1 1074.71  114.02
  -3  -4   1  946.20  101.29
  -3   5  15   10.54   15.79
   3  -5 -15    4.02   13.28
  -3   5  14   43.46   17.08
   3  -5 -14   32.22   17.02
  -3   5  13  174.93   28.97
   3  -5 -13  188.00   27.29
  -3   5  12  145.29   27.65
   3  -5 -12  134.42   24.16
  -3   5  11   54.67   24.57
   3  -5 -11   12.00   20.05
   3   5 -10  468.75   50.88
  -3  -5  10  604.10   66.56
  -3   5  10  573.36   65.25
   3  -5 -10  485.20   55.88
   3   5  -9 1622.94  167.32
  -3  -5   9 1613.00  167.13
   3   5  -7  207.68   27.65
  -3  -5   7  329.99   40.39
   3   5  -6   51.94   17.29
  -3  -5   6   53.74   19.76
   3   5  -5  178.31   26.68
  -3  -5   5  194.17   28.81
   3   5  -4  110.73   22.38
  -3  -5   4  107.97   21.83
   3   5  -2  389.28   45.97
  -3  -5   2  337.13   41.66
   3   5  -1  575.23   64.88
  -3  -5   1  533.32   61.25
   3   5   0  646.63   71.83
  -3  -5   0  648.81   72.58
   3   5   1   81.46   25.39
  -3  -5  -1  108.40   27.75
   3   5   2   63.20   24.83
  -3  -5  -2   79.81   28.14
   3   5   3  233.04   37.47
  -3  -5  -3  156.17   34.68
  -3   6  14   50.10   22.17
   3  -6 -14   24.35   18.11
  -3   6  13   58.49   24.08
   3  -6 -13   15.54   18.71
  -3   6  12   12.46   22.72
   3  -6 -12   15.70   20.04
  -3   6  11   -5.62   23.11
   3  -6 -11   73.57   21.76
   3   6 -10  171.20   23.80
  -3  -6  10  186.66   26.64
  -3   6  10  177.97   31.42
   3   6  -9   58.61   18.25
  -3  -6   9  127.56   22.96
   3   6  -8  576.16   62.89
  -3  -6   8  550.71   62.15
   3   6  -7  502.90   56.25
  -3  -6   7  377.79   46.01
   3   6  -5   78.38   20.98
  -3  -6   5   78.23   22.04
   3   6  -2  160.02   27.25
  -3  -6   2  114.36   24.17
   3   6  -1  159.96   29.05
  -3  -6   1  130.01   27.69
   3   6   0  129.08   27.57
  -3  -6   0  143.64   29.67
   3   6   1  623.04   70.44
  -3  -6  -1  572.12   65.69
   3   6   2  133.02   28.99
  -3  -6  -2  200.57   34.12
   3   6   3  872.31   94.87
  -3  -6  -3  807.12   89.03
   3   6   4  203.52   34.83
  -3  -6  -4  173.16   33.71
   3   6   5  170.02   32.66
  -3  -6  -5  192.90   37.56
   3   6   6  260.45   41.60
  -3  -6  -6  234.13   42.62
  -3   7  14   40.33   23.67
   3  -7 -14   57.24   20.68
  -3   7  13  109.43   26.40
   3  -7 -13  112.32   23.97
   3   7 -10  121.01   20.98
  -3  -7  10  131.53   22.97
   3  -7 -10  196.10   32.41
   3   7  -9  126.81   22.26
  -3  -7   9  172.75   28.23
   3   7  -8  351.41   42.53
  -3  -7   8  428.71   51.07
   3   7  -7  306.40   39.08
  -3  -7   7  284.85   37.93
   3   7  -6  128.34   24.78
  -3  -7   6   78.10   23.54
   3   7  -4   95.52   23.53
  -3  -7   4   24.86   22.04
   3   7  -3  185.64   30.53
  -3  -7   3  233.51   34.33
   3   7  -2   48.96   24.86
  -3  -7   2  106.42   28.60
   3   7  -1   70.50   24.50
  -3  -7   1   61.28   25.37
   3   7   0  339.62   44.52
  -3  -7   0  350.17   45.39
   3   7   1  293.57   41.01
  -3  -7  -1  306.37   42.62
   3   7   2  359.16   46.72
  -3  -7  -2  372.51   48.80
   3   7   3 1386.70  146.75
  -3  -7  -3 1417.43  150.13
   3   7   4   49.33   27.47
  -3  -7  -4   44.45   29.86
   3   7   5  659.04   75.53
  -3  -7  -5  774.83   87.60
   3   7   6   59.88   28.27
  -3  -7  -6   12.16   29.75
   3   7   7  484.58   58.98
  -3  -7  -7  480.55   60.57
   3   7   8  110.36   31.48
  -3  -7  -8   53.39   32.28
   3   7   9   37.97   29.90
  -3  -7  -9   57.46   31.79
  -3   8  12  123.00   27.45
   3  -8 -12  149.73   24.88
  -3   8  11   51.38   23.88
   3  -8 -11   13.76   22.42
   3   8 -10  210.44   28.82
  -3  -8  10  230.72   32.44
  -3   8  10  234.97   35.92
   3  -8 -10  214.63   34.61
   3   8  -9   47.00   18.95
  -3  -8   9   54.29   21.26
   3   8  -8  148.76   26.49
  -3  -8   8  158.69   27.72
   3   8  -7  285.35   36.60
  -3  -8   7  176.97   29.53
   3   8  -5  394.87   48.21
  -3  -8   5  497.93   58.27
   3   8  -4   79.78   24.96
  -3  -8   4   70.78   24.81
   3   8  -3   28.21   21.50
  -3  -8   3   37.87   23.63
   3   8  -2   64.94   25.84
  -3  -8   2   32.01   26.50
   3   8  -1   49.45   26.47
  -3  -8   1   53.58   27.56
   3   8   0  151.73   30.47
  -3  -8   0  104.49   29.06
   3   8   1   29.90   25.45
  -3  -8  -1   49.98   27.44
   3   8   2   55.04   26.79
  -3  -8  -2   75.90   29.48
   3   8   3  156.39   32.56
  -3  -8  -3  168.59   34.64
   3   8   4  199.55   35.79
  -3  -8  -4  133.58   34.27
   3   8   5  169.06   34.12
  -3  -8  -5  148.48   35.05
   3   8   6  209.57   35.73
  -3  -8  -6  185.23   36.44
   3   8   7    8.11   25.69
  -3  -8  -7   38.49   28.18
   3   8   8    3.24   24.24
  -3  -8  -8   24.62   26.62
   3   8   9   46.25   26.59
  -3  -8  -9  117.84   32.25
   3   8  10   -2.38   25.44
  -3  -8 -10   -5.28   26.12
   3   8  11   13.42   26.01
  -3  -8 -11   22.82   27.80
   3   8  12   -0.89   25.53
  -3  -8 -12    8.61   26.13
  -3   9  12    6.91   23.21
   3  -9 -12   24.81   23.53
  -3   9  11   21.49   23.49
   3  -9 -11   25.24   22.60
   3   9 -10  110.92   22.67
  -3  -9  10   77.45   21.30
  -3   9  10   82.79   26.06
   3  -9 -10   93.41   26.00
   3   9  -9   11.01   18.35
  -3  -9   9   41.54   20.15
   3   9  -8   20.19   16.18
  -3  -9   8   -0.44   20.38
   3   9  -6   58.36   22.47
  -3  -9   6   67.21   22.84
   3   9  -5   63.67   22.36
  -3  -9   5  111.76   26.17
   3   9  -4   48.52   21.59
  -3  -9   4   47.74   24.13
   3   9  -3   73.63   25.68
  -3  -9   3   41.54   27.34
   3   9  -2  128.12   29.27
  -3  -9   2   99.59   30.54
   3   9  -1  179.64   32.56
  -3  -9   1  156.42   33.15
   3   9   0  203.52   34.99
  -3  -9   0  139.39   32.38
   3   9   1  251.30   38.37
  -3  -9  -1  260.57   40.64
   3   9   2   53.18   26.77
  -3  -9  -2   36.76   27.82
   3   9   3  121.63   31.17
  -3  -9  -3  143.27   33.71
   3   9   4  431.50   54.48
  -3  -9  -4  454.48   57.86
   3   9   5  163.81   33.00
  -3  -9  -5  148.64   34.49
   3   9   6  285.04   41.50
  -3  -9  -6  215.44   38.15
   3   9   7    0.82   24.28
  -3  -9  -7  -10.42   26.91
   3   9   8   18.84   23.16
  -3  -9  -8    6.71   26.32
   3   9   9    9.40   24.42
  -3  -9  -9   -6.97   24.98
   3   9  10   18.23   24.67
  -3  -9 -10   36.85   26.65
   3   9  11   58.67   25.59
  -3  -9 -11  -12.28   26.03
   3 -10 -11   82.79   28.46
   3  10 -10  100.24   21.77
  -3 -10  10   47.90   21.22
  -3  10  10   41.60   25.06
   3 -10 -10   79.50   25.35
  -3 -10   9   18.95   19.71
   3 -10  -9   18.31   23.36
   3  10  -7  176.51   29.16
  -3 -10   7  183.37   29.82
   3  10  -6  124.92   25.32
  -3 -10   6  106.85   24.68
   3  10  -5   82.14   21.98
  -3 -10   5   67.74   23.38
   3  10  -4   29.47   20.45
  -3 -10   4   45.60   22.90
   3  10  -3   96.39   25.87
  -3 -10   3  106.91   29.37
   3  10  -2  148.67   29.84
  -3 -10   2  102.57   30.06
   3  10  -1  -19.53   23.74
  -3 -10   1   21.06   26.75
   3  10   0   47.56   24.76
  -3 -10   0   12.24   26.37
   3  10   1  271.56   40.23
  -3 -10  -1  315.71   45.14
   3  10   2   35.95   26.12
  -3 -10  -2   30.10   28.07
   3  10   3   26.88   26.15
  -3 -10  -3   55.69   28.58
   3  10   4   43.80   27.61
  -3 -10  -4   96.98   30.97
   3  10   5  380.59   49.67
  -3 -10  -5  305.43   45.51
   3  10   6   45.85   24.96
  -3 -10  -6    9.72   27.06
   3  10   7   35.42   24.16
  -3 -10  -7   38.62   26.97
   3  10   8   58.36   25.30
  -3 -10  -8  129.17   30.88
   3  10   9   33.22   23.22
  -3 -10  -9   25.91   25.99
   3  10  10   41.19   25.27
  -3 -10 -10    0.89   26.60
   3  11  -9   39.98   19.89
  -3 -11   9    9.64   22.76
  -3  11   9   91.05   28.15
   3 -11  -9   30.55   26.81
   3  11  -8   20.10   20.35
  -3 -11   8   16.33   21.29
   3  11  -7   29.96   20.61
  -3 -11   7   58.11   21.61
   3  11  -6   19.62   19.39
  -3 -11   6   21.05   20.04
   3  11  -5   67.18   22.03
  -3 -11   5    7.51   20.59
   3  11  -4  110.45   25.89
  -3 -11   4  109.37   28.67
   3  11  -3   86.98   25.35
  -3 -11   3   25.85   26.05
   3  11  -2   64.10   24.79
  -3 -11   2  106.98   29.27
   3  11  -1   74.66   25.97
  -3 -11   1   47.84   27.33
   3  11   0   40.95   24.76
  -3 -11   0   68.73   27.61
   3  11   1   81.33   26.73
  -3 -11  -1   52.56   27.27
   3  11   2   21.35   25.04
  -3 -11  -2   38.18   27.29
   3  11   3  290.56   42.53
  -3 -11  -3  328.13   46.60
   3  11   4   75.00   27.32
  -3 -11  -4   49.92   28.91
   3  11   5   12.46   24.95
  -3 -11  -5    4.18   26.73
   3  11   6   40.33   25.65
  -3 -11  -6   53.30   28.17
   3  11   7   39.05   24.59
  -3 -11  -7   68.95   29.12
   3  11   8   20.53   23.90
  -3 -11  -8   20.54   26.03
   3  12  -6    9.80   18.96
  -3 -12   6    9.38   20.71
   3  12  -5   31.38   21.85
  -3 -12   5   33.68   20.72
   3  12  -4   63.27   23.99
  -3 -12   4   78.76   26.64
   3  12  -3   30.10   22.66
  -3 -12   3   35.02   26.27
   3  12  -2   64.38   23.88
  -3 -12   2   45.54   26.35
   3  12  -1   11.36   23.60
  -3 -12   1   58.14   26.38
   3  12   0   67.71   25.92
  -3 -12   0   14.73   26.09
   3  12   1   95.61   27.12
  -3 -12  -1   81.33   28.00
   3  12   2    4.22   24.27
  -3 -12  -2   61.81   26.47
   3  12   3  -14.98   25.61
  -3 -12  -3   38.87   26.70
   3  12   4   76.83   27.76
  -3 -12  -4   76.43   28.66
   3  12   5   63.20   26.78
  -3 -12  -5   69.91   29.11
   3  12   6   15.54   26.89
  -3 -12  -6   17.03   28.15
   3  13  -2   43.31   25.60
  -3 -13   2   42.28   27.69
   3  13  -1   17.33   23.63
  -3 -13   1  -12.38   25.30
   3  13   0  -10.34   23.83
  -3 -13   0    9.26   26.51
   3  13   1  116.48   29.36
  -3 -13  -1   72.95   29.42
  -4   0  14    6.45    6.10
   4   0 -14   26.65    6.28
  -4   1  16   -4.46    8.90
   4  -1 -16   15.91    9.09
  -4   1  15   33.84    9.27
   4  -1 -15   29.08    8.93
  -4   1  14   18.35    8.80
   4  -1 -14   26.19    8.77
  -4   2  15   77.70   13.70
   4  -2 -15   65.63   12.47
  -4   2  14   -5.94   10.59
   4  -2 -14   27.44   10.56
   4   2 -13   25.11    6.05
   4   2 -12  136.90   15.80
  -4  -2  12  107.16   14.13
  -4   3  15   23.85   12.95
   4  -3 -15   27.41   11.80
  -4   3  14   98.25   16.94
   4  -3 -14  134.33   18.93
   4   3 -13   28.81    8.25
   4   3 -12   20.01    8.71
  -4  -3  12   31.42   11.90
   4   3 -11  292.43   31.94
  -4  -3  11  227.86   27.15
   4   3 -10   32.19   11.26
  -4  -3  10   22.61   13.98
   4   3  -9   77.27   14.67
  -4  -3   9   89.75   18.72
   4   3  -8  242.02   28.99
  -4  -3   8  172.78   26.16
   4   3  -7   42.34   17.45
  -4   4  15   20.49   14.35
   4  -4 -15   12.07   12.82
  -4   4  14   13.98   14.28
   4  -4 -14   19.99   13.05
   4   4 -13   29.79    9.98
  -4  -4  13   31.88   13.62
   4  -4 -13   61.06   16.12
   4   4 -12  342.10   37.07
  -4  -4  12  339.31   38.49
   4   4 -11  271.25   30.35
  -4  -4  11  318.19   37.53
   4   4 -10  239.28   28.01
  -4  -4  10  188.21   26.62
   4   4  -9  272.77   31.82
  -4  -4   9  235.34   31.73
   4   4  -8  192.56   25.46
  -4  -4   8  203.89   29.52
   4   4  -6  476.51   53.08
  -4  -4   6  500.73   56.81
   4   4  -5  439.89   50.01
  -4  -4   5  316.95   40.82
   4   4  -4   79.13   22.83
  -4  -4   4    5.57   20.61
  -4   5  14   80.09   18.46
   4  -5 -14  121.38   19.63
   4   5 -13  135.94   17.96
  -4  -5  13  106.91   19.96
   4  -5 -13  144.23   22.23
   4   5 -12   42.59   12.41
  -4  -5  12   16.66   16.80
   4   5 -10  116.60   18.25
  -4  -5  10  120.42   23.83
   4   5  -9   90.30   17.76
  -4  -5   9  122.72   24.13
   4   5  -7  148.17   23.32
  -4  -5   7  209.79   31.20
   4   5  -6  387.11   44.83
  -4  -5   6  445.78   52.71
   4   5  -5  456.33   52.43
  -4  -5   5  454.17   52.99
   4   5  -4  658.42   72.18
  -4  -5   4  572.74   64.38
   4   5  -2   74.57   22.31
  -4  -5   2   34.24   23.51
  -4   6  14    7.84   22.42
   4  -6 -14   42.53   18.84
   4   6 -13    8.69   11.22
  -4  -6  13   10.47   16.60
  -4   6  13   21.48   20.83
   4  -6 -13    8.98   17.31
   4   6 -12   51.38   14.09
  -4  -6  12   31.38   18.03
   4   6 -11   73.42   15.67
  -4  -6  11   14.98   18.50
   4   6  -8  246.67   31.76
  -4  -6   8  247.29   33.99
   4   6  -7   23.78   17.34
  -4  -6   7   27.10   21.93
   4   6  -6  407.91   48.21
  -4  -6   6  504.45   58.21
   4   6  -5  450.75   52.43
  -4  -6   5  581.75   65.81
   4   6  -3  126.60   25.51
  -4  -6   3   88.78   24.11
   4   6  -2   47.78   22.58
  -4  -6   2   38.49   22.69
   4   6  -1  120.36   27.65
  -4  -6   1   75.59   26.94
   4   6   0  611.86   69.57
  -4  -6   0  625.21   71.21
   4   6   1   16.85   25.73
  -4  -6  -1   -1.56   27.25
   4   7 -13   32.01   13.31
  -4  -7  13   -4.90   18.36
  -4   7  13    3.61   21.74
   4  -7 -13   38.06   19.22
   4   7 -12   32.44   14.50
  -4  -7  12   42.84   19.33
   4   7 -11   92.94   18.34
  -4  -7  11  160.80   24.38
   4   7  -9   45.85   16.88
  -4  -7   9   33.43   20.53
   4   7  -8  134.92   23.63
  -4  -7   8  158.53   27.75
   4   7  -7   37.10   20.14
  -4  -7   7    7.39   22.00
   4   7  -6  108.03   24.82
  -4  -7   6  111.51   25.83
   4   7  -3  131.41   27.42
  -4  -7   3  108.34   26.32
   4   7  -2   98.78   24.55
  -4  -7   2  137.43   28.20
   4   7  -1  104.27   27.51
  -4  -7   1  130.76   30.95
   4   7   0  177.81   32.72
  -4  -7   0  217.99   36.51
   4   7   1   39.92   25.69
  -4  -7  -1   29.33   27.80
   4   7   2  385.86   50.01
  -4  -7  -2  401.39   51.97
   4   7   3   25.29   26.92
  -4  -7  -3   26.68   29.69
   4   7   4  390.21   51.19
  -4  -7  -4  243.20   42.72
   4   7   5   51.75   30.97
  -4  -7  -5    5.98   33.87
   4   8 -10  105.86   20.65
  -4  -8  10   83.66   21.57
   4   8  -9  171.70   26.43
  -4  -8   9  130.66   25.35
   4   8  -8  449.82   52.28
  -4  -8   8  390.21   47.03
   4   8  -7  206.93   30.69
  -4  -8   7  148.30   27.82
   4   8  -5  146.31   27.33
  -4  -8   5  143.61   28.73
   4   8  -4   55.01   23.26
  -4  -8   4   23.61   22.70
   4   8  -2   52.18   24.46
  -4  -8   2   56.59   27.61
   4   8  -1  167.78   30.79
  -4  -8   1  126.53   30.95
   4   8   0  172.22   32.53
  -4  -8   0  278.30   41.91
   4   8   1   -0.55   25.51
  -4  -8  -1   37.84   27.51
   4   8   2   47.15   26.51
  -4  -8  -2   45.70   28.04
   4   8   3  153.97   32.07
  -4  -8  -3  110.70   31.54
   4   8   4  124.05   30.83
  -4  -8  -4  144.14   33.46
   4   8   5  111.69   29.51
  -4  -8  -5  131.87   32.53
   4   8   6   43.06   26.54
  -4  -8  -6   66.87   29.38
   4   8   7   22.88   25.35
  -4  -8  -7   20.90   29.04
   4   8   8   11.30   25.16
  -4  -8  -8  -12.63   28.09
   4   9 -11   -7.87   16.44
  -4  -9  11   19.90   21.23
   4   9 -10   69.07   19.70
  -4  -9  10   59.79   21.41
   4   9  -9  111.17   23.13
  -4  -9   9  105.05   22.88
   4   9  -8  100.86   21.88
  -4  -9   8   76.37   22.34
   4   9  -6   59.57   21.84
  -4  -9   6  105.42   25.03
   4   9  -5  314.47   41.82
  -4  -9   5  351.41   45.20
   4   9  -4  164.80   28.47
  -4  -9   4  242.92   36.79
   4   9  -3   34.58   21.08
  -4  -9   3   37.50   23.03
   4   9  -2   -6.43   23.00
  -4  -9   2   54.57   27.01
   4   9  -1  126.44   27.81
  -4  -9   1   36.69   27.04
   4   9   0    6.66   23.74
  -4  -9   0  -42.50   26.67
   4   9   1   43.27   24.76
  -4  -9  -1   37.07   26.33
   4   9   2  108.56   28.54
  -4  -9  -2  159.84   33.06
   4   9   3   19.15   24.97
  -4  -9  -3   41.35   27.78
   4   9   4   59.29   26.35
  -4  -9  -4   70.00   28.60
   4   9   5   26.87   25.67
  -4  -9  -5   48.33   28.15
   4   9   6   -1.64   23.78
  -4  -9  -6    2.70   26.10
   4   9   7   40.42   24.93
  -4  -9  -7    6.14   25.27
   4   9   8   35.64   24.13
  -4  -9  -8    6.17   25.76
   4   9   9   -4.46   22.84
  -4  -9  -9   -7.26   25.24
   4   9  10   -1.16   22.34
  -4  -9 -10   14.74   26.91
   4  10  -8   -5.68   15.72
  -4 -10   8   52.15   22.28
   4  10  -7  100.61   23.92
  -4 -10   7  143.61   27.04
   4  10  -6   81.18   23.01
  -4 -10   6   41.16   21.99
   4  10  -5  272.49   37.22
  -4 -10   5  242.20   35.51
   4  10  -4   11.86   21.27
  -4 -10   4   23.87   22.67
   4  10  -3  139.51   28.55
  -4 -10   3  131.22   31.17
   4  10  -2    1.35   22.93
  -4 -10   2   28.71   26.41
   4  10  -1   82.02   25.19
  -4 -10   1    5.77   25.72
   4  10   0   50.10   24.42
  -4 -10   0   17.91   25.51
   4  10   1   38.65   24.78
  -4 -10  -1  106.91   30.01
   4  10   2   65.35   25.64
  -4 -10  -2   80.84   27.99
   4  10   3   40.73   24.92
  -4 -10  -3   65.25   27.24
   4  10   4   63.02   26.10
  -4 -10  -4   70.37   28.74
   4  10   5    5.35   24.28
  -4 -10  -5    8.18   25.96
   4  10   6  146.03   30.71
  -4 -10  -6   94.28   29.45
   4  10   7   22.65   23.78
  -4 -10  -7   31.51   25.68
   4  10   8   -7.07   22.10
  -4 -10  -8    6.67   24.94
   4  10   9   28.05   25.02
  -4 -10  -9  -23.83   26.43
   4  11  -7   43.86   20.35
  -4 -11   7   45.85   22.18
   4  11  -6    4.37   18.93
  -4 -11   6    5.10   20.22
   4  11  -5  102.85   24.25
  -4 -11   5   95.95   24.60
   4  11  -4   86.08   23.41
  -4 -11   4   60.78   24.05
   4  11  -3   33.37   23.83
  -4 -11   3   46.97   26.61
   4  11  -2   84.81   25.95
  -4 -11   2   81.67   28.35
   4  11  -1   78.57   25.41
  -4 -11   1   30.16   26.08
   4  11   0    7.50   22.83
  -4 -11   0   45.45   26.64
   4  11   1   10.71   23.22
  -4 -11  -1   -5.79   24.42
   4  11   2   18.21   24.36
  -4 -11  -2    3.47   25.39
   4  11   3   43.90   24.61
  -4 -11  -3   38.52   26.89
   4  11   4   37.93   24.25
  -4 -11  -4   -2.39   26.17
   4  11   5  -11.54   23.71
  -4 -11  -5   10.90   25.35
   4  11   6   51.07   25.61
  -4 -11  -6    3.27   25.32
   4  11   7    9.33   25.35
  -4 -11  -7  -20.07   27.11
   4  12  -4    3.43   22.68
  -4 -12   4   27.83   25.74
   4  12  -3   65.47   25.01
  -4 -12   3   27.73   26.73
   4  12  -2   21.88   23.29
  -4 -12   2   32.07   26.92
   4  12  -1    3.57   23.52
  -4 -12   1   64.54   26.66
   4  12   0   29.58   23.83
  -4 -12   0   22.43   26.20
   4  12   1   33.25   23.87
  -4 -12  -1   38.68   26.66
   4  12   2   24.09   24.18
  -4 -12  -2   18.85   24.81
   4  12   3    2.63   24.49
  -4 -12  -3   37.34   25.48
   4  12   4   46.78   27.50
  -4 -12  -4   16.29   27.72
   5   3 -14   15.05    7.67
  -5  -3  14   16.88   10.50
   5   3 -13   91.14   12.95
  -5  -3  13   49.54   12.98
   5   3 -12   16.35    9.09
  -5  -3  12   11.08   12.63
   5   3 -11    4.55   11.65
   5   4 -14   30.65    9.57
  -5  -4  14   26.97   13.07
   5   4 -13   32.72   10.19
  -5  -4  13   17.37   13.32
   5   4 -12   61.90   11.91
  -5  -4  12   59.79   16.89
   5   4 -11   20.37   10.88
  -5  -4  11   18.18   16.34
   5   4 -10   25.16   12.19
  -5  -4  10   19.56   17.97
   5   4  -9   27.09   13.58
  -5  -4   9    9.35   19.23
   5   4  -8   31.04   17.78
   5   5 -13   34.86   10.91
  -5  -5  13   32.78   15.97
   5   5 -12   21.59   11.09
  -5  -5  12   25.61   16.03
   5   5 -11   11.97   11.85
  -5  -5  11  -14.35   16.88
   5   5 -10   10.93   12.89
  -5  -5  10   17.72   18.94
   5   5  -9   70.10   16.59
  -5  -5   9  111.01   23.20
   5   5  -7   21.48   17.65
  -5  -5   7   27.47   22.26
   5   6 -13   33.87   12.45
  -5  -6  13   10.18   18.97
   5   6 -12   10.71   11.90
  -5  -6  12  -11.22   16.65
   5   6 -11   91.89   17.00
  -5  -6  11   55.35   19.34
   5   6 -10   49.20   15.20
  -5  -6  10   65.35   19.47
   5   6  -8   65.28   18.64
  -5  -6   8   19.12   20.75
   5   6  -7  346.14   42.22
  -5  -6   7  346.76   43.96
   5   6  -6  317.26   40.70
  -5  -6   6  263.71   37.22
   5   6  -5  126.78   25.04
  -5  -6   5   89.78   25.43
   5   6  -3   28.65   22.86
  -5  -6   3   65.04   27.07
   5   6  -2   54.73   26.14
  -5  -6   2    2.17   26.74
   5   7 -12   76.18   16.27
  -5  -7  12   28.98   21.12
   5   7 -11   -3.30   13.93
  -5  -7  11   35.58   18.95
   5   7  -9   57.34   17.67
  -5  -7   9   57.46   20.15
   5   7  -8   56.93   18.69
  -5  -7   8   46.75   20.96
   5   7  -7  148.17   26.10
  -5  -7   7  139.08   26.57
   5   7  -4   13.85   21.50
  -5  -7   4  -11.48   22.65
   5   7  -3   55.47   22.71
  -5  -7   3   26.63   23.06
   5   7  -2    6.52   20.82
  -5  -7   2   46.56   24.41
   5   7  -1  215.53   35.02
  -5  -7   1  198.21   36.48
   5   7   0   52.84   26.21
  -5  -7   0   46.25   30.87
   5   8 -10    0.23   15.66
  -5  -8  10    4.12   19.49
   5   8  -9   39.42   18.29
  -5  -8   9   38.40   20.37
   5   8  -8   21.63   18.82
  -5  -8   8    2.29   18.99
   5   8  -7  149.04   26.04
  -5  -8   7  127.93   25.70
   5   8  -5   57.77   22.05
  -5  -8   5   29.71   22.03
   5   8  -4   58.05   22.28
  -5  -8   4   -2.87   22.01
   5   8  -3   23.63   20.58
  -5  -8   3   48.61   24.06
   5   8  -2  182.44   31.70
  -5  -8   2  178.06   31.97
   5   8  -1   19.48   24.04
  -5  -8   1   29.89   27.27
   5   8   0   46.13   24.92
  -5  -8   0   24.77   27.65
   5   8   1  301.12   42.25
  -5  -8  -1  259.39   40.79
   5   8   2  137.00   29.71
  -5  -8  -2  165.55   34.18
   5   8   3    9.42   24.63
  -5  -8  -3    8.87   28.31
   5   8   4   56.65   27.00
  -5  -8  -4   13.82   29.77
   5   9  -9    6.81   17.84
  -5  -9   9  -16.79   20.45
   5   9  -8   83.79   21.17
  -5  -9   8   28.55   20.99
   5   9  -6  121.16   24.95
  -5  -9   6   37.90   21.39
   5   9  -5  175.64   29.63
  -5  -9   5  135.82   27.18
   5   9  -4   15.73   19.67
  -5  -9   4   65.69   23.39
   5   9  -3  165.33   28.30
  -5  -9   3  196.75   32.19
   5   9  -2   21.52   22.76
  -5  -9   2   17.74   25.92
   5   9  -1   68.98   25.10
  -5  -9   1   62.55   27.54
   5   9   0   84.06   26.06
  -5  -9   0   71.43   27.93
   5   9   1  -18.93   22.49
  -5  -9  -1   10.22   26.01
   5   9   2   19.33   24.00
  -5  -9  -2   38.43   26.26
   5   9   3   22.39   24.16
  -5  -9  -3   42.78   26.41
   5   9   4   59.85   25.36
  -5  -9  -4   41.85   26.92
   5   9   5   24.88   23.68
  -5  -9  -5   39.77   26.46
   5   9   6   31.54   24.68
  -5  -9  -6  -13.75   26.15
   5   9   7    5.21   25.43
  -5  -9  -7   -4.87   26.85
   5  10  -7   44.52   20.59
  -5 -10   7   11.45   21.59
   5  10  -6   60.44   21.87
  -5 -10   6   64.97   22.69
   5  10  -5   20.35   19.86
  -5 -10   5   41.94   21.99
   5  10  -4   11.41   20.06
  -5 -10   4   23.70   21.39
   5  10  -3   41.13   21.25
  -5 -10   3   35.76   22.73
   5  10  -2   74.97   24.43
  -5 -10   2   28.77   26.51
   5  10  -1   36.26   23.27
  -5 -10   1   34.95   25.68
   5  10   0   67.52   24.46
  -5 -10   0   44.17   26.29
   5  10   1   15.01   23.77
  -5 -10  -1   21.12   25.17
   5  10   2   17.15   23.51
  -5 -10  -2   -3.49   24.66
   5  10   3    5.04   22.82
  -5 -10  -3   26.91   24.57
   5  10   4   -6.39   22.70
  -5 -10  -4  -19.91   24.78
   5  10   5   24.65   24.28
  -5 -10  -5  -20.66   24.79
   5  10   6   35.89   24.45
  -5 -10  -6   44.02   25.72
   5  10   7   30.91   25.13
  -5 -10  -7   47.00   27.15
   5  11  -5   65.72   22.53
  -5 -11   5   40.64   24.51
   5  11  -4   73.88   22.70
  -5 -11   4   74.26   24.71
   5  11  -3   54.23   24.02
  -5 -11   3   45.76   26.18
   5  11  -2   89.78   25.84
  -5 -11   2   41.47   26.18
   5  11  -1   17.42   22.32
  -5 -11   1   16.88   25.80
   5  11   0   -9.06   22.39
  -5 -11   0   32.91   26.10
   5  11   1    8.26   22.87
  -5 -11  -1    2.17   24.61
   5  11   2   39.36   23.98
  -5 -11  -2   41.16   25.46
   5  11   3   41.26   24.22
  -5 -11  -3  -11.87   24.61
   5  11   4   28.14   25.85
  -5 -11  -4   59.94   27.54
   6   4 -12    0.14   12.38
   6   5 -12    6.50   11.52
  -6  -5  12   17.68   17.93
   6   5 -11   12.83   12.15
  -6  -5  11   13.86   17.37
   6   5 -10   45.63   14.85
  -6  -5  10  -12.33   17.56
   6   5  -9   -0.15   16.18
  -6  -5   9   46.41   16.43
   6   6 -11   -3.80   13.31
  -6  -6  11    6.58   19.62
   6   6  -9   20.49   16.02
  -6  -6   9   27.83   15.65
   6   6  -8   28.05   16.83
  -6  -6   8   17.17   19.40
   6   6  -7    6.22   17.96
  -6  -6   7   -4.99   20.58
   6   6  -6   47.34   21.84
  -6  -6   6    0.89   20.13
   6   7  -9   18.10   16.30
  -6  -7   9   34.18   21.60
   6   7  -8   54.45   19.18
  -6  -7   8   48.58   21.46
   6   7  -7   15.27   18.69
  -6  -7   7   39.74   20.83
   6   7  -4   26.02   20.45
  -6  -7   4   23.23   23.14
   6   7  -3   52.37   23.70
  -6  -7   3  -32.72   23.41
   6   8  -9   61.74   19.25
  -6  -8   9   -3.24   22.51
   6   8  -8   17.49   18.85
  -6  -8   8   12.73   20.51
   6   8  -7   70.16   20.30
  -6  -8   7   39.92   22.36
   6   8  -5    8.57   20.34
  -6  -8   5   51.56   22.18
   6   8  -4   45.17   20.91
  -6  -8   4   58.24   22.58
   6   8  -3   37.41   20.94
  -6  -8   3   42.25   23.27
   6   8  -2   73.51   21.98
  -6  -8   2   45.01   23.92
   6   8  -1   11.72   22.58
  -6  -8   1    8.27   26.27
   6   8   0   23.34   24.88
  -6  -8   0    3.57   27.73
   6   9  -6   22.25   19.95
  -6  -9   6   -0.32   21.18
   6   9  -5    4.54   19.60
  -6  -9   5   26.52   21.39
   6   9  -4   35.30   20.37
  -6  -9   4   76.34   23.20
   6   9  -3   18.94   20.15
  -6  -9   3   12.23   21.80
   6   9  -2   70.78   24.24
  -6  -9   2   86.52   25.31
   6   9  -1  203.80   33.46
  -6  -9   1  169.18   33.71
   6   9   0   32.94   24.29
  -6  -9   0   41.82   26.22
   6   9   1   -6.48   22.72
  -6  -9  -1   15.03   25.00
   6   9   2    4.08   23.16
  -6  -9  -2    3.29   25.03
   6   9   3   31.32   25.24
  -6  -9  -3   -5.41   26.04
   6  10  -5   22.63   21.78
  -6 -10   5   -1.54   25.03
   6  10  -4   17.92   20.18
  -6 -10   4  -11.71   22.50
   6  10  -3    9.39   19.56
  -6 -10   3   29.62   22.11
   6  10  -2   73.45   24.52
  -6 -10   2   33.68   25.35
   6  10  -1    5.87   22.41
  -6 -10   1   23.66   25.66
   6  10   0   14.27   21.98
  -6 -10   0   19.76   25.70
   6  10   1   35.61   23.57
  -6 -10  -1   72.92   26.16
   6  10   2   22.60   24.29
  -6 -10  -2   51.87   25.56
   6  10   3   78.94   25.84
  -6 -10  -3   58.89   27.38
   6  10   4   45.60   26.70
  -6 -10  -4   21.09   27.13
   7   7  -8   -4.41   19.33
  -7  -7   8    5.65   23.70
   7   7  -7    8.88   20.33
  -7  -7   7  -20.03   20.05
   7   8  -5   -8.29   20.13
  -7  -8   5   -2.84   21.74
   7   8  -4   51.35   21.88
  -7  -8   4  -14.10   21.29
   7   9  -2   10.55   22.36
  -7  -9   2  -24.72   23.28
   7   9  -1   -4.48   23.80
  -7  -9   1    2.83   26.88
   0   0   0    0.00    0.00
_computing_structure_solution     'SHELXT 2014/5 (Sheldrick, 2014)'
;
_shelx_hkl_checksum     27983
_shelx_res_file
;
    carbamazepine_single.res created by SHELXL-2014/8
TITL cbz_a005_basel_a.res in P2(1)/n
REM Old TITL cbz_a005_absel  in P2(1)/n
REM SHELXT solution in P2(1)/n
REM R1 0.352,  Rweak 0.296,  Alpha 0.281,  Orientation as input
REM Formula found by SHELXT:  C14 N3 O
CELL  0.02508   7.5780  11.1760  13.9910   90.000   93.077   90.000
ZERR 24.000 0.0120 0.0023 0.0130 0.000 0.060 0.000
LATT  1
SYMM 1/2-X, 1/2+Y, 1/2-Z
SFAC  C   2.31000  20.84392   1.02000  10.20751   1.58860   0.56870   0.86500 =
         51.65125   0.21560   0.00330   0.00160    11.500   0.68000  12.01000
SFAC  H   0.49300  10.51091   0.32291  26.12573   0.14019   3.14236   0.04081 =
         57.79977   0.00304   0.00000   0.00000     0.624   0.35000   1.00800
SFAC  N  12.21261   0.00570   3.13220   9.89331   2.01250  28.99754   1.16630 =
          0.58260 -11.52901   0.00610   0.00330    19.600   0.68000  14.01000
SFAC  O   3.04850  13.27711   2.28680   5.70111   1.54630   0.32390   0.86700 =
         32.90894   0.25080   0.01060   0.00600    32.500   0.68000  16.00000
UNIT 60 48 8 4
L.S. 100
BOND $H
LIST 6
FMAP 2
EQIV $1 -x, -y+2, -z+1
HTAB N2 O1_$1
ACTA
RIGU
PLAN 20
WGHT    0.200000
FVAR       1.58832
C1    1    0.343128    0.687905    0.504365    11.00000    0.09134    0.03094 =
         0.06011    0.00116    0.01592    0.00764
O1    4   -0.004744    0.877269    0.410493    11.00000    0.10620    0.05608 =
         0.06620   -0.01629    0.01543    0.02393
N1    3    0.212117    0.734274    0.439282    11.00000    0.09547    0.03417 =
         0.05549   -0.01104    0.01699    0.01853
C2    1    0.302765    0.637089    0.588402    11.00000    0.09546    0.05091 =
         0.06094    0.01109    0.01313   -0.00036
AFIX  43
H2    2    0.186216    0.625883    0.604113    11.00000   -1.20000
AFIX   0
N2    3    0.181690    0.899641    0.540375    11.00000    0.10877    0.03381 =
         0.06871   -0.01528    0.01542    0.02274
AFIX  93
H2A   2    0.130703    0.963769    0.558740    11.00000   -1.20000
H2B   2    0.271575    0.871583    0.573198    11.00000   -1.20000
AFIX   0
C3    1    0.451101    0.600629    0.653344    11.00000    0.10130    0.03565 =
         0.06443   -0.00712    0.00794    0.00245
AFIX  43
H3    2    0.430514    0.568342    0.712989    11.00000   -1.20000
AFIX   0
C4    1    0.615772    0.614129    0.626210    11.00000    0.10030    0.03572 =
         0.07355   -0.00494    0.01007    0.00347
AFIX  43
H4    2    0.708098    0.589695    0.668188    11.00000   -1.20000
AFIX   0
C5    1    0.657112    0.662144    0.539652    11.00000    0.09529    0.03996 =
         0.06980   -0.00647    0.01448    0.01232
AFIX  43
H5    2    0.775087    0.671401    0.525982    11.00000   -1.20000
AFIX   0
C7    1    0.560808    0.750157    0.373510    11.00000    0.10163    0.04991 =
         0.06050   -0.00227    0.01690   -0.00200
AFIX  43
H7    2    0.655195    0.802977    0.370585    11.00000   -1.20000
AFIX   0
C6    1    0.527247    0.696633    0.473101    11.00000    0.09086    0.02742 =
         0.06612   -0.00109    0.01836    0.00805
C8    1    0.474576    0.729779    0.297101    11.00000    0.09090    0.04382 =
         0.05206   -0.00082    0.02496    0.00177
AFIX  43
H8    2    0.527312    0.753532    0.241670    11.00000   -1.20000
AFIX   0
C9    1    0.302494    0.673797    0.283215    11.00000    0.09225    0.03471 =
         0.05607   -0.01081    0.02259    0.00941
C10   1    0.256755    0.610249    0.193905    11.00000    0.10069    0.04727 =
         0.05520   -0.01257    0.02064    0.00934
AFIX  43
H10   2    0.338947    0.609012    0.146885    11.00000   -1.20000
AFIX   0
C11   1    0.100041    0.552835    0.176107    11.00000    0.10309    0.05119 =
         0.06225   -0.02124    0.02016    0.01018
AFIX  43
H11   2    0.074919    0.513643    0.118336    11.00000   -1.20000
AFIX   0
C12   1   -0.015733    0.554677    0.244006    11.00000    0.10455    0.04159 =
         0.06368   -0.01994    0.01944    0.00708
AFIX  43
H12   2   -0.119622    0.511991    0.231056    11.00000   -1.20000
AFIX   0
C13   1   -0.000748    0.613566    0.333734    11.00000    0.09567    0.04668 =
         0.05967   -0.02032    0.02572    0.00218
AFIX  43
H13   2   -0.090149    0.614579    0.376740    11.00000   -1.20000
AFIX   0
C14   1    0.173561    0.673811    0.352008    11.00000    0.09181    0.02155 =
         0.05039   -0.00243    0.02041    0.01505
C15   1    0.119633    0.842100    0.458715    11.00000    0.08743    0.02202 =
         0.05291   -0.00527    0.02901    0.01034
HKLF 4
REM  cbz_a005_basel_a.res in P2(1)/n
REM R1 =  0.2545 for     754 Fo > 4sig(Fo)  and  0.2803 for all    1071 data
REM    163 parameters refined using    144 restraints
END
WGHT      0.2000      0.0000
REM Highest difference peak  0.722,  deepest hole -0.554,  1-sigma level  0.181
Q1    1   0.5588  0.5616  0.4407  11.00000  0.05    0.72
Q2    1   0.4169  0.5554  0.3545  11.00000  0.05    0.66
Q3    1   0.1752  1.0073  0.5778  11.00000  0.05    0.50
Q4    1   0.2474  0.5032  0.5002  11.00000  0.05    0.49
Q5    1   0.4330  0.7741  0.6591  11.00000  0.05    0.48
Q6    1   0.4939  0.7655  0.6777  11.00000  0.05    0.47
Q7    1   0.0935  0.4385  0.2574  11.00000  0.05    0.46
Q8    1   0.0196  0.4192  0.2458  11.00000  0.05    0.44
Q9    1   0.0247  0.7218  0.2157  11.00000  0.05    0.44
Q10   1   0.5695  0.8070  0.5663  11.00000  0.05    0.42
Q11   1   0.4392  0.8829  0.2940  11.00000  0.05    0.41
Q12   1   0.2951  0.5391  0.4572  11.00000  0.05    0.40
Q13   1   0.8081  0.5243  0.6986  11.00000  0.05    0.39
Q14   1   0.1236  0.9522  0.3580  11.00000  0.05    0.37
Q15   1   0.0381  0.5440  0.6535  11.00000  0.05    0.37
Q16   1   0.1801  0.6401  0.6274  11.00000  0.05    0.36
Q17   1   0.5947  0.7695  0.6269  11.00000  0.05    0.36
Q18   1  -0.0928  0.4382  0.1590  11.00000  0.05    0.35
Q19   1   0.0156  0.9963  0.6263  11.00000  0.05    0.35
Q20   1   0.0554  0.5841  0.6176  11.00000  0.05    0.34
;
_shelx_res_checksum     65797
data_nicotinic_acid_single
_audit_creation_method     'SHELXL-2014/8'
_database_code_depnum_ccdc_archive     'CCDC 1438803'
_chemical_name_systematic     ?
_chemical_name_common     ?
_chemical_formula_moiety     ?
_chemical_formula_sum     'C H0.83 N0.17 O0.33'
_chemical_formula_weight     20.52
_chemical_melting_point     ?
_shelx_space_group_comment
;
The symmetry employed for this shelxl refinement is uniquely defined
by the following loop, which should always be used as a source of
symmetry information in preference to the above space-group names.
They are only intended as comments.
;
_space_group_crystal_system     monoclinic
_space_group_name_H-M_alt     'P 21/c'
_space_group_name_Hall     '-P 2ybc'
loop_
    _space_group_symop_operation_xyz
    'x, y, z'
    '-x, y+1/2, -z+1/2'
    '-x, -y, -z'
    'x, -y-1/2, z-1/2'
_cell_length_a     7.303(11)
_cell_length_b     11.693(2)
_cell_length_c     7.33(3)
_cell_angle_alpha     90
_cell_angle_beta     113.68(14)
_cell_angle_gamma     90
_cell_volume     573(2)
_cell_formula_units_Z     24
_cell_measurement_reflns_used     ?
_cell_measurement_theta_min     ?
_cell_measurement_theta_max     ?
_cell_measurement_temperature     293(2)
_exptl_crystal_description     nanocrystal
_exptl_crystal_colour     ?
_exptl_crystal_size_max     ?
_exptl_crystal_size_mid     ?
_exptl_crystal_size_min     ?
_exptl_crystal_density_diffrn     1.426
_exptl_crystal_density_meas     ?
_exptl_crystal_density_method     ?
_exptl_crystal_F_000     256
_exptl_absorpt_coefficient_mu     0.109
_exptl_absorpt_correction_type     empirical
_exptl_absorpt_process_details     ?
_shelx_estimated_absorpt_T_min     ?
_shelx_estimated_absorpt_T_max     ?
_exptl_absorpt_correction_T_min     ?
_exptl_absorpt_correction_T_max     ?
_diffrn_ambient_temperature     293(2)
_diffrn_radiation_type     electron
_diffrn_radiation_wavelength     0.02508
_diffrn_measurement_device_type
;
 Philips EM30 LaB6 Electron Microscope with Timepix Detector
;
_diffrn_measurement_method     ?
_diffrn_detector_area_resol_mean     ?
_diffrn_reflns_number     953
_diffrn_reflns_av_R_equivalents     0.0707
_diffrn_reflns_theta_min     0.123
_diffrn_reflns_theta_max     0.952
_diffrn_reflns_theta_full     0.862
_diffrn_measured_fraction_theta_max     0.360
_diffrn_measured_fraction_theta_full     0.353
_diffrn_reflns_limit_h_min     -5
_diffrn_reflns_limit_h_max     5
_diffrn_reflns_limit_k_min     -15
_diffrn_reflns_limit_k_max     15
_diffrn_reflns_limit_l_min     -8
_diffrn_reflns_limit_l_max     8
_refine_special_details     ?
_reflns_number_total     503
_reflns_number_gt     302
_reflns_threshold_expression     'I > 2\s(I)'
_refine_ls_structure_factor_coef     Fsqd
_refine_ls_matrix_type     full
_refine_ls_R_factor_all     0.3459
_refine_ls_R_factor_gt     0.3026
_refine_ls_wR_factor_gt     0.6088
_refine_ls_wR_factor_ref     0.6385
_refine_ls_goodness_of_fit_ref     2.270
_refine_ls_restrained_S_all     2.270
_refine_ls_number_reflns     503
_refine_ls_number_parameters     39
_refine_ls_number_restraints     0
_refine_ls_hydrogen_treatment     constr
_refine_ls_weighting_scheme     calc
_refine_ls_weighting_details
                      'w=1/[\s^2^(Fo^2^)+(0.2000P)^2^] where P=(Fo^2^+2Fc^2^)/3'
_atom_sites_solution_hydrogens     geom
_atom_sites_solution_primary     ?
_atom_sites_solution_secondary     ?
_refine_ls_shift/su_max     0.828
_refine_ls_shift/su_mean     0.103
_refine_diff_density_max     0.606
_refine_diff_density_min     -0.606
_refine_ls_extinction_method     none
_refine_ls_extinction_coef     .
loop_
    _atom_type_symbol
    _atom_type_description
    _atom_type_scat_dispersion_real
    _atom_type_scat_dispersion_imag
    _atom_type_scat_source
    'C' 'C' 0.0033 0.0016
                         'International Tables Vol C Tables 4.2.6.8 and 6.1.1.4'
    'H' 'H' 0.0000 0.0000
                         'International Tables Vol C Tables 4.2.6.8 and 6.1.1.4'
    'N' 'N' 0.0061 0.0033
                         'International Tables Vol C Tables 4.2.6.8 and 6.1.1.4'
    'O' 'O' 0.0106 0.0060
                         'International Tables Vol C Tables 4.2.6.8 and 6.1.1.4'
_computing_data_collection     ?
_computing_cell_refinement     ?
_computing_data_reduction     ?
_computing_structure_solution     ?
_computing_structure_refinement     'SHELXL-2014/8 (Sheldrick, 2014)'
_computing_molecular_graphics     ?
_computing_publication_material     ?
loop_
    _atom_site_type_symbol
    _atom_site_label
    _atom_site_fract_x
    _atom_site_fract_y
    _atom_site_fract_z
    _atom_site_U_iso_or_equiv
    _atom_site_adp_type
    _atom_site_calc_flag
    _atom_site_occupancy
    _atom_site_disorder_assembly
    _atom_site_disorder_group
    N N1 0.736(4) 0.8896(10) 0.708(2) 0.048(4) Uiso d 1 . .
    C C1 0.848(5) 0.7925(11) 0.720(2) 0.048(4) Uiso d 1 . .
    H H1 0.9828 0.7978 0.7459 0.058 Uiso calc 1 . .
    O O1 0.802(5) 0.4854(12) 0.697(2) 0.084(5) Uiso d 1 . .
    C C2 0.751(5) 0.6824(11) 0.692(2) 0.048(4) Uiso d 1 . .
    O O2 1.055(5) 0.5870(11) 0.746(2) 0.071(5) Uiso d 1 . .
    H H2 1.115(16) 0.529(17) 0.80(3) 0.106 Uiso calc 1 . .
    C C3 0.547(5) 0.6760(12) 0.652(2) 0.046(4) Uiso d 1 . .
    H H3 0.4826 0.6056 0.6339 0.055 Uiso calc 1 . .
    C C4 0.442(6) 0.7771(15) 0.639(3) 0.066(5) Uiso d 1 . .
    H H4 0.3081 0.7785 0.6179 0.079 Uiso calc 1 . .
    C C5 0.560(6) 0.8802(13) 0.660(3) 0.053(4) Uiso d 1 . .
    H H5 0.4880 0.9483 0.6327 0.063 Uiso calc 1 . .
    C C6 0.866(5) 0.5751(11) 0.706(2) 0.043(4) Uiso d 1 . .
_geom_special_details
;
 All esds (except the esd in the dihedral angle between two l.s. planes)
 are estimated using the full covariance matrix.  The cell esds are taken
 into account individually in the estimation of esds in distances, angles
 and torsion angles; correlations between esds in cell parameters are only
 used when they are defined by crystal symmetry.  An approximate (isotropic)
 treatment of cell esds is used for estimating esds involving l.s. planes.
;
loop_
    _geom_bond_atom_site_label_1
    _geom_bond_atom_site_label_2
    _geom_bond_site_symmetry_2
    _geom_bond_distance
    _geom_bond_publ_flag
    N1 C5 . 1.20(5) ?
    N1 C1 . 1.38(3) ?
    C1 C2 . 1.44(3) ?
    C1 H1 . 0.9300 ?
    O1 C6 . 1.14(3) ?
    C2 C3 . 1.40(5) ?
    C2 C6 . 1.49(3) ?
    O2 C6 . 1.30(4) ?
    O2 H2 . 0.82(19) ?
    C3 C4 . 1.39(4) ?
    C3 H3 . 0.9300 ?
    C4 C5 . 1.45(4) ?
    C4 H4 . 0.9300 ?
    C5 H5 . 0.9300 ?
loop_
    _geom_angle_atom_site_label_1
    _geom_angle_atom_site_label_2
    _geom_angle_atom_site_label_3
    _geom_angle_site_symmetry_1
    _geom_angle_site_symmetry_3
    _geom_angle
    _geom_angle_publ_flag
    C5 N1 C1 . . 118.7(16) ?
    N1 C1 C2 . . 119(3) ?
    N1 C1 H1 . . 120.6 ?
    C2 C1 H1 . . 120.6 ?
    C3 C2 C1 . . 120(2) ?
    C3 C2 C6 . . 119.5(16) ?
    C1 C2 C6 . . 121(3) ?
    C6 O2 H2 . . 109.3 ?
    C4 C3 C2 . . 118(2) ?
    C4 C3 H3 . . 120.6 ?
    C2 C3 H3 . . 120.9 ?
    C3 C4 C5 . . 115(3) ?
    C3 C4 H4 . . 122.8 ?
    C5 C4 H4 . . 122.7 ?
    N1 C5 C4 . . 129(2) ?
    N1 C5 H5 . . 115.6 ?
    C4 C5 H5 . . 115.5 ?
    O1 C6 O2 . . 119(2) ?
    O1 C6 C2 . . 124(3) ?
    O2 C6 C2 . . 116.4(17) ?
loop_
    _geom_hbond_atom_site_label_D
    _geom_hbond_atom_site_label_H
    _geom_hbond_atom_site_label_A
    _geom_hbond_site_symmetry_A
    _geom_hbond_distance_DH
    _geom_hbond_distance_HA
    _geom_hbond_distance_DA
    _geom_hbond_angle_DHA
    O2 H2 N1 2_746 0.82 1.97 2.71(3) 150.4
_shelx_hkl_file
;
   0   1  -1   67.11   15.47
   0  -1   1   20.13   14.98
   0   1  -2 7012.27  583.97
   0  -1   2 5673.58  472.93
   0   2  -1  396.20   38.57
   0  -2   1  396.74   39.54
   0   2  -2  319.75   32.29
   0  -2   2  228.70   25.96
   0   2  -3  151.83   22.56
   0  -2   3  144.55   21.64
   0   2  -4 1080.14   95.01
   0  -2   4  947.63   83.16
   0   2  -5   21.90   15.02
   0   3  -1  222.22   26.83
   0  -3   1  259.49   30.39
   0   3  -2   30.61   14.91
   0  -3   2   63.73   17.53
   0   3  -3  199.79   26.19
   0  -3   3  243.29   28.96
   0   3  -4  343.80   36.82
   0  -3   4  260.57   29.72
   0   3  -5   34.04   17.79
   0  -3   5   45.04   17.02
   0   3  -6  111.24   20.90
   0  -3   6   65.07   18.18
   0   3  -7   17.72   13.58
   0   3  -8    0.24   11.49
   0   4  -1 2178.92  185.34
   0  -4   1 2450.45  208.17
   0   4  -2  945.19   84.31
   0  -4   2 1024.22   90.75
   0   4  -3 1034.89   92.33
   0  -4   3 1251.30  109.85
   0   4  -4   84.12   19.97
   0  -4   4   60.46   18.14
   0   4  -5  416.20   43.74
   0  -4   5  378.64   40.50
   0   4  -6   -6.74   15.86
   0  -4   6   -8.17   15.05
   0   4  -7   17.07   14.22
   0  -4   7   17.24   12.79
   0   4  -8   15.39   12.98
   0  -4   8   -4.89   11.66
   0   5  -1  609.23   57.91
   0  -5   1  694.34   65.38
   0   5  -2  586.81   56.28
   0  -5   2  436.06   44.94
   0   5  -3 1377.86  121.35
   0  -5   3 1434.61  125.50
   0   5  -4  348.39   38.81
   0  -5   4  271.11   32.33
   0   5  -5  143.33   25.31
   0  -5   5  149.41   25.21
   0   5  -6  -16.14   15.79
   0  -5   6   -3.60   15.04
   0   5  -7   14.05   14.40
   0  -5   7   -6.86   13.22
   0   5  -8   31.77   13.55
   0  -5   8   14.48   11.85
   0   6  -1   59.86   20.86
   0  -6   1   53.28   21.42
   0   6  -2  347.85   38.88
   0  -6   2  341.09   38.04
   0   6  -3   63.06   18.45
   0  -6   3   90.07   20.29
   0   6  -5  123.70   24.02
   0  -6   5   96.34   21.96
   0   6  -6   51.94   19.18
   0  -6   6   49.54   17.10
   0   6  -7   47.59   16.25
   0  -6   7   20.53   14.44
   0   6  -8   -3.59   13.42
   0  -6   8  -19.03   12.67
   0   7  -1  144.68   23.92
   0  -7   1  129.20   24.30
   0   7  -2  151.43   25.34
   0  -7   2  168.31   25.65
   0   7  -4   76.09   21.11
   0  -7   4   91.53   21.96
   0   7  -5   49.74   19.71
   0  -7   5   28.37   18.56
   0   7  -6    2.73   16.18
   0  -7   6   41.35   17.01
   0   7  -7   -2.25   14.33
   0  -7   7   18.53   14.58
   0   8  -1  100.13   23.23
   0  -8   1  152.10   25.56
   0   8  -2  103.92   24.37
   0  -8   2  112.54   24.15
   0   8  -4   41.12   20.60
   0  -8   4   17.34   20.48
   0   8  -5   86.32   22.07
   0  -8   5   80.85   21.30
   0   8  -6   12.31   16.14
   0  -8   6    4.66   16.18
   0   8  -7   -4.29   15.43
   0  -8   7    2.37   15.17
   0   9  -1 1315.19  120.75
   0  -9   1  938.98   88.68
   0   9  -2  823.08   80.15
   0  -9   2  817.54   79.93
   0   9  -3 1766.92  156.96
   0  -9   3 1734.49  154.94
   0   9  -4  438.62   49.52
   0  -9   4  474.69   51.49
   0   9  -5   64.44   20.90
   0  -9   5   97.63   21.60
   0   9  -6   21.32   18.17
   0  -9   6   47.87   18.67
   0   9  -7   22.29   16.87
   0  -9   7    5.40   15.90
   0  10  -2 1799.33  160.75
   0 -10   2 2061.40  182.09
   0  10  -3  350.55   44.47
   0 -10   3  360.00   44.86
   0  10  -4  117.09   25.77
   0 -10   4  106.52   23.99
   0  10  -5   32.03   18.09
   0 -10   5   47.21   18.60
   0  10  -6   35.05   18.24
   0 -10   6   32.66   17.12
   0  11  -2   40.08   23.60
   0 -11   2   80.81   26.81
   0  11  -3  654.36   68.15
   0 -11   3  653.95   66.41
   0  11  -4   99.53   21.07
   0 -11   4   36.14   19.80
   0  11  -5   31.46   17.94
   0 -11   5   37.80   17.97
   0  11  -6   11.33   15.70
   0 -11   6   11.75   15.37
   0  12  -1    9.18   20.67
   0 -12   1   15.98   20.78
   0  12  -2   26.77   18.40
   0 -12   2   62.68   20.10
   0  12  -3   60.41   21.72
   0 -12   3   48.28   20.37
   0  12  -5  -12.47   15.86
   0 -12   5   22.71   16.52
   0 -13   1   45.19   20.45
   0  13  -2   -0.75   15.59
   0 -13   2   -2.55   13.41
   0  13  -3   38.80   19.22
   0 -13   3   78.70   21.76
   0  13  -4   29.75   15.26
   0 -13   4    3.32   16.28
   0 -14   1  106.23   23.94
   0  14  -3   87.90   22.68
   0 -14   3   96.42   23.06
   0 -15   1   13.79   17.22
   0  15  -2   58.21   21.87
   0 -15   2  132.60   24.40
  -1   0  -4   36.01   10.40
   1   0   4   34.15    9.33
  -1   0  -6    2.80   10.69
  -1  -1  -3  632.20   53.57
  -1   1  -3  641.79   56.83
   1  -1   3  582.62   51.60
  -1   1  -4  158.86   19.49
   1  -1   4  114.66   15.70
  -1   1  -5   20.78   13.56
   1  -1   5   23.26   12.50
  -1   1  -6   46.55   13.32
   1  -1   6   37.49   11.71
  -1   1  -7    3.12   10.42
   1  -1   7    3.67    8.85
  -1   1  -8    5.95    9.99
   1   2   1 1079.87   91.63
  -1  -2  -1 1375.16  116.00
   1   2   2  114.99   12.68
  -1  -2  -2   96.73   12.14
  -1   2  -3  546.56   50.71
   1  -2   3  687.45   61.65
  -1   2  -4  108.11   18.24
   1  -2   4  115.39   17.17
  -1   2  -5   90.66   17.45
   1  -2   5   37.51   14.40
  -1   2  -6   -1.67   12.86
   1  -2   6    7.39   11.76
  -1   2  -7   12.25   11.86
   1  -2   7    8.28   10.22
  -1   2  -8    7.74   10.81
   1  -2   8   -1.64    9.88
   1   3  -1  917.77   81.05
  -1  -3   1  837.13   75.24
   1   3   0  923.98   81.01
  -1  -3   0  931.55   81.71
   1   3   1 1168.89   99.85
  -1  -3  -1 1238.19  105.72
   1   3   2  176.28   18.75
  -1  -3  -2  114.90   16.18
  -1   3  -4   80.42   18.10
   1  -3   4  109.45   18.45
  -1   3  -5   99.76   19.11
   1  -3   5  118.77   20.15
  -1   3  -6   24.54   14.08
   1  -3   6   18.26   12.96
  -1   3  -7   21.84   13.01
   1  -3   7    8.38   10.63
  -1   3  -8   24.59   11.88
   1  -3   8  -10.91   10.13
   1   4  -4   58.84   19.49
  -1  -4   4   77.58   19.83
   1   4  -3  259.36   30.54
  -1  -4   3  336.64   37.69
   1   4  -2  191.55   27.46
  -1  -4   2  160.07   26.44
   1   4  -1 3993.11  335.55
  -1  -4   1 3660.81  308.40
   1   4   0  504.95   48.23
  -1  -4   0  467.80   45.42
   1   4   1 9999.00  833.21
  -1  -4  -1 9781.51  814.97
   1   4   2  906.83   78.82
  -1  -4  -2  898.04   78.39
   1  -4   3 4838.75  406.61
  -1   4  -4   -3.33   17.01
   1  -4   4    4.93   15.76
  -1   4  -5   54.09   18.79
   1  -4   5   76.92   19.37
  -1   4  -6   35.35   15.14
   1  -4   6   20.20   13.71
  -1   4  -7    1.17   12.54
   1  -4   7    6.96   11.23
  -1   4  -8   19.87   12.15
   1  -4   8   -0.85   11.16
   1   5  -7    9.97   14.21
   1   5  -6   -3.19   17.66
  -1  -5   6   -9.00   16.70
   1   5  -5   29.21   20.94
  -1  -5   5   68.76   21.79
   1   5  -4   15.94   18.24
  -1  -5   4    8.65   17.51
   1   5  -3  649.49   61.49
  -1  -5   3  887.78   80.86
   1   5  -2 1176.99  104.75
  -1  -5   2 1299.52  114.69
   1   5  -1 6993.36  585.19
  -1  -5   1 6700.22  561.14
   1   5   0 3106.96  262.87
  -1  -5   0 3547.34  299.21
   1   5   1 3421.70  288.54
  -1  -5  -1 3496.00  294.48
   1   5   2   33.69   15.31
  -1  -5  -2   39.03   16.52
   1  -5   3  346.77   38.78
  -1   5  -4  333.80   37.86
   1  -5   4  317.59   36.00
  -1   5  -5  431.19   45.06
   1  -5   5  397.96   42.31
  -1   5  -6   31.61   15.74
   1  -5   6    8.38   14.22
  -1   5  -7   29.45   14.24
   1  -5   7   27.91   13.30
   1   6  -8  -24.06   13.58
  -1  -6   8    6.53   12.63
   1   6  -7   -8.83   14.82
  -1  -6   7   26.73   14.91
   1   6  -6   -1.15   16.93
  -1  -6   6    3.13   16.76
   1   6  -5   34.73   21.05
  -1  -6   5   29.81   20.67
   1   6  -4   32.50   18.67
  -1  -6   4   39.19   18.47
   1   6  -2   91.11   22.61
  -1  -6   2   72.64   21.71
   1   6  -1  283.14   33.91
  -1  -6   1  212.35   29.45
   1   6   0 1367.06  120.03
  -1  -6   0 1347.48  118.20
   1   6   1 2886.76  244.91
  -1  -6  -1 2909.73  246.67
   1   6   2 2143.80  182.77
  -1  -6  -2 2228.90  189.93
   1  -6   3 1029.49   93.55
  -1   6  -4  252.47   32.89
   1  -6   4  279.89   34.55
  -1   6  -5   27.41   17.91
   1  -6   5   32.70   17.90
  -1   6  -6    8.42   15.05
   1  -6   6   -5.03   13.71
  -1   6  -7    2.82   13.64
   1  -6   7    7.25   12.98
   1   7  -8   -3.05   13.71
  -1  -7   8   12.28   13.95
   1   7  -7  -14.56   14.63
  -1  -7   7   -7.47   13.93
   1   7  -6   -9.60   16.33
  -1  -7   6  -12.76   15.80
   1   7  -5   32.89   20.07
  -1  -7   5   18.32   20.60
   1   7  -4   39.90   21.14
  -1  -7   4   -3.46   19.57
   1   7  -3  190.87   28.23
  -1  -7   3  223.16   30.25
   1   7  -2   75.86   20.61
  -1  -7   2  119.34   23.36
   1   7  -1  163.72   25.23
  -1  -7   1  119.27   21.32
   1   7   0   24.72   17.74
  -1  -7   0   57.49   18.95
   1   7   1   -0.20   15.90
  -1  -7  -1  -11.45   15.63
   1   7   2   89.71   18.59
  -1  -7  -2   80.46   18.32
   1  -7   3   30.73   18.72
  -1   7  -4   27.69   19.75
   1  -7   4   31.34   19.84
  -1   7  -5    6.90   17.40
   1  -7   5   18.39   16.35
  -1   7  -6    8.91   14.91
   1  -7   6   -7.02   13.47
  -1   7  -7    6.34   14.02
   1  -7   7   19.03   13.19
   1   8  -7   -7.12   15.21
  -1  -8   7   -6.91   14.86
   1   8  -6   53.03   18.22
  -1  -8   6   18.14   16.83
   1   8  -5  126.62   23.99
  -1  -8   5   98.88   22.37
   1   8  -4  198.71   28.83
  -1  -8   4  123.61   26.84
   1   8  -3  -15.35   20.52
  -1  -8   3   -3.37   20.36
   1   8  -2  518.73   53.68
  -1  -8   2  610.99   60.83
   1   8  -1 1494.04  131.97
  -1  -8   1 1757.46  154.13
   1   8   0  617.61   59.83
  -1  -8   0  685.15   65.39
   1   8   1 1391.37  122.43
  -1  -8  -1 1446.76  127.14
   1   8   2  196.41   26.40
  -1  -8  -2  150.22   24.17
   1  -8   3   50.22   21.09
  -1   8  -4   27.33   18.90
   1  -8   4    1.78   18.06
  -1   8  -5   -3.80   16.90
   1  -8   5   26.52   17.10
  -1   8  -6   17.57   15.79
   1  -8   6    3.76   15.04
  -1   8  -7   13.27   14.58
   1  -8   7    9.61   13.48
   1   9  -7   42.40   19.75
  -1  -9   7   47.94   18.02
   1   9  -6   67.76   19.90
  -1  -9   6   35.04   18.61
   1   9  -5    0.19   18.37
  -1  -9   5   10.31   18.43
   1   9  -3 1198.20  111.04
  -1  -9   3 1499.44  135.22
   1   9  -2  562.63   59.19
  -1  -9   2  622.61   63.17
   1   9  -1 3113.71  267.06
  -1  -9   1 3598.66  307.86
   1   9   0 1865.53  162.91
  -1  -9   0 1935.77  169.39
   1   9   1  313.26   37.27
  -1  -9  -1  343.66   39.67
  -1  -9  -2 1048.26   95.78
   1  -9   3    1.51   19.59
  -1   9  -4  167.23   26.25
   1  -9   4  180.74   27.35
  -1   9  -5   36.81   18.43
   1  -9   5   64.88   19.07
  -1   9  -6  -11.60   15.31
   1  -9   6    3.81   15.66
   1  10  -7    8.54   18.55
  -1 -10   7   21.26   17.93
   1  10  -6   63.65   20.84
  -1 -10   6   98.99   22.40
   1  10  -5  897.10   87.97
  -1 -10   5  850.91   82.19
   1  10  -3 2209.99  194.66
  -1 -10   3 2077.60  183.44
   1  10  -2 1150.52  107.41
  -1 -10   2 1159.71  106.80
   1  10  -1  251.67   35.97
  -1 -10   1  305.02   41.15
   1  10   0  394.72   44.82
  -1 -10   0  343.53   42.12
   1  10   1  218.16   30.46
  -1 -10  -1  226.68   33.04
  -1 -10  -2   -7.20   17.52
   1 -10   3   -7.58   16.87
  -1  10  -4   25.95   17.79
   1 -10   4   40.15   17.59
  -1  10  -5   -3.23   15.32
   1 -10   5    0.75   16.39
  -1  10  -6  -11.47   16.18
   1 -10   6   28.95   16.99
   1  11  -6  -24.95   15.86
  -1 -11   6   -9.70   15.74
   1  11  -5   44.16   20.92
  -1 -11   5   35.50   20.72
   1  11  -4  105.37   24.52
  -1 -11   4   68.64   22.22
   1  11  -3  169.66   29.42
  -1 -11   3  165.88   29.91
   1  11  -1  714.47   71.04
  -1 -11   1  730.81   73.77
   1  11   0    3.54   17.66
  -1 -11   0   29.12   21.25
   1  11   1    0.48   16.47
  -1 -11  -1   25.99   19.64
  -1 -11  -2    2.00   16.44
   1 -11   3    5.61   15.99
  -1  11  -4   54.61   19.65
   1 -11   4   43.85   17.79
  -1  11  -5   -5.54   14.85
   1 -11   5   17.97   16.94
   1  12  -5   42.63   17.26
  -1 -12   5    2.55   17.68
   1  12  -4  -11.70   18.34
  -1 -12   4   14.14   17.72
   1  12  -3   44.74   18.91
  -1 -12   3   57.88   20.09
   1  12  -2   96.41   22.98
  -1 -12   2  176.96   27.53
   1  12  -1  160.34   28.03
  -1 -12   1  148.06   28.12
   1  12   0  228.03   31.38
  -1 -12   0  232.35   33.26
   1  12   1   -3.16   14.36
  -1 -12  -1  -22.56   17.17
  -1 -12  -2   75.62   19.86
   1 -12   3   18.30   16.17
  -1  12  -4   28.21   17.79
   1 -12   4   65.62   20.01
  -1  12  -5   33.72   16.51
   1 -12   5   29.54   17.55
   1  13  -5  -11.15   12.32
  -1 -13   5    2.42   17.47
   1  13  -4   10.40   16.66
  -1 -13   4   13.38   16.94
   1  13  -3   33.93   18.76
  -1 -13   3   33.78   19.29
   1  13  -2   18.33   16.32
  -1 -13   2   57.72   19.87
   1  13  -1  140.09   24.94
  -1 -13   1  137.52   25.88
   1  13   0   94.96   21.92
  -1 -13   0  141.84   25.31
   1  13   1  145.22   24.22
  -1 -13  -1   89.66   22.95
  -1 -13  -2   85.05   20.67
   1 -13   3  -26.56   15.70
  -1  13  -4   51.49   19.52
   1 -13   4  101.52   23.80
   1  14  -4   55.03   20.14
  -1 -14   4    9.35   19.10
   1  14  -3   36.82   18.30
  -1 -14   3  103.52   20.95
   1  14  -2   14.78   17.10
  -1 -14   2   12.99   18.64
   1  14  -1   29.76   17.10
  -1 -14   1   57.41   19.51
   1  14   0  118.81   23.63
  -1 -14   0  166.96   28.65
   1  14   1   65.72   19.22
  -1 -14  -1   18.87   18.67
  -1 -14  -2   96.23   22.18
   1 -14   3   12.71   18.33
   1  15  -2  149.27   27.73
  -1 -15   2  183.98   31.72
   1  15  -1   10.54   16.14
  -1 -15   1   12.38   18.44
   1  15   0  183.04   29.35
  -1 -15   0  232.75   33.89
   1  15   1   43.01   17.79
  -1 -15  -1   53.39   19.06
  -2   0  -6   41.43   10.17
   2   0   6   76.20   11.34
   2   1   6   90.68   10.74
  -2  -1  -6   85.70   10.94
  -2   1  -6   93.37   14.56
   2  -1   6   97.48   14.20
   2   1   7    4.74    6.02
  -2  -1  -7   11.58    7.31
  -2   1  -7   -6.41    9.70
   2  -1   7  -11.06    8.49
  -2  -2  -6    8.73    4.71
  -2   2  -6    2.77   10.86
   2  -2   6    0.94   10.26
  -2  -2  -7    0.22    5.21
  -2   2  -7   -4.68   11.11
   2  -2   7   -6.59    9.55
   2   3   4   30.21    7.41
  -2   3  -6   -4.45   12.40
   2  -3   6  -14.64   11.08
  -2   3  -7    5.94   12.04
   2  -3   7   -5.72   10.29
   2   4   2  668.94   59.34
  -2  -4  -2  627.88   56.24
   2   4   3   80.66   12.29
  -2  -4  -3   57.06   12.23
   2   4   4   98.04   12.13
  -2  -4  -4   89.10   13.38
  -2  -4  -5    4.55    7.57
  -2   4  -6   10.11   14.20
   2  -4   6   -0.05   12.15
  -2   4  -7   -2.47   12.52
   2  -4   7  -13.28   11.15
   2   5  -1  435.52   45.29
  -2  -5   1  558.84   56.63
   2   5   0  980.31   87.71
  -2  -5   0  712.17   65.99
   2   5   1 1634.53  140.49
  -2  -5  -1 1585.90  136.44
   2   5   2  272.06   28.31
  -2  -5  -2  278.41   29.11
   2   5   3  222.08   24.37
  -2  -5  -3  240.32   25.96
   2   5   4   99.54   14.47
  -2  -5  -4   49.78   13.00
  -2  -5  -5   30.61    9.99
   2  -5   6   -2.91   12.80
  -2   5  -7   20.40   13.59
   2  -5   7  -11.36   12.26
   2   6  -3  620.85   60.91
  -2  -6   3  583.16   57.37
   2   6  -2  794.57   74.07
  -2  -6   2  825.37   76.53
   2   6  -1 1057.45   94.78
  -2  -6   1 1049.35   94.48
   2   6   0 1111.75   98.75
  -2  -6   0 1191.04  104.92
   2   6   1   48.46   15.98
  -2  -6  -1   49.85   16.47
   2   6   2   49.35   14.29
  -2  -6  -2  103.27   17.90
   2   6   3  165.88   21.48
  -2  -6  -3  156.02   21.22
   2   6   4    1.99   11.61
  -2  -6  -4   12.68   12.95
  -2  -6  -5    1.27    9.85
   2  -6   6   54.32   16.08
  -2   6  -7   -7.74   13.04
   2  -6   7   -0.21   13.01
   2   7  -7   31.68   15.93
   2   7  -6    1.97   16.25
   2   7  -5   39.32   20.33
  -2  -7   5   40.74   21.75
   2   7  -3   71.66   21.60
  -2  -7   3   84.05   21.83
   2   7  -2   24.61   18.70
  -2  -7   2   -8.18   14.90
   2   7  -1  630.44   60.34
  -2  -7   1  578.97   57.06
   2   7   0   11.99   15.70
  -2  -7   0   -7.56   15.10
   2   7   1  423.22   42.97
  -2  -7  -1  396.07   40.94
   2   7   2   55.53   15.85
  -2  -7  -2  102.83   19.03
   2   7   3   -3.59   13.15
  -2  -7  -3   46.24   15.37
   2   7   4   44.58   13.94
  -2  -7  -4   81.79   16.08
  -2  -7  -5   29.88   11.23
   2  -7   6   28.29   14.98
   2   8  -8    8.00   15.66
   2   8  -7   29.93   16.17
  -2  -8   7    3.66   15.37
   2   8  -6   49.78   18.02
  -2  -8   6   64.89   18.71
   2   8  -5   66.45   22.23
  -2  -8   5   72.72   21.67
   2   8  -4  125.15   26.99
  -2  -8   4  147.65   28.98
   2   8  -3  272.73   36.08
  -2  -8   3  294.08   38.11
   2   8  -1  102.34   21.57
  -2  -8   1  102.96   22.63
   2   8   0  233.97   29.73
  -2  -8   0  199.12   27.35
   2   8   1   60.72   17.37
  -2  -8  -1   39.05   17.47
   2   8   3  116.49   19.09
  -2  -8  -3  111.95   19.63
   2   8   4   31.29   13.03
  -2  -8  -4   23.69   13.45
  -2  -8  -5   29.84   12.05
   2  -8   6   39.67   15.79
   2   9  -7   42.38   17.37
  -2  -9   7   69.26   18.47
   2   9  -6    3.22   15.52
  -2  -9   6   21.21   15.62
   2   9  -5  239.91   32.83
  -2  -9   5  177.50   28.67
   2   9  -4  198.44   31.83
  -2  -9   4  218.30   33.06
   2   9  -3   94.52   25.44
  -2  -9   3   71.45   24.73
   2   9  -2  721.90   71.15
  -2  -9   2  779.98   75.40
   2   9  -1   81.43   22.45
  -2  -9   1   68.87   22.65
   2   9   0  422.01   44.56
  -2  -9   0  318.26   38.01
   2   9   1  307.86   35.43
  -2  -9  -1  256.25   32.89
   2   9   2   37.22   15.66
  -2  -9  -2   14.62   17.78
   2   9   3  188.85   24.41
  -2  -9  -3  184.52   24.44
   2   9   4   22.36   12.59
  -2  -9  -4   52.60   14.35
  -2  -9  -5    0.91   11.66
   2  -9   6   37.73   16.24
   2  10  -7   43.38   17.41
  -2 -10   7   23.96   16.79
   2  10  -6   26.98   17.21
  -2 -10   6   18.94   16.10
   2  10  -4   -3.16   18.17
  -2 -10   4   53.86   19.87
   2  10  -3   75.54   22.57
  -2 -10   3   67.76   22.46
   2  10  -2   45.65   21.84
  -2 -10   2   71.24   24.53
   2  10  -1    8.14   18.86
  -2 -10   1   12.90   20.97
   2  10   0  197.63   28.54
  -2 -10   0  187.77   29.91
   2  10   1  291.92   34.19
  -2 -10  -1  194.93   28.96
   2  10   2   82.21   17.78
  -2 -10  -2   75.09   19.40
   2  10   3  245.72   28.91
  -2 -10  -3  232.75   28.87
   2  10   4   18.86   12.89
  -2 -10  -4   14.99   13.15
  -2 -10  -5   53.72   15.29
   2  11  -6   56.80   18.76
  -2 -11   6   37.68   16.75
   2  11  -5   -3.02   13.71
  -2 -11   5    1.25   16.09
   2  11  -4  -16.36   16.91
  -2 -11   4   -4.55   17.30
   2  11  -3   37.34   19.01
  -2 -11   3   82.93   19.67
   2  11  -2   58.52   20.95
  -2 -11   2   88.14   24.11
   2  11  -1   39.04   18.45
  -2 -11   1   37.95   20.90
   2  11   0   62.26   19.13
  -2 -11   0   72.86   22.32
   2  11   1   32.99   16.16
  -2 -11  -1   51.74   18.97
   2  11   2   27.64   14.62
  -2 -11  -2   30.27   15.91
   2  11   3    4.76   12.93
  -2 -11  -3    2.56   13.36
   2  11   4   12.34   12.47
  -2 -11  -4   27.25   14.28
  -2 -11  -5   11.11   11.77
   2  12  -6   27.56   17.12
  -2 -12   6   21.01   17.12
   2  12  -4   34.92   18.79
  -2 -12   4   55.06   20.01
   2  12  -2   34.00   17.07
  -2 -12   2   39.15   19.45
   2  12  -1  153.45   25.69
  -2 -12   1  115.90   24.94
   2  12   1  134.52   22.07
  -2 -12  -1  149.54   25.30
   2  12   2   33.57   14.21
  -2 -12  -2   38.11   16.35
   2  12   3    7.43   13.00
  -2 -12  -3   28.73   14.20
   2  12   4   12.47   12.22
  -2 -12  -4   40.01   14.47
   2  13  -5   26.77   18.13
  -2 -13   5    1.35   16.97
   2  13  -4    9.98   15.41
  -2 -13   4   20.41   17.55
   2  13  -3   45.71   18.01
  -2 -13   3   43.58   16.47
   2  13  -2  236.40   33.26
  -2 -13   2  267.33   36.27
   2  13  -1   22.84   16.93
  -2 -13   1   55.82   20.51
   2  13   0  460.10   50.74
  -2 -13   0  466.04   51.70
   2  13   1    3.49   14.52
  -2 -13  -1   17.43   17.52
   2  13   2  108.97   19.53
  -2 -13  -2  135.05   23.13
   2  13   3   -9.42   12.60
  -2 -13  -3   -5.22   13.51
   2  14  -4   58.15   20.91
  -2 -14   4   53.59   22.09
   2  14  -3   52.14   18.88
  -2 -14   3   73.54   20.78
   2  14  -2  339.34   41.94
  -2 -14   2  265.71   36.64
   2  14  -1  194.52   29.92
  -2 -14   1  111.73   24.46
   2  14   0  103.45   23.06
  -2 -14   0   62.23   21.09
   2  14   1  191.41   27.90
  -2 -14  -1  124.83   24.46
   2  14   2   18.80   14.52
  -2 -14  -2   -4.26   15.10
   2  15  -2   56.83   21.29
  -2 -15   2   31.97   23.40
   2  15  -1   37.23   19.47
  -2 -15   1   59.53   20.74
   2  15   0   40.17   18.14
  -2 -15   0   15.60   18.16
   3   5   6   10.76    6.84
  -3  -5  -6   -1.54    6.39
   3   6   2   31.85   14.24
   3   6   3   33.58   14.76
  -3  -6  -3    1.32   13.70
   3   6   4   24.65   11.15
  -3  -6  -4   30.34   11.73
   3   6   5   57.10   11.08
  -3  -6  -5   52.43   11.01
   3   7   0  182.63   26.03
  -3  -7   0  233.30   29.79
   3   7   1   60.32   17.41
  -3  -7  -1   90.87   20.37
   3   7   2   73.78   17.89
  -3  -7  -2   43.56   17.12
   3   7   3   17.05   13.45
  -3  -7  -3   10.10   14.31
   3   7   4   -4.42   10.61
  -3  -7  -4   -6.17   11.40
   3   7   5    7.17    9.50
  -3  -7  -5   15.51   10.19
   3   7   6   10.76    8.71
  -3  -7  -6   -5.22    8.90
   3   8  -3   29.85   20.98
   3   8  -2    9.45   19.34
  -3  -8   2   34.85   20.94
   3   8  -1   94.65   21.40
  -3  -8   1  102.71   23.19
   3   8   0   46.89   18.79
  -3  -8   0   21.99   19.05
   3   8   1   38.22   17.39
  -3  -8  -1   27.68   18.53
   3   8   2   61.03   16.33
  -3  -8  -2   27.38   16.62
   3   8   3   16.89   12.20
  -3  -8  -3   -8.57   12.36
   3   8   4    9.62   11.04
  -3  -8  -4   14.05   12.54
   3   8   5   14.36   10.03
  -3  -8  -5   25.79   11.45
   3   9  -6    3.42   15.60
   3   9  -5  -15.17   16.06
   3   9  -4   46.27   20.11
  -3  -9   4   33.23   20.40
   3   9  -2   17.55   20.63
  -3  -9   2    4.93   21.95
   3   9  -1  151.43   25.87
  -3  -9   1  145.90   27.64
   3   9   0  173.58   26.77
  -3  -9   0  213.17   31.23
   3   9   1    9.42   15.55
  -3  -9  -1   14.90   17.49
   3   9   2  278.41   31.46
  -3  -9  -2  263.82   31.20
   3   9   3   37.34   13.68
  -3  -9  -3   73.51   15.67
   3   9   4   59.63   13.90
  -3  -9  -4   47.51   14.68
   3   9   5    6.88   10.57
  -3  -9  -5    9.40   11.32
   3  10  -7   -7.04   14.05
  -3 -10   7   -1.19   14.70
   3  10  -6   41.93   16.16
  -3 -10   6   -3.50   15.13
   3  10  -5   11.73   17.94
  -3 -10   5    0.79   15.93
   3  10  -4   17.17   17.68
  -3 -10   4   41.54   18.71
   3  10  -3   53.51   21.33
  -3 -10   3  110.12   21.99
   3  10  -2  172.23   28.60
  -3 -10   2  135.06   27.67
   3  10  -1  563.03   57.18
  -3 -10   1  616.53   63.07
   3  10   0  153.05   24.94
  -3 -10   0  160.34   27.08
   3  10   1  394.18   41.81
  -3 -10  -1  464.42   49.18
   3  10   2   13.11   13.60
  -3 -10  -2   32.77   14.68
   3  10   3   11.03   12.30
  -3 -10  -3    0.96   12.49
   3  10   4   17.49   11.56
  -3 -10  -4   19.03   12.55
  -3 -10  -5   10.50   13.22
   3  11  -6  -19.64   11.34
  -3 -11   6   18.88   16.56
   3  11  -5   24.99   16.44
  -3 -11   5  -17.64   15.93
   3  11  -4   12.16   15.76
  -3 -11   4    6.84   16.94
   3  11  -3   20.48   15.86
  -3 -11   3   20.63   18.67
   3  11  -2  151.30   25.81
  -3 -11   2  104.73   24.41
   3  11  -1   28.64   16.95
  -3 -11   1   11.22   18.01
   3  11   0   36.05   15.55
  -3 -11   0   24.90   18.51
   3  11   1  267.60   32.10
  -3 -11  -1  283.14   35.01
   3  11   2   13.26   12.75
  -3 -11  -2   17.03   13.89
   3  11   3  136.03   20.72
  -3 -11  -3  132.26   21.53
   3  11   4    3.87   12.04
  -3 -11  -4   25.45   12.79
   3  12  -5   -2.29   16.43
  -3 -12   5   32.79   17.18
   3  12  -4    7.73   16.24
  -3 -12   4   18.83   14.81
   3  12  -3   12.87   16.36
  -3 -12   3    9.01   16.87
   3  12  -2   15.90   15.78
  -3 -12   2   17.20   16.80
   3  12  -1  -10.89   14.55
  -3 -12   1    7.79   16.52
   3  12   0   30.34   15.52
  -3 -12   0   46.60   18.97
   3  12   1   12.64   13.33
  -3 -12  -1   28.21   16.37
   3  12   2   -4.13   12.52
  -3 -12  -2    1.03   12.89
   3  12   3    9.75   13.60
  -3 -12  -3   25.23   14.31
   3  13  -5   28.49   17.41
  -3 -13   5   -2.90   17.28
   3  13  -3   -6.02   14.68
  -3 -13   3   19.94   17.05
   3  13  -2   65.66   20.09
  -3 -13   2  111.39   23.84
   3  13  -1  -10.62   14.35
  -3 -13   1   30.16   16.93
   3  13   0   18.11   13.93
  -3 -13   0   26.72   17.62
   3  13   1   18.52   13.28
  -3 -13  -1    0.58   14.74
   3  13   2   70.45   16.52
  -3 -13  -2   42.55   15.63
   3  14  -3   26.04   17.37
  -3 -14   3   44.70   18.82
   3  14  -2   29.68   17.14
  -3 -14   2   33.45   18.36
   3  14  -1   41.47   16.36
  -3 -14   1   33.56   17.43
   3  14   0   18.22   15.04
  -3 -14   0    7.22   15.80
   3  14   1   42.39   15.21
  -3 -14  -1    9.10   15.56
   4   7   5   -0.07    8.59
   4   8   3    0.67   10.41
   4   8   4   16.64   10.46
  -4  -8  -4    2.53   10.90
   4   8   5    8.80   10.36
  -4  -8  -5    1.28   10.18
   4   9   0  180.20   25.73
   4   9   1   -3.47   12.64
  -4  -9  -1   34.49   16.78
   4   9   2   78.09   16.57
  -4  -9  -2   79.48   17.26
   4   9   3   34.92   12.43
  -4  -9  -3   20.68   12.31
   4   9   4    2.92   10.87
  -4  -9  -4  -12.76   11.40
   4  10  -3  113.11   23.42
   4  10  -2   -6.19   16.51
   4  10  -1    0.39   15.25
  -4 -10   1   35.80   18.78
   4  10   0   22.45   15.59
  -4 -10   0   32.87   18.02
   4  10   1   54.34   15.39
  -4 -10  -1   91.28   18.37
   4  10   2    8.04   12.50
  -4 -10  -2   17.53   13.47
   4  10   3   14.64   11.76
  -4 -10  -3   26.90   12.19
   4  10   4   -0.44   10.71
  -4 -10  -4    3.53   11.53
   4  11  -6   -8.21   15.10
   4  11  -5   28.83   16.59
   4  11  -4   13.98   15.17
  -4 -11   4   49.28   16.18
   4  11  -3   85.73   20.13
  -4 -11   3  126.63   24.26
   4  11  -2   -2.94   15.35
  -4 -11   2   26.54   17.40
   4  11  -1  142.52   24.02
  -4 -11   1  120.73   23.19
   4  11   0   21.06   14.76
  -4 -11   0   21.59   16.29
   4  11   1   55.41   15.33
  -4 -11  -1   27.83   14.32
   4  11   2   21.86   12.85
  -4 -11  -2   19.56   13.79
   4  11   3   -9.36   12.02
  -4 -11  -3   -3.84   12.12
   4  12  -5   15.51   16.18
  -4 -12   5    2.94   15.90
   4  12  -4    4.09   15.39
  -4 -12   4   22.30   15.95
   4  12  -3   -0.01   15.28
  -4 -12   3   47.78   18.49
   4  12  -2   -7.30   13.51
  -4 -12   2   10.53   15.20
   4  12  -1   14.01   14.25
  -4 -12   1   24.19   16.78
   4  12   0   28.60   14.51
  -4 -12   0   12.01   15.86
   4  12   1    8.27   12.69
  -4 -12  -1    1.42   13.37
   4  12   2  -22.50   12.04
  -4 -12  -2   18.98   13.93
   4  13  -4    2.48   14.97
  -4 -13   4   18.26   15.79
   4  13  -3    8.32   15.13
  -4 -13   3  -10.68   15.52
   4  13  -2   12.46   14.78
  -4 -13   2   17.52   15.80
   4  13  -1   36.74   15.66
  -4 -13   1   22.67   16.97
   4  13   0    5.78   13.29
  -4 -13   0    3.82   15.12
   4  13   1   40.69   15.33
  -4 -13  -1   43.97   16.24
   4  14  -2   93.14   23.07
  -4 -14   2   87.49   22.56
   4  14  -1   11.47   17.20
  -4 -14   1   40.35   17.79
   5  11   0   -8.32   13.05
   5  11   1    4.83   12.39
   5  11   2    0.18   12.54
   5  12  -2  -20.14   13.34
   5  12  -1    3.88   13.00
   5  12   0  -17.90   12.40
  -5 -12   0  -11.35   12.77
   5  12   1   11.52   13.28
  -5 -12  -1    4.92   12.96
   5  13  -3   -1.36   14.41
  -5 -13   3    2.69   17.25
   5  13  -2   16.93   15.09
  -5 -13   2    9.50   16.16
   5  13  -1    9.39   13.75
  -5 -13   1   23.76   16.87
   0   0   0    0.00    0.00
_computing_structure_solution     'SHELXT 2014/5 (Sheldrick, 2014)'
;
_shelx_hkl_checksum     26146
_shelx_res_file
;
    nicotinic_acid_single.res created by SHELXL-2014/8
TITL na_b004_a.res in P2(1)/c
REM Old TITL na_b004 in P2(1)_c
REM SHELXT solution in P2(1)/c
REM R1 0.378,  Rweak 0.078,  Alpha 0.150,  Orientation as input
REM Formula found by SHELXT:  C6 N2 O
CELL  0.02508   7.3030  11.6930   7.3310   90.000  113.679   90.000
ZERR   24.000   0.0110   0.0020   0.0250    0.000    0.140    0.000
LATT  1
SYMM -X, 1/2+Y, 1/2-Z
SFAC  C   2.31000  20.84392   1.02000  10.20751   1.58860   0.56870   0.86500 =
         51.65125   0.21560   0.00330   0.00160    11.500   0.68000  12.01000
SFAC  H   0.49300  10.51091   0.32291  26.12573   0.14019   3.14236   0.04081 =
         57.79977   0.00304   0.00000   0.00000     0.624   0.35000   1.00800
SFAC  N  12.21261   0.00570   3.13220   9.89331   2.01250  28.99754   1.16630 =
          0.58260 -11.52901   0.00610   0.00330    19.600   0.68000  14.01000
SFAC  O   3.04850  13.27711   2.28680   5.70111   1.54630   0.32390   0.86700 =
         32.90894   0.25080   0.01060   0.00600    32.500   0.68000  16.00000
UNIT 24 20 4 8
L.S. 100
BOND $H
LIST 6
FMAP 2
EQIV $2 -x+2, y-1/2, -z+3/2
HTAB O2 N1_$2
ACTA
PLAN 20
WGHT    0.200000
FVAR       2.40057
N1    3    0.735999    0.889610    0.707726    11.00000    0.04811
C1    1    0.847509    0.792454    0.719991    11.00000    0.04824
AFIX  43
H1    2    0.982761    0.797772    0.745897    11.00000   -1.20000
AFIX   0
O1    4    0.801550    0.485407    0.696866    11.00000    0.08429
C2    1    0.750530    0.682444    0.691905    11.00000    0.04835
O2    4    1.055467    0.587049    0.746274    11.00000    0.07078
AFIX 148
H2    2    1.115209    0.528633    0.799311    11.00000   -1.50000
AFIX   0
C3    1    0.546744    0.675979    0.651578    11.00000    0.04589
AFIX  43
H3    2    0.482551    0.605603    0.633862    11.00000   -1.20000
AFIX   0
C4    1    0.442367    0.777061    0.638580    11.00000    0.06561
AFIX  43
H4    2    0.308128    0.778545    0.617876    11.00000   -1.20000
AFIX   0
C5    1    0.559779    0.880169    0.659929    11.00000    0.05288
AFIX  43
H5    2    0.488047    0.948299    0.632670    11.00000   -1.20000
AFIX   0
C6    1    0.865960    0.575113    0.705927    11.00000    0.04264
HKLF 4
REM  na_b004_a.res in P2(1)/c
REM R1 =  0.3026 for     302 Fo > 4sig(Fo)  and  0.3459 for all     503 data
REM     39 parameters refined using      0 restraints
END
WGHT      0.2000      0.0000
REM Highest difference peak  0.606,  deepest hole -0.606,  1-sigma level  0.164
Q1    1   0.8771  0.7944  0.8029  11.00000  0.05    0.61
Q2    1   0.8354  0.5789  0.7911  11.00000  0.05    0.47
Q3    1   0.3843  0.7235  0.8519  11.00000  0.05    0.43
Q4    1   0.4255  0.8824  0.3912  11.00000  0.05    0.35
Q5    1   0.8601  0.7431  0.8893  11.00000  0.05    0.35
Q6    1   0.6510  0.8344  0.8515  11.00000  0.05    0.35
Q7    1   0.6073  0.6373  0.8450  11.00000  0.05    0.35
Q8    1   1.2625  0.5264  0.8347  11.00000  0.05    0.31
Q9    1   0.3386  0.9593  0.4187  11.00000  0.05    0.31
Q10   1   0.5783  0.6610  0.7480  11.00000  0.05    0.31
Q11   1   1.1756  0.6362  0.8919  11.00000  0.05    0.30
Q12   1   0.4078  1.0382  0.6582  11.00000  0.05    0.30
Q13   1   1.0051  0.7237  0.8724  11.00000  0.05    0.29
Q14   1   1.0577  0.5999  0.8804  11.00000  0.05    0.29
Q15   1   1.0135  0.4405  0.5865  11.00000  0.05    0.27
Q16   1   0.3227  0.8353  0.7917  11.00000  0.05    0.27
Q17   1   0.7039  0.5523  0.4780  11.00000  0.05    0.24
Q18   1   0.7824  0.8859  0.8017  11.00000  0.05    0.23
Q19   1   0.8238  0.4804  0.6150  11.00000  0.05    0.20
Q20   1   0.9160  0.4445  0.9592  11.00000  0.05    0.20
;
_shelx_res_checksum     70393
data_carbamazepine_5x-merged
_audit_creation_method     'SHELXL-2014/8'
_database_code_depnum_ccdc_archive     'CCDC 1438804'
_chemical_name_systematic     ?
_chemical_name_common     ?
_chemical_formula_moiety     ?
_chemical_formula_sum     'C2.50 H2 N0.33 O0.17'
_chemical_formula_weight     39.38
_chemical_melting_point     ?
_shelx_space_group_comment
;
The symmetry employed for this shelxl refinement is uniquely defined
by the following loop, which should always be used as a source of
symmetry information in preference to the above space-group names.
They are only intended as comments.
;
_space_group_crystal_system     monoclinic
_space_group_name_H-M_alt     'P 21/n'
_space_group_name_Hall     '-P 2yn'
loop_
    _space_group_symop_operation_xyz
    'x, y, z'
    '-x+1/2, y+1/2, -z+1/2'
    '-x, -y, -z'
    'x-1/2, -y-1/2, z-1/2'
_cell_length_a     7.576(12)
_cell_length_b     11.188(2)
_cell_length_c     13.967(13)
_cell_angle_alpha     90
_cell_angle_beta     87.03(6)
_cell_angle_gamma     90
_cell_volume     1182(2)
_cell_formula_units_Z     24
_cell_measurement_reflns_used     ?
_cell_measurement_theta_min     ?
_cell_measurement_theta_max     ?
_cell_measurement_temperature     293(2)
_exptl_crystal_description     'data merged from 5 nanocrystals'
_exptl_crystal_colour     ?
_exptl_crystal_size_max     ?
_exptl_crystal_size_mid     ?
_exptl_crystal_size_min     ?
_exptl_crystal_density_diffrn     1.327
_exptl_crystal_density_meas     ?
_exptl_crystal_density_method     ?
_exptl_crystal_F_000     496
_exptl_absorpt_coefficient_mu     0.085
_exptl_absorpt_correction_type     empirical
_exptl_absorpt_process_details     ?
_shelx_estimated_absorpt_T_min     ?
_shelx_estimated_absorpt_T_max     ?
_exptl_absorpt_correction_T_min     ?
_exptl_absorpt_correction_T_max     ?
_diffrn_ambient_temperature     293(2)
_diffrn_radiation_type     electron
_diffrn_radiation_wavelength     0.02508
_diffrn_measurement_device_type
;
 Philips EM30 LaB6 Electron Microscope with Timepix Detector
;
_diffrn_measurement_method     ?
_diffrn_detector_area_resol_mean     ?
_diffrn_reflns_number     6780
_diffrn_reflns_av_R_equivalents     0.4479
_diffrn_reflns_theta_min     0.082
_diffrn_reflns_theta_max     0.885
_diffrn_reflns_theta_full     0.862
_diffrn_measured_fraction_theta_max     0.812
_diffrn_measured_fraction_theta_full     0.832
_diffrn_reflns_limit_h_min     -9
_diffrn_reflns_limit_h_max     9
_diffrn_reflns_limit_k_min     0
_diffrn_reflns_limit_k_max     13
_diffrn_reflns_limit_l_min     0
_diffrn_reflns_limit_l_max     15
_refine_special_details     ?
_reflns_number_total     1880
_reflns_number_gt     1157
_reflns_threshold_expression     'I > 2\s(I)'
_refine_ls_structure_factor_coef     Fsqd
_refine_ls_matrix_type     full
_refine_ls_R_factor_all     0.4316
_refine_ls_R_factor_gt     0.4054
_refine_ls_wR_factor_gt     0.6980
_refine_ls_wR_factor_ref     0.7106
_refine_ls_goodness_of_fit_ref     2.507
_refine_ls_restrained_S_all     2.420
_refine_ls_number_reflns     1880
_refine_ls_number_parameters     163
_refine_ls_number_restraints     144
_refine_ls_hydrogen_treatment     constr
_refine_ls_weighting_scheme     calc
_refine_ls_weighting_details
                      'w=1/[\s^2^(Fo^2^)+(0.2000P)^2^] where P=(Fo^2^+2Fc^2^)/3'
_atom_sites_solution_hydrogens     geom
_atom_sites_solution_primary     ?
_atom_sites_solution_secondary     ?
_refine_ls_shift/su_max     0.000
_refine_ls_shift/su_mean     0.000
_refine_diff_density_max     0.963
_refine_diff_density_min     -0.927
_refine_ls_extinction_method     none
_refine_ls_extinction_coef     .
loop_
    _atom_type_symbol
    _atom_type_description
    _atom_type_scat_dispersion_real
    _atom_type_scat_dispersion_imag
    _atom_type_scat_source
    'C' 'C' 0.0033 0.0016
                         'International Tables Vol C Tables 4.2.6.8 and 6.1.1.4'
    'H' 'H' 0.0000 0.0000
                         'International Tables Vol C Tables 4.2.6.8 and 6.1.1.4'
    'N' 'N' 0.0061 0.0033
                         'International Tables Vol C Tables 4.2.6.8 and 6.1.1.4'
    'O' 'O' 0.0106 0.0060
                         'International Tables Vol C Tables 4.2.6.8 and 6.1.1.4'
_computing_data_collection     ?
_computing_cell_refinement     ?
_computing_data_reduction     ?
_computing_structure_solution     ?
_computing_structure_refinement     'SHELXL-2014/8 (Sheldrick, 2014)'
_computing_molecular_graphics     ?
_computing_publication_material     ?
loop_
    _atom_site_type_symbol
    _atom_site_label
    _atom_site_fract_x
    _atom_site_fract_y
    _atom_site_fract_z
    _atom_site_U_iso_or_equiv
    _atom_site_adp_type
    _atom_site_calc_flag
    _atom_site_occupancy
    _atom_site_disorder_assembly
    _atom_site_disorder_group
    C C1 0.349(2) 0.6884(13) 0.4993(14) 0.048(3) Uani d 1 . .
    N N1 0.207(2) 0.7360(11) 0.5618(12) 0.047(3) Uani d 1 . .
    O O1 -0.012(2) 0.8758(12) 0.5918(13) 0.073(5) Uani d 1 . .
    N N2 0.176(3) 0.9006(14) 0.4602(14) 0.069(5) Uani d 1 . .
    H H2A 0.1198 0.9629 0.4425 0.083 Uiso calc 1 . .
    H H2B 0.2670 0.8757 0.4267 0.083 Uiso calc 1 . .
    C C2 0.306(3) 0.6406(17) 0.4073(17) 0.061(4) Uani d 1 . .
    H H2 0.1893 0.6358 0.3893 0.073 Uiso calc 1 . .
    C C3 0.446(3) 0.6025(18) 0.3475(18) 0.067(5) Uani d 1 . .
    H H3 0.4215 0.5666 0.2896 0.080 Uiso calc 1 . .
    C C4 0.617(3) 0.6154(14) 0.3700(15) 0.056(4) Uani d 1 . .
    H H4 0.7098 0.5960 0.3264 0.068 Uiso calc 1 . .
    C C5 0.650(3) 0.6602(17) 0.4636(16) 0.060(4) Uani d 1 . .
    H H5 0.7662 0.6617 0.4824 0.072 Uiso calc 1 . .
    C C6 0.521(2) 0.7004(14) 0.5259(15) 0.051(3) Uani d 1 . .
    C C7 0.571(3) 0.7414(15) 0.6190(15) 0.054(4) Uani d 1 . .
    H H7 0.6782 0.7817 0.6215 0.065 Uiso calc 1 . .
    C C8 0.476(2) 0.7264(16) 0.7021(16) 0.053(4) Uani d 1 . .
    H H8 0.5304 0.7528 0.7565 0.064 Uiso calc 1 . .
    C C9 0.302(2) 0.6750(15) 0.7190(14) 0.049(3) Uani d 1 . .
    C C10 0.259(3) 0.6151(16) 0.8048(16) 0.056(4) Uani d 1 . .
    H H10 0.3421 0.6168 0.8514 0.067 Uiso calc 1 . .
    C C11 0.108(3) 0.5551(17) 0.8264(15) 0.058(4) Uani d 1 . .
    H H11 0.0867 0.5158 0.8846 0.070 Uiso calc 1 . .
    C C12 -0.016(3) 0.5562(16) 0.7547(14) 0.053(4) Uani d 1 . .
    H H12 -0.1210 0.5146 0.7669 0.064 Uiso calc 1 . .
    C C13 0.006(2) 0.6140(14) 0.6680(13) 0.046(4) Uani d 1 . .
    H H13 -0.0814 0.6142 0.6237 0.055 Uiso calc 1 . .
    C C14 0.172(2) 0.6736(12) 0.6498(13) 0.043(3) Uani d 1 . .
    C C15 0.120(2) 0.8403(12) 0.5430(13) 0.045(4) Uani d 1 . .
loop_
    _atom_site_aniso_label
    _atom_site_aniso_U_11
    _atom_site_aniso_U_22
    _atom_site_aniso_U_33
    _atom_site_aniso_U_12
    _atom_site_aniso_U_13
    _atom_site_aniso_U_23
    C1 0.046(5) 0.040(6) 0.056(7) 0.009(4) 0.016(4) 0.003(4)
    N1 0.046(6) 0.035(5) 0.059(6) 0.004(4) 0.016(4) 0.006(4)
    O1 0.061(7) 0.068(8) 0.085(10) 0.025(6) 0.031(7) 0.015(6)
    N2 0.072(11) 0.047(7) 0.083(9) 0.019(7) 0.033(8) 0.019(6)
    C2 0.061(8) 0.062(9) 0.059(8) 0.006(6) 0.014(6) -0.002(6)
    C3 0.065(8) 0.069(10) 0.063(9) 0.005(6) 0.021(6) -0.003(7)
    C4 0.066(8) 0.037(7) 0.064(8) 0.007(5) 0.020(6) 0.011(5)
    C5 0.057(7) 0.057(9) 0.064(8) 0.012(6) 0.022(6) 0.004(5)
    C6 0.048(6) 0.044(7) 0.059(7) 0.011(5) 0.013(5) 0.004(5)
    C7 0.049(7) 0.051(8) 0.059(7) 0.006(5) 0.015(5) 0.006(4)
    C8 0.039(6) 0.060(8) 0.058(8) 0.001(5) 0.010(5) 0.001(5)
    C9 0.041(6) 0.051(7) 0.053(7) 0.005(4) 0.010(4) 0.004(5)
    C10 0.055(8) 0.055(8) 0.057(8) 0.004(5) 0.011(5) 0.005(6)
    C11 0.058(8) 0.070(9) 0.045(8) -0.004(6) 0.011(6) 0.006(6)
    C12 0.054(8) 0.064(8) 0.040(8) -0.002(6) 0.017(5) 0.003(5)
    C13 0.041(7) 0.057(7) 0.039(8) -0.004(5) 0.010(5) 0.002(5)
    C14 0.037(6) 0.036(6) 0.054(6) 0.005(4) 0.013(4) 0.006(4)
    C15 0.043(6) 0.027(5) 0.062(8) 0.004(4) 0.013(6) 0.004(4)
_geom_special_details
;
 All esds (except the esd in the dihedral angle between two l.s. planes)
 are estimated using the full covariance matrix.  The cell esds are taken
 into account individually in the estimation of esds in distances, angles
 and torsion angles; correlations between esds in cell parameters are only
 used when they are defined by crystal symmetry.  An approximate (isotropic)
 treatment of cell esds is used for estimating esds involving l.s. planes.
;
loop_
    _geom_bond_atom_site_label_1
    _geom_bond_atom_site_label_2
    _geom_bond_site_symmetry_2
    _geom_bond_distance
    _geom_bond_publ_flag
    C1 C6 . 1.38(3) ?
    C1 C2 . 1.44(3) ?
    C1 N1 . 1.45(2) ?
    N1 C15 . 1.373(19) ?
    N1 C14 . 1.43(2) ?
    O1 C15 . 1.24(2) ?
    N2 C15 . 1.39(2) ?
    N2 H2A . 0.8600 ?
    N2 H2B . 0.8600 ?
    C2 C3 . 1.38(3) ?
    C2 H2 . 0.9300 ?
    C3 C4 . 1.36(3) ?
    C3 H3 . 0.9300 ?
    C4 C5 . 1.43(3) ?
    C4 H4 . 0.9300 ?
    C5 C6 . 1.35(3) ?
    C5 H5 . 0.9300 ?
    C6 C7 . 1.45(3) ?
    C7 C8 . 1.34(3) ?
    C7 H7 . 0.9300 ?
    C8 C9 . 1.45(2) ?
    C8 H8 . 0.9300 ?
    C9 C10 . 1.40(3) ?
    C9 C14 . 1.42(3) ?
    C10 C11 . 1.35(3) ?
    C10 H10 . 0.9300 ?
    C11 C12 . 1.41(3) ?
    C11 H11 . 0.9300 ?
    C12 C13 . 1.38(3) ?
    C12 H12 . 0.9300 ?
    C13 C14 . 1.43(2) ?
    C13 H13 . 0.9300 ?
loop_
    _geom_angle_atom_site_label_1
    _geom_angle_atom_site_label_2
    _geom_angle_atom_site_label_3
    _geom_angle_site_symmetry_1
    _geom_angle_site_symmetry_3
    _geom_angle
    _geom_angle_publ_flag
    C6 C1 C2 . . 122.6(17) ?
    C6 C1 N1 . . 118.9(17) ?
    C2 C1 N1 . . 118.2(17) ?
    C15 N1 C14 . . 120.6(13) ?
    C15 N1 C1 . . 123.1(13) ?
    C14 N1 C1 . . 116.0(12) ?
    C15 N2 H2A . . 120.0 ?
    C15 N2 H2B . . 120.0 ?
    H2A N2 H2B . . 120.0 ?
    C3 C2 C1 . . 117(2) ?
    C3 C2 H2 . . 121.7 ?
    C1 C2 H2 . . 121.7 ?
    C4 C3 C2 . . 123(2) ?
    C4 C3 H3 . . 118.7 ?
    C2 C3 H3 . . 118.7 ?
    C3 C4 C5 . . 117(2) ?
    C3 C4 H4 . . 121.3 ?
    C5 C4 H4 . . 121.3 ?
    C6 C5 C4 . . 123(2) ?
    C6 C5 H5 . . 118.3 ?
    C4 C5 H5 . . 118.3 ?
    C5 C6 C1 . . 117(2) ?
    C5 C6 C7 . . 118.0(19) ?
    C1 C6 C7 . . 124.6(17) ?
    C8 C7 C6 . . 125.7(19) ?
    C8 C7 H7 . . 117.2 ?
    C6 C7 H7 . . 117.2 ?
    C7 C8 C9 . . 129(2) ?
    C7 C8 H8 . . 115.4 ?
    C9 C8 H8 . . 115.4 ?
    C10 C9 C14 . . 116.1(17) ?
    C10 C9 C8 . . 120.1(18) ?
    C14 C9 C8 . . 123.7(17) ?
    C11 C10 C9 . . 126(2) ?
    C11 C10 H10 . . 117.0 ?
    C9 C10 H10 . . 117.0 ?
    C10 C11 C12 . . 115(2) ?
    C10 C11 H11 . . 122.4 ?
    C12 C11 H11 . . 122.4 ?
    C13 C12 C11 . . 125.2(19) ?
    C13 C12 H12 . . 117.4 ?
    C11 C12 H12 . . 117.4 ?
    C12 C13 C14 . . 116.1(18) ?
    C12 C13 H13 . . 121.9 ?
    C14 C13 H13 . . 121.9 ?
    C9 C14 N1 . . 118.5(15) ?
    C9 C14 C13 . . 121.3(16) ?
    N1 C14 C13 . . 120.2(16) ?
    O1 C15 N1 . . 123.2(15) ?
    O1 C15 N2 . . 120.3(15) ?
    N1 C15 N2 . . 116.3(15) ?
loop_
    _geom_hbond_atom_site_label_D
    _geom_hbond_atom_site_label_H
    _geom_hbond_atom_site_label_A
    _geom_hbond_site_symmetry_A
    _geom_hbond_distance_DH
    _geom_hbond_distance_HA
    _geom_hbond_distance_DA
    _geom_hbond_angle_DHA
    N2 H2A O1 3_576 0.86 2.05 2.90(2) 172.4
_shelx_hkl_file
;
  -9   0   1    8.27    1.59
  -9   0   2   -0.34    1.29
  -9   0   2   -0.30    1.16
  -9   0   3    8.22    1.36
  -9   1   1    1.97    1.49
  -9   1   1    4.12    1.70
  -9   1   2    2.66    1.39
  -9   1   2    4.41    1.55
  -9   1   3    8.22    1.62
  -9   2   1    4.20    1.71
  -9   2   1    6.32    1.91
  -9   2   2    5.87    1.77
  -9   3   1   13.32    2.41
  -8   0   1   -8.05   29.74
  -8   0   1    2.21    1.44
  -8   0   1   13.59   30.78
  -8   0   2    4.28    1.38
  -8   0   2    8.82   30.36
  -8   0   2    4.30    1.25
  -8   0   2   -2.16   31.03
  -8   0   3    2.11    1.10
  -8   0   3  -17.48   32.35
  -8   0   3  -11.15   30.95
  -8   0   4  153.82   34.10
  -8   1   1   -6.86   29.50
  -8   1   1   15.98   30.34
  -8   1   1    4.15    1.59
  -8   1   1   25.81   31.27
  -8   1   1    2.46    1.69
  -8   1   1   -3.90   30.07
  -8   1   2   46.66   31.23
  -8   1   2    3.72   30.34
  -8   1   2    4.85    1.47
  -8   1   2    7.14   31.42
  -8   1   2   16.43    2.10
  -8   1   2  -17.66   30.21
  -8   1   3   -8.53   32.17
  -8   1   3   25.61   30.86
  -8   1   3   39.05   31.76
  -8   1   3   47.66   33.02
  -8   1   4  123.12   30.76
  -8   2   1    8.12    1.83
  -8   2   1   79.90   33.86
  -8   2   1   10.55    2.13
  -8   2   1   85.49   33.02
  -8   2   2    3.62    1.63
  -8   2   2    8.09   32.05
  -8   2   2    4.94    1.79
  -8   2   2  -10.10   31.61
  -8   2   3   32.59   32.35
  -8   2   3   58.46   33.99
  -8   2   7   -3.22    2.95
  -8   3   1    1.68    1.82
  -8   3   1   35.06   34.03
  -8   3   1    2.16    2.00
  -8   3   1   43.59   33.33
  -8   3   2   67.39   33.72
  -8   3   2   10.55    2.11
  -8   3   2   74.65   33.25
  -8   3   3   22.26   33.02
  -8   3   3   33.90   34.29
  -8   3   4    8.17    1.23
  -8   3   5    8.01    1.34
  -8   3   5    4.49    1.24
  -8   3   6    1.46    1.30
  -8   3   7    5.18    5.03
  -8   4   1   11.90    2.35
  -8   4   1  116.54   37.68
  -8   4   1   11.83    2.46
  -8   4   1  144.91   37.92
  -8   4   2  129.15   37.23
  -8   4   2   96.49   36.24
  -8   4   3   31.95   34.91
  -8   4   5    3.18    1.34
  -8   4   5    4.48    1.43
  -8   4   6    4.78    1.53
  -8   4   6    6.39    5.52
  -8   4   6    0.35    1.59
  -8   5   1    2.97    2.36
  -8   5   1   54.91   38.62
  -8   5   1    6.16    2.47
  -8   5   1   62.42   37.57
  -8   5   2  117.51   38.73
  -8   5   2  170.57   40.99
  -8   5   3   28.17   35.55
  -8   5   5    3.27    1.60
  -8   5   5   -4.53    6.01
  -8   6   1    1.84    2.45
  -8   6   2  156.88   40.83
  -7   0   1    6.98    1.88
  -7   0   1    9.03   32.09
  -7   0   1    3.83    1.66
  -7   0   1   43.07   31.81
  -7   0   2    4.76    1.56
  -7   0   2   23.54   32.64
  -7   0   2    5.16    1.43
  -7   0   2   -5.15   33.28
  -7   0   3 1062.25   73.41
  -7   0   3 1174.99   79.32
  -7   0   4  -48.23   33.36
  -7   0   4   47.56   36.92
  -7   0   5  593.08   51.76
  -7   0   5  496.69   48.18
  -7   0   6   11.46   32.69
  -7   0   6   57.79   33.26
  -7   0   7  -19.08   29.90
  -7   0   7   21.10   31.27
  -7   1   1  -28.85   30.62
  -7   1   1    9.16   31.47
  -7   1   1    7.31    1.92
  -7   1   1   18.37   32.20
  -7   1   1    8.86    2.18
  -7   1   1   68.79   31.95
  -7   1   2   22.76   31.55
  -7   1   2   61.97   32.65
  -7   1   2   11.78    2.03
  -7   1   2  149.57   35.80
  -7   1   2   13.17    2.13
  -7   1   2  141.99   34.45
  -7   1   3  234.39   38.52
  -7   1   3  286.24   40.51
  -7   1   3  691.59   56.69
  -7   1   3  712.73   56.76
  -7   1   4 -183.47   32.81
  -7   1   4   45.71   35.78
  -7   1   4   48.67   35.60
  -7   1   4  -20.58   30.52
  -7   1   5   28.08   33.13
  -7   1   5    1.05   33.87
  -7   1   5  110.93   36.25
  -7   1   5  181.21   36.47
  -7   1   6   87.12   33.36
  -7   1   6  108.33   34.47
  -7   1   6  375.31   42.97
  -7   1   6  327.72   40.52
  -7   1   7    6.03    3.25
  -7   1   7   10.64   30.86
  -7   1   7   12.19    3.79
  -7   1   7   -2.62   31.76
  -7   1   7   15.26   32.55
  -7   1   7   24.22   30.87
  -7   1   8    7.77    3.67
  -7   1   8   31.84   31.88
  -7   2   1    9.80    2.22
  -7   2   1   60.89   34.14
  -7   2   1   21.23    2.90
  -7   2   1   60.89   34.23
  -7   2   2   10.10   34.53
  -7   2   2    4.70    2.10
  -7   2   2   10.44   34.21
  -7   2   3  349.92   43.41
  -7   2   3  404.83   44.94
  -7   2   4    4.96    1.20
  -7   2   4   51.14   35.72
  -7   2   4   27.11   31.07
  -7   2   5   85.43   36.04
  -7   2   5  118.00   36.16
  -7   2   6  -77.81    6.56
  -7   2   6   49.83   35.14
  -7   2   6   57.09   33.78
  -7   2   7  -65.65    5.79
  -7   2   7    5.06    4.73
  -7   2   7   69.97   34.67
  -7   2   7    4.56    3.43
  -7   2   7   18.21   32.49
  -7   2   8    3.93    4.77
  -7   2   8    7.31    3.54
  -7   2   8   -4.90   33.50
  -7   2   8    7.81    3.27
  -7   3   1   25.96    3.16
  -7   3   1   28.76   35.62
  -7   3   1    6.48    2.41
  -7   3   1   69.21   35.26
  -7   3   2  150.76   37.74
  -7   3   2  152.49   36.69
  -7   3   3   -1.82   36.29
  -7   3   3   73.47   36.68
  -7   3   4   11.58    1.68
  -7   3   4    8.67    1.58
  -7   3   4   98.06   37.15
  -7   3   4  -22.07   31.61
  -7   3   5    8.56    1.69
  -7   3   5    6.37    1.65
  -7   3   5   68.12   36.75
  -7   3   5   75.87   36.23
  -7   3   6   11.49    1.90
  -7   3   6   15.63    5.40
  -7   3   6   21.05    2.59
  -7   3   6   19.22    5.53
  -7   3   6  140.53   37.19
  -7   3   6  123.26   36.48
  -7   3   7    4.79    5.13
  -7   3   7   -2.44    5.47
  -7   3   7    0.25    4.74
  -7   3   7   35.20   34.45
  -7   3   7    3.80    4.51
  -7   3   7    1.74   33.08
  -7   3   8    4.96    5.30
  -7   3   8    1.37    5.39
  -7   3   8    4.17    4.30
  -7   3   8    2.91   34.31
  -7   3   8    5.25    4.24
  -7   3   9    3.47    4.19
  -7   4   1   -0.10    2.51
  -7   4   1   26.14   35.91
  -7   4   1    2.09    2.54
  -7   4   1   13.55   36.04
  -7   4   2   56.97   36.80
  -7   4   2   81.34   37.11
  -7   4   3   94.11   38.67
  -7   4   3  197.16   41.12
  -7   4   4    4.96    1.65
  -7   4   4   95.62   38.90
  -7   4   4 -109.02   34.27
  -7   4   5    9.97    1.84
  -7   4   5   12.28    6.20
  -7   4   5    2.61    1.70
  -7   4   5   10.76    5.68
  -7   4   5   41.56   38.24
  -7   4   5   36.64   37.96
  -7   4   6    4.46    1.75
  -7   4   6   -1.61    5.68
  -7   4   6    1.02    1.75
  -7   4   6    2.27    5.45
  -7   4   6   37.61   36.92
  -7   4   6   42.88   37.64
  -7   4   7    7.01    2.09
  -7   4   7   29.29    6.29
  -7   4   7    7.51    2.08
  -7   4   7   20.59    6.02
  -7   4   7   18.65    6.08
  -7   4   7  179.61   39.45
  -7   4   7   21.87    5.76
  -7   4   7  182.01   38.99
  -7   4   8    1.49    1.99
  -7   4   8   -1.12    5.85
  -7   4   8    1.45    5.22
  -7   4   8    6.03    5.06
  -7   4   8   23.41   35.80
  -7   4   8    5.86    5.04
  -7   4   9    8.04    5.92
  -7   4   9    4.98    5.20
  -7   4   9   10.59    5.06
  -7   5   1  142.65   40.07
  -7   5   1   11.45    3.09
  -7   5   1  113.52   39.81
  -7   5   2   79.92   38.95
  -7   5   2   86.04   40.38
  -7   5   3   58.01   39.31
  -7   5   3   99.31   40.79
  -7   5   4   18.36    6.86
  -7   5   4   51.78   40.02
  -7   5   4 -225.48   35.74
  -7   5   5   12.87    2.18
  -7   5   5   22.23    7.13
  -7   5   5   14.33    2.30
  -7   5   5   13.21    6.21
  -7   5   5  131.38   41.49
  -7   5   5   89.99   41.01
  -7   5   6   30.68    3.26
  -7   5   6   49.79    8.22
  -7   5   6   24.83    2.95
  -7   5   6   44.35    7.46
  -7   5   6  232.26   43.65
  -7   5   6   52.22    8.26
  -7   5   6  238.64   45.15
  -7   5   7    4.05    2.05
  -7   5   7    7.64    6.36
  -7   5   7    0.78    1.93
  -7   5   7    7.08    5.91
  -7   5   7   49.62    7.12
  -7   5   7   51.54   38.49
  -7   5   7    8.52    6.03
  -7   5   7   -0.91   37.39
  -7   5   8    2.94    2.07
  -7   5   8   -2.36    6.41
  -7   5   8    1.73    2.03
  -7   5   8    2.23    5.61
  -7   5   8   44.54    6.50
  -7   5   8    1.00    5.65
  -7   6   4    7.47    7.34
  -7   6   4   15.55    6.57
  -7   6   5    1.75    2.00
  -7   6   5   20.91    7.58
  -7   6   5    5.91    2.05
  -7   6   5    2.69    6.13
  -7   6   6    4.02    2.07
  -7   6   6    2.93    7.15
  -7   6   6    1.49    1.96
  -7   6   6   13.35    6.43
  -7   6   6    4.21    7.10
  -7   6   6   76.47   37.54
  -7   6   6    6.44    6.90
  -7   6   7    2.68    2.17
  -7   6   7   17.07    7.39
  -7   6   7    4.92    2.19
  -7   6   7    5.99    6.35
  -7   6   7   36.39    7.41
  -7   6   7   68.95   39.26
  -7   6   7   11.35    6.42
  -7   7   3    5.73    7.48
  -7   7   3    2.77    6.27
  -7   7   4    4.34    7.52
  -7   7   4    3.03    6.33
  -7   7   5   12.50    7.74
  -7   7   5    6.32    2.15
  -7   7   5   10.00    6.76
  -7   7   5   11.68    7.97
  -7   7   6    3.46    2.18
  -7   7   6   10.78    7.74
  -7   7   6    5.73    2.34
  -7   7   6   -2.34    6.92
  -7   7   6    9.03    8.14
  -7   7   6    2.90    7.45
  -7   8   2    1.01    7.65
  -7   8   3   11.11    7.97
  -7   8   3   -4.92    6.71
  -7   8   4    7.41    7.99
  -7   8   4    4.69    7.26
  -6   0   1    4.76    1.75
  -6   0   1   87.57   34.19
  -6   0   1    2.74    1.70
  -6   0   1  131.19   34.89
  -6   0   2  206.47   15.05
  -6   0   2 2127.16  126.63
  -6   0   2  254.59   18.53
  -6   0   2 2357.16  139.06
  -6   0   3   74.94   36.28
  -6   0   3   79.28   37.12
  -6   0   4  410.28   42.40
  -6   0   4  665.67   54.38
  -6   0   5   62.22   33.94
  -6   0   5   53.71   34.49
  -6   0   6  180.41   34.85
  -6   0   6  198.09   35.58
  -6   0   7  -25.33   31.07
  -6   0   7   31.61   33.91
  -6   0   8  168.98   37.12
  -6   1   1   72.36   32.20
  -6   1   1   15.14    2.28
  -6   1   1  108.43   33.77
  -6   1   1   13.73    2.44
  -6   1   1   82.72   32.78
  -6   1   2   46.51   32.86
  -6   1   2   43.59   34.14
  -6   1   2   54.44   34.09
  -6   1   2  115.20   34.41
  -6   1   3  196.63   36.65
  -6   1   3  192.11   37.78
  -6   1   3  390.60   44.13
  -6   1   3  460.27   45.92
  -6   1   4  108.63   33.06
  -6   1   4  268.16   40.32
  -6   1   4  607.17   52.49
  -6   1   4  328.78   40.15
  -6   1   5  108.57   35.54
  -6   1   5  158.34   37.35
  -6   1   5  290.62   40.40
  -6   1   5  271.35   38.95
  -6   1   6    9.36    3.98
  -6   1   6   26.46   32.68
  -6   1   6   15.38    4.29
  -6   1   6   31.52   33.60
  -6   1   6   81.98   34.26
  -6   1   6   68.07   33.25
  -6   1   7   42.46   35.60
  -6   1   7   50.76   35.56
  -6   1   7  117.85   36.57
  -6   1   7  138.66   34.21
  -6   1   8   35.26   36.08
  -6   1   8  101.49   37.13
  -6   2   1   15.97    2.67
  -6   2   1  141.06   35.71
  -6   2   1    9.79    2.59
  -6   2   1  306.71   39.86
  -6   2   2  224.28   38.37
  -6   2   2  391.00   43.18
  -6   2   3   40.71    3.29
  -6   2   3  644.53   54.87
  -6   2   3  492.70   48.66
  -6   2   4   78.35    6.04
  -6   2   4   80.91    6.28
  -6   2   4  860.44   65.30
  -6   2   4  566.22   51.09
  -6   2   5   60.70    6.69
  -6   2   5  347.53   44.58
  -6   2   5  380.76   44.87
  -6   2   6   86.59    8.08
  -6   2   6   32.97    6.45
  -6   2   6  187.32   38.77
  -6   2   6   38.38    5.44
  -6   2   6  147.97   37.46
  -6   2   7   37.96    6.84
  -6   2   7   33.33    5.05
  -6   2   7  319.47   42.44
  -6   2   7   35.12    4.86
  -6   2   7  314.02   41.71
  -6   2   8   54.26   39.98
  -6   3   1   89.35    7.32
  -6   3   1  934.62   67.30
  -6   3   1   97.62    7.96
  -6   3   1 1100.41   75.93
  -6   3   2  583.24   52.38
  -6   3   2  751.16   59.63
  -6   3   3  827.87   64.03
  -6   3   3  878.92   66.23
  -6   3   4   40.88    3.73
  -6   3   4   45.32    4.03
  -6   3   4  377.04   47.29
  -6   3   4   30.47   37.07
  -6   3   5   71.98    5.88
  -6   3   5  116.68   11.19
  -6   3   5   74.82    6.12
  -6   3   5  108.65   10.86
  -6   3   5  708.48   59.75
  -6   3   5  611.29   55.25
  -6   3   6   33.77    3.59
  -6   3   6   72.63    8.39
  -6   3   6   42.29    4.31
  -6   3   6   73.33    8.74
  -6   3   6   77.04    8.49
  -6   3   6  286.37   43.41
  -6   3   6   78.44    8.46
  -6   3   6  352.18   44.43
  -6   3   7   45.56    7.43
  -6   3   7   43.41    7.19
  -6   3   7   43.93    6.36
  -6   3   7  198.09   39.84
  -6   3   7   48.25    6.53
  -6   3   7  247.28   40.35
  -6   3   8    9.39    4.81
  -6   3   8    7.41   38.22
  -6   4   1  152.76   40.40
  -6   4   1   15.79    3.71
  -6   4   1  165.52   41.16
  -6   4   2  321.07   44.90
  -6   4   2  356.43   45.87
  -6   4   3  294.35   44.99
  -6   4   3  346.73   46.04
  -6   4   4   89.66    7.16
  -6   4   4  110.89   11.46
  -6   4   4   83.56    6.73
  -6   4   4  146.11   13.73
  -6   4   4  806.99   65.13
  -6   4   4  405.62   45.91
  -6   4   5    7.89    2.47
  -6   4   5    8.18    6.73
  -6   4   5    8.16    2.41
  -6   4   5   12.12    6.88
  -6   4   5   24.85   40.27
  -6   4   5    7.28    7.40
  -6   4   5   88.65   40.28
  -6   4   6   21.72    3.09
  -6   4   6   47.94    7.81
  -6   4   6   19.72    2.95
  -6   4   6   36.18    7.51
  -6   4   6   38.33    7.64
  -6   4   6  232.79   41.47
  -6   4   6   41.60    7.27
  -6   4   6  164.72   40.81
  -6   4   7    8.00    2.42
  -6   4   7    3.03    6.58
  -6   4   7    4.06    2.34
  -6   4   7    1.70    6.30
  -6   4   7    4.86    5.96
  -6   4   7   34.25   36.60
  -6   4   7    3.37    5.67
  -6   4   7   47.93   36.36
  -6   4   8    2.35    2.27
  -6   4   8   -0.08    2.43
  -6   4   8    6.09    6.45
  -6   4   8    4.06    5.68
  -6   4   8   22.47    5.80
  -6   5   3   39.41    8.36
  -6   5   3  167.12   40.88
  -6   5   4   18.67    7.69
  -6   5   4    8.76    2.41
  -6   5   4   16.09    7.36
  -6   5   4  153.29   40.87
  -6   5   5   19.38    2.95
  -6   5   5   18.39    7.45
  -6   5   5   14.32    2.64
  -6   5   5   30.88    7.69
  -6   5   5  -72.26    8.31
  -6   5   5  132.07   41.08
  -6   5   5   23.80    7.89
  -6   5   5   90.55   41.89
  -6   5   6   32.33    3.63
  -6   5   6   62.53    9.01
  -6   5   6   38.42    3.99
  -6   5   6   69.48    9.63
  -6   5   6   24.93    6.45
  -6   5   6  256.06   43.93
  -6   5   6   62.90    8.70
  -6   5   6  273.61   44.83
  -6   5   7   10.79    2.59
  -6   5   7   17.74    7.57
  -6   5   7    7.58    2.54
  -6   5   7   12.92    6.94
  -6   5   7   15.58    5.38
  -6   5   7   43.45   39.25
  -6   5   7   25.75    6.82
  -6   5   7   46.74   39.29
  -6   5   8    7.66    2.51
  -6   5   8   18.04    7.94
  -6   5   8   11.08    2.69
  -6   5   8    9.27    6.99
  -6   5   8  -21.44    5.04
  -6   5   8   10.99    6.12
  -6   5   9    1.17    2.37
  -6   5   9    1.90    2.44
  -6   5   9  -75.87    7.32
  -6   5   9    8.23    6.05
  -6   5  10    1.01    2.37
  -6   6   3   39.67    9.10
  -6   6   3   27.04    7.77
  -6   6   4   29.85    8.63
  -6   6   4    5.32    7.24
  -6   6   5   17.06    2.82
  -6   6   5   30.35    8.37
  -6   6   5   15.63    2.86
  -6   6   5   28.82    7.84
  -6   6   5   30.46    8.77
  -6   6   5   30.18    8.47
  -6   6   6    9.69    2.52
  -6   6   6   17.68    7.85
  -6   6   6    9.15    2.54
  -6   6   6    9.36    7.17
  -6   6   6   10.02    7.46
  -6   6   6   19.56    7.47
  -6   6   7   21.35    3.09
  -6   6   7   39.59    9.07
  -6   6   7   18.97    3.17
  -6   6   7   38.87    7.83
  -6   6   7   29.36    7.45
  -6   6   7   38.48    7.74
  -6   6   8    3.92    2.43
  -6   6   8   16.57    8.27
  -6   6   8    5.20    2.42
  -6   6   8    8.06    7.09
  -6   6   8   15.65    7.00
  -6   6   8   16.69    6.72
  -6   6   9    0.91    2.36
  -6   6   9    1.39    2.36
  -6   6   9    5.27    6.58
  -6   6   9   14.54    6.42
  -6   6  10   -0.37    2.48
  -6   6  10    2.52    6.72
  -6   7   2    8.27    8.16
  -6   7   2    7.79    7.05
  -6   7   3    5.77    7.97
  -6   7   3    2.31    7.04
  -6   7   4   17.90    8.36
  -6   7   4   18.85    7.54
  -6   7   4   13.26    8.47
  -6   7   5    0.77    2.22
  -6   7   5    3.57    7.83
  -6   7   5    4.13    2.35
  -6   7   5   -1.09    6.98
  -6   7   5   -0.65    8.02
  -6   7   5    4.30    7.93
  -6   7   6    7.46    2.57
  -6   7   6   22.36    8.38
  -6   7   6   10.92    2.69
  -6   7   6   20.37    7.67
  -6   7   6   13.67    8.01
  -6   7   6   24.65    7.91
  -6   7   7    4.04    2.45
  -6   7   7    0.53    8.18
  -6   7   7    5.81    2.39
  -6   7   7    0.21    6.65
  -6   7   7    1.18    6.94
  -6   7   7   -2.14    7.16
  -6   7   8    6.00    2.54
  -6   7   8   11.42    8.66
  -6   7   8   11.73    2.43
  -6   7   8    0.48    7.21
  -6   7   8    7.88    7.20
  -6   7   8    2.42    6.95
  -6   7   9   -2.30    2.36
  -6   7   9    6.79    7.81
  -6   7   9    3.39    7.12
  -6   8   1    2.17    8.08
  -6   8   2   20.31    8.81
  -6   8   2   19.58    7.76
  -6   8   3   -1.09    8.03
  -6   8   3   -1.84    6.99
  -6   8   4   -0.60    8.18
  -6   8   4   12.28    7.19
  -6   8   4    7.69    8.80
  -6   8   5   11.47    8.39
  -6   8   5  -13.96    1.93
  -6   8   5   16.57    7.20
  -6   8   5   15.62    8.32
  -6   8   5   14.11    8.59
  -6   8   6    8.66    2.52
  -6   8   6   22.97    8.80
  -6   8   6  -17.28    2.13
  -6   8   6   13.28    7.52
  -6   8   6   20.04    8.39
  -6   8   6   18.48    8.18
  -6   8   7   15.71    2.97
  -6   8   7   17.55    9.07
  -6   8   7  -21.30    2.40
  -6   8   7   11.95    7.11
  -6   8   7    7.42    7.54
  -6   8   7   16.49    8.02
  -6   8   8   16.91   10.40
  -6   9   1   11.66    8.57
  -6   9   1   16.09    7.71
  -6   9   2    4.36    8.45
  -6   9   2    7.17    7.03
  -6   9   3   17.66    8.68
  -6   9   3   11.65    7.48
  -6   9   4   -6.36    8.30
  -6   9   4    8.52    7.13
  -6   9   4    6.78    8.67
  -6   9   4    7.62    8.50
  -6   9   5    0.35    8.26
  -6   9   5   11.14    2.67
  -6   9   5    4.81    7.20
  -6   9   5    1.30    8.59
  -6   9   5    4.68    8.45
  -6   9   6    3.91    2.57
  -6   9   6   16.79    9.15
  -6   9   6   32.23    9.52
  -6  10   1    6.55    8.76
  -6  10   1    8.82    7.74
  -6  10   2   17.00    8.99
  -6  10   2   11.85    7.51
  -6  10   3   18.16    9.34
  -6  10   3   11.81    9.43
  -5   0   1    1.00    1.47
  -5   0   1    9.29   29.02
  -5   0   1   15.82    1.88
  -5   0   1   -4.90   28.74
  -5   0   2   63.96   31.59
  -5   0   2   37.74   30.51
  -5   0   3 3346.30  191.71
  -5   0   3 3087.05  177.09
  -5   0   4  223.62   33.89
  -5   0   4   57.78   32.55
  -5   0   5  250.87   34.07
  -5   0   5  309.64   36.88
  -5   0   6   20.35   31.27
  -5   0   6   38.74   32.09
  -5   0   7  495.23   45.67
  -5   0   7  449.63   44.54
  -5   0   8  132.44   36.60
  -5   0   8   37.68   35.40
  -5   0   9 1232.16   82.72
  -5   0   9  616.61   54.23
  -5   0  10  326.65   46.07
  -5   1   1   68.12    5.40
  -5   1   1  856.72   59.34
  -5   1   1   78.03    6.13
  -5   1   1  850.87   58.99
  -5   1   2  598.40   49.62
  -5   1   2 1050.82   69.15
  -5   1   2 1042.84   69.32
  -5   1   3  872.54   60.68
  -5   1   3 1248.25   80.59
  -5   1   3 1863.93  111.58
  -5   1   3 1937.05  115.74
  -5   1   4  280.39   35.32
  -5   1   4   97.16   33.74
  -5   1   4   61.33   32.25
  -5   1   4  101.23   30.21
  -5   1   5   18.99    4.46
  -5   1   5   70.44   31.16
  -5   1   5   17.38    4.62
  -5   1   5   95.94   32.89
  -5   1   5  113.88   32.69
  -5   1   5   96.08   30.91
  -5   1   6  231.59   36.77
  -5   1   6   87.91   35.08
  -5   1   6   13.06   33.01
  -5   1   6   12.61   31.97
  -5   1   7   45.32   34.17
  -5   1   7   14.19   35.07
  -5   1   7  131.80   36.28
  -5   1   7   84.42   34.93
  -5   1   8  193.31   40.22
  -5   1   8  258.18   41.75
  -5   1   8   64.97   37.84
  -5   1   8   31.63   37.25
  -5   1   9  323.20   45.53
  -5   1   9   89.53   40.31
  -5   1   9 2012.83  124.31
  -5   1   9 1182.30   82.27
  -5   1  10   32.92   37.69
  -5   1  10  442.45   50.60
  -5   2   1   19.90    2.63
  -5   2   1  196.90   33.90
  -5   2   1   22.61    2.90
  -5   2   1  157.94   33.21
  -5   2   2   20.55   31.35
  -5   2   2  104.58   32.74
  -5   2   3   48.09    3.87
  -5   2   3   31.96    2.81
  -5   2   3  332.90   39.51
  -5   2   3  460.27   43.35
  -5   2   4    3.50    1.81
  -5   2   4   78.55    8.10
  -5   2   4    6.48    1.83
  -5   2   4   65.26   34.31
  -5   2   4  117.58   31.61
  -5   2   5  138.27   11.96
  -5   2   5  131.82   11.95
  -5   2   5  132.67   11.56
  -5   2   5  583.11   50.77
  -5   2   5  123.99   10.77
  -5   2   5  583.91   49.56
  -5   2   6   41.27    7.56
  -5   2   6   43.71    6.05
  -5   2   6  136.14   38.77
  -5   2   6   58.06    6.58
  -5   2   6  219.90   37.01
  -5   2   7  114.89   40.71
  -5   2   7   95.83   39.78
  -5   2   8 1604.68  103.29
  -5   2   8 1683.12  107.55
  -5   2   9  280.65   46.07
  -5   2   9  241.57   45.49
  -5   2  10   28.81   40.14
  -5   3   1   65.10   34.27
  -5   3   1   97.58   34.41
  -5   3   2  109.00   34.69
  -5   3   2  110.29   35.50
  -5   3   3   21.19    2.69
  -5   3   3   28.62    2.88
  -5   3   3  206.87   37.43
  -5   3   3  329.84   39.78
  -5   3   4   37.65    3.64
  -5   3   4  111.73   10.64
  -5   3   4   28.86    3.11
  -5   3   4   54.93    8.05
  -5   3   4  274.94   40.77
  -5   3   4  668.06   52.45
  -5   3   5   20.71    3.15
  -5   3   5  131.43   11.84
  -5   3   5   18.13    2.90
  -5   3   5   51.69    8.15
  -5   3   5   47.87    7.65
  -5   3   5  134.01   37.72
  -5   3   5   62.79    8.11
  -5   3   5  143.98   37.13
  -5   3   6   31.93    3.88
  -5   3   6  152.89   13.76
  -5   3   6   29.09    3.90
  -5   3   6   83.25   10.10
  -5   3   6   94.87    9.73
  -5   3   6  433.28   49.31
  -5   3   6   96.84    9.73
  -5   3   6  347.92   43.07
  -5   3   7  205.80   16.69
  -5   3   7 1029.95   75.13
  -5   3   7 1032.74   74.96
  -5   3   8  308.44   46.17
  -5   3   8  324.26   46.41
  -5   3   9  144.91   41.40
  -5   3   9  175.76   42.18
  -5   3  10  342.21   46.24
  -5   4   2  251.94   40.68
  -5   4   3  116.64   12.18
  -5   4   3  129.80   12.80
  -5   4   3  573.14   51.84
  -5   4   3  638.15   55.25
  -5   4   4   19.32    3.09
  -5   4   4   29.36    7.96
  -5   4   4   18.49    3.00
  -5   4   4   40.87    8.23
  -5   4   4  308.44   43.90
  -5   4   4   28.40    8.33
  -5   4   4  387.54   44.74
  -5   4   5   37.31    4.13
  -5   4   5   18.65    7.61
  -5   4   5    8.91    2.87
  -5   4   5   15.93    7.60
  -5   4   5   19.10    7.69
  -5   4   5   57.46   39.81
  -5   4   5   23.03    7.38
  -5   4   5   48.81   39.15
  -5   4   6    9.13    3.07
  -5   4   6   26.68    8.44
  -5   4   6    6.42    3.08
  -5   4   6   13.01    7.78
  -5   4   6   14.97    7.22
  -5   4   6   49.54   40.10
  -5   4   6    7.74    6.83
  -5   4   6   59.88   38.17
  -5   4   7    5.46    3.03
  -5   4   7    8.42    3.18
  -5   4   7   35.42    9.18
  -5   4   7   15.41    6.91
  -5   4   7   87.07   41.52
  -5   4   7   41.80    7.53
  -5   4   7   99.68   40.60
  -5   4   8   34.45    4.16
  -5   4   8   20.69    3.72
  -5   4   8   20.55   39.87
  -5   4   8   75.75   40.00
  -5   4   9   39.05   38.94
  -5   4   9   22.83   38.79
  -5   4  10    5.65   37.82
  -5   5   2   75.06   10.69
  -5   5   3   12.94    8.19
  -5   5   3   15.46    7.86
  -5   5   4   25.58    3.57
  -5   5   4   44.62    9.01
  -5   5   4   29.41    3.84
  -5   5   4   61.70    9.71
  -5   5   4  -25.73    7.75
  -5   5   4   51.72   10.20
  -5   5   5   21.55    3.49
  -5   5   5   47.62    9.01
  -5   5   5   25.13    3.67
  -5   5   5   43.89    9.19
  -5   5   5  -89.37    9.31
  -5   5   5   50.80    9.18
  -5   5   6   12.60    3.17
  -5   5   6   23.35    8.70
  -5   5   6   13.67    3.32
  -5   5   6   29.55    8.52
  -5   5   6  -99.79    9.52
  -5   5   6   21.98    7.74
  -5   5   7    3.45    2.93
  -5   5   7   18.55    3.17
  -5   5   7    8.70    8.28
  -5   5   7  -95.42    9.00
  -5   5   7    9.36    7.00
  -5   5   8    8.35    2.94
  -5   5   8    4.24    2.35
  -5   5   8   -2.71    5.67
  -5   5   8   14.69    6.68
  -5   5   9   13.93    3.20
  -5   5   9  -10.01    2.31
  -5   5   9  160.20   39.46
  -5   5  10    4.72    2.65
  -5   5  10   13.52    3.16
  -5   6   2  112.97   13.33
  -5   6   2   79.70   10.87
  -5   6   3   40.97    9.79
  -5   6   3   53.87    9.75
  -5   6   4   23.43    3.90
  -5   6   4   39.35    9.42
  -5   6   4   43.38    4.37
  -5   6   4   36.32    9.07
  -5   6   4   52.77   10.76
  -5   6   4   41.28   10.11
  -5   6   5   16.29    3.31
  -5   6   5   33.91    9.10
  -5   6   5   38.38    3.99
  -5   6   5   49.67    9.55
  -5   6   5   46.97   10.04
  -5   6   5   39.86    9.31
  -5   6   6   12.72    3.16
  -5   6   6   15.46    8.91
  -5   6   6   -9.11    2.24
  -5   6   6   12.99    7.96
  -5   6   6    0.40    7.91
  -5   6   6    1.71    8.10
  -5   6   7   17.46    3.28
  -5   6   7   20.45    9.42
  -5   6   7  -27.52    2.89
  -5   6   7   32.44    8.99
  -5   6   7   48.73    9.14
  -5   6   7   36.22    8.41
  -5   6   8    3.37    2.68
  -5   6   8    1.84    2.18
  -5   6   8   64.59    9.58
  -5   6   8   62.19    9.16
  -5   6   9    0.66    2.67
  -5   6   9    8.47    2.71
  -5   6   9    2.83    6.89
  -5   6  10    3.98    2.76
  -5   6  10    4.82    2.83
  -5   6  11    4.64    2.82
  -5   6  11    3.11    2.80
  -5   7   1    2.98    9.29
  -5   7   1    1.27    8.13
  -5   7   2   13.79    9.25
  -5   7   2    7.86    8.01
  -5   7   3   50.55   10.37
  -5   7   3   44.34    9.23
  -5   7   3   35.70   10.59
  -5   7   4   52.37   10.26
  -5   7   4   42.57    4.53
  -5   7   4   65.48   10.33
  -5   7   4   44.94   10.30
  -5   7   4   53.19   10.82
  -5   7   5   14.62    3.26
  -5   7   5   18.75    8.91
  -5   7   5   35.10    3.83
  -5   7   5   10.32    8.26
  -5   7   5   12.19    8.75
  -5   7   5   10.21    8.71
  -5   7   6   22.69    3.47
  -5   7   6   51.24   10.47
  -5   7   6   30.67    3.67
  -5   7   6   49.03    9.34
  -5   7   6   50.29    9.42
  -5   7   6   51.44    9.77
  -5   7   7    9.12    2.87
  -5   7   7   22.55    9.76
  -5   7   7   12.89    2.92
  -5   7   7    7.75    8.18
  -5   7   7   16.94    8.08
  -5   7   7   23.68    8.49
  -5   7   8    1.60    2.61
  -5   7   8    4.31    2.74
  -5   7   8    9.00    8.05
  -5   7   8    4.26    7.34
  -5   7   8    5.39    7.48
  -5   7   9    1.79    2.71
  -5   7   9    9.46    2.87
  -5   7   9   18.17    7.60
  -5   7   9   12.70    7.41
  -5   7  10    1.82    2.59
  -5   7  10    6.00    2.80
  -5   7  11    3.62    2.99
  -5   8   1   98.97   13.16
  -5   8   1  104.95   12.65
  -5   8   2   32.90    9.81
  -5   8   2   21.39    8.56
  -5   8   3    7.79    9.15
  -5   8   3    0.62    7.71
  -5   8   3   10.62    9.72
  -5   8   3   -3.78    9.61
  -5   8   4   18.88    9.11
  -5   8   4   11.01    7.98
  -5   8   4   15.97    9.56
  -5   8   4   25.67    9.76
  -5   8   5    5.71    2.79
  -5   8   5   29.57    9.57
  -5   8   5    6.25    2.84
  -5   8   5   32.24    9.13
  -5   8   5   43.98   10.27
  -5   8   5   36.96    9.65
  -5   8   6    0.17    2.61
  -5   8   6    0.66    8.76
  -5   8   6    1.64    2.63
  -5   8   6    0.25    7.41
  -5   8   6   -0.24    7.95
  -5   8   6    8.06    8.28
  -5   8   7    6.14    2.81
  -5   8   7   14.78    9.85
  -5   8   7    4.00    2.72
  -5   8   7   12.62    8.16
  -5   8   7   10.28    8.04
  -5   8   7    5.34    8.12
  -5   8   8    5.30    2.73
  -5   8   8    9.46    2.91
  -5   8   8    5.00    8.29
  -5   8   8   12.29    7.88
  -5   8   8    5.17    7.96
  -5   8   9    3.45    2.64
  -5   8   9    4.66    2.65
  -5   8   9   30.96    8.54
  -5   8   9   27.93    8.38
  -5   9   1    3.33    9.00
  -5   9   1    1.78    7.66
  -5   9   2   27.48    9.58
  -5   9   2   42.64    9.39
  -5   9   3    5.78    8.78
  -5   9   3    2.92    7.75
  -5   9   3   12.94   10.11
  -5   9   3    6.07    9.33
  -5   9   4   15.04    8.82
  -5   9   4   16.57    8.03
  -5   9   4   12.87    9.66
  -5   9   4   16.15    9.22
  -5   9   5   29.63    9.68
  -5   9   5    2.26    2.63
  -5   9   5   31.60    9.03
  -5   9   5   32.19   10.17
  -5   9   5   47.89   10.07
  -5   9   6   11.52    2.90
  -5   9   6    2.03    9.03
  -5   9   6   12.09    2.92
  -5   9   6    5.71    7.33
  -5   9   6    2.14    8.27
  -5   9   6    7.44    8.33
  -5   9   7    9.27    2.70
  -5   9   7    7.70    9.65
  -5   9   7    1.08    2.53
  -5   9   7   20.06    8.47
  -5   9   7   16.05    8.65
  -5   9   7    0.44    8.10
  -5   9   8   16.53    2.86
  -5   9   8    2.85    9.43
  -5   9   8    1.58    2.56
  -5   9   8   -2.13    8.18
  -5   9   8    2.10    8.36
  -5   9   8    8.44    8.23
  -5  10   1   19.30    9.32
  -5  10   1   10.48    8.11
  -5  10   2   16.03    9.45
  -5  10   2   21.70    8.42
  -5  10   2   19.92   10.01
  -5  10   3    7.01    8.88
  -5  10   3    9.38    7.62
  -5  10   3    7.24   10.10
  -5  10   3    0.69    8.81
  -5  10   4   -0.80    8.71
  -5  10   4    3.66    7.54
  -5  10   4   -1.91    9.45
  -5  10   4    0.13    8.80
  -5  10   5   15.06    9.25
  -5  10   5    2.40    2.53
  -5  10   5   61.78   10.61
  -5  10   5   49.84   11.16
  -5  10   5   41.13    9.76
  -5  10   6  -20.95    2.53
  -5  10   6    8.02    9.13
  -5  10   6    1.30    2.49
  -5  10   6    4.92    7.41
  -5  10   6    1.20    8.63
  -5  10   6   -1.71    8.27
  -5  11   1   10.64    9.14
  -5  11   1   10.41    8.28
  -5  11   2   28.03    9.85
  -5  11   2   23.49    8.69
  -5  11   2   15.89   11.18
  -5  11   2   22.18   10.18
  -5  11   3   14.04    9.29
  -5  11   3    4.77    8.21
  -5  11   3    9.18   10.87
  -5  11   3    3.25    9.45
  -5  11   4   17.42    9.93
  -4   0   1    3.68    1.66
  -4   0   1   46.88   28.04
  -4   0   1    6.97    1.64
  -4   0   1   21.44   28.01
  -4   0   2 2898.26  165.52
  -4   0   2 3160.17  179.88
  -4   0   3  161.00   29.63
  -4   0   3   79.69   30.09
  -4   0   4  180.81   30.51
  -4   0   4  105.83   30.39
  -4   0   5   57.13   28.72
  -4   0   5   26.52   28.85
  -4   0   6  117.51   29.63
  -4   0   6  131.54   30.22
  -4   0   7  108.26   30.47
  -4   0   7  137.60   32.00
  -4   0   8  256.86   36.07
  -4   0   8  243.29   35.99
  -4   0   9  450.03   44.94
  -4   0   9  488.32   47.50
  -4   0  10  679.36   57.15
  -4   0  10  488.32   49.40
  -4   0  11    0.58   35.98
  -4   0  11   20.43   35.51
  -4   1   1   25.41    2.95
  -4   1   1  249.01   34.25
  -4   1   1   23.92    2.95
  -4   1   1  195.97   32.45
  -4   1   2  150.76   11.12
  -4   1   2 1426.53   87.41
  -4   1   2 1276.43   79.29
  -4   1   3   69.33   31.20
  -4   1   3  224.81   33.98
  -4   1   3  268.42   33.01
  -4   1   4   15.70    4.42
  -4   1   4   -1.79   28.97
  -4   1   4   21.40    4.81
  -4   1   4   33.08   32.35
  -4   1   4   79.65   31.26
  -4   1   4   19.05    3.99
  -4   1   4  128.93   30.02
  -4   1   5   -6.17   29.58
  -4   1   5   15.01   31.30
  -4   1   5   -0.03   30.01
  -4   1   5   -6.58   30.07
  -4   1   6   95.79   30.79
  -4   1   6   44.80   31.12
  -4   1   6  120.92   31.76
  -4   1   6  115.97   31.10
  -4   1   7  229.73   35.32
  -4   1   7  238.77   37.03
  -4   1   7  133.21   33.12
  -4   1   7  160.20   32.63
  -4   1   8  330.77   40.51
  -4   1   8  171.10   37.09
  -4   1   8  338.22   39.95
  -4   1   8  389.54   41.41
  -4   1   9   53.96   34.62
  -4   1   9    3.09   35.36
  -4   1   9  675.24   56.04
  -4   1   9  699.70   55.76
  -4   1  10   59.61   34.57
  -4   1  10   22.44   34.51
  -4   1  10 2378.44  143.05
  -4   1  10 2113.87  128.72
  -4   1  11   36.84   32.56
  -4   1  11   17.26   33.24
  -4   1  11   57.34   38.71
  -4   1  11  -19.09   37.60
  -4   2   1  371.72   39.26
  -4   2   1  343.54   37.40
  -4   2   2  181.21   34.05
  -4   2   2  198.36   33.56
  -4   2   3  217.50   15.93
  -4   2   3  369.06   27.89
  -4   2   3  221.76   16.19
  -4   2   3  410.94   30.82
  -4   2   3 1696.41  102.29
  -4   2   3 1733.64  103.65
  -4   2   4    6.60    2.20
  -4   2   4   41.81    6.68
  -4   2   4   10.00    2.30
  -4   2   4   29.47    6.08
  -4   2   4   24.10    5.86
  -4   2   4   96.68   32.85
  -4   2   4   32.76    5.92
  -4   2   4  135.61   31.69
  -4   2   5   60.38    7.83
  -4   2   5   61.43    7.08
  -4   2   5  237.58   35.96
  -4   2   5   97.42    8.92
  -4   2   5  236.38   35.52
  -4   2   6   80.33   34.23
  -4   2   6   61.81   33.02
  -4   2   7 1102.80   74.89
  -4   2   7 1131.92   75.46
  -4   2   8  345.80   43.75
  -4   2   8  349.25   43.27
  -4   2   9   75.37   38.54
  -4   2   9   67.13   37.69
  -4   2  10  227.34   41.48
  -4   2  10  237.84   41.12
  -4   2  11   32.31   36.31
  -4   2  11   58.16   35.99
  -4   3   1  237.58   38.50
  -4   3   1  135.61   38.36
  -4   3   2  748.23   56.41
  -4   3   2  810.05   60.77
  -4   3   3   14.27    2.53
  -4   3   3   16.84    6.32
  -4   3   3   28.52    3.11
  -4   3   3   22.59    6.67
  -4   3   3   56.89   34.10
  -4   3   3   62.67   32.82
  -4   3   4    8.95    2.54
  -4   3   4  -23.35    6.09
  -4   3   4   14.37    2.61
  -4   3   4   20.87    6.82
  -4   3   4   27.03    6.92
  -4   3   4   68.39   34.94
  -4   3   4   19.38    6.64
  -4   3   4   99.26   34.06
  -4   3   5   83.36    6.86
  -4   3   5  183.87   15.66
  -4   3   5   86.26    7.12
  -4   3   5  190.38   16.45
  -4   3   5  190.65   15.87
  -4   3   5  614.48   51.81
  -4   3   5  178.15   14.94
  -4   3   5  621.00   50.83
  -4   3   6   55.86    5.27
  -4   3   6  117.01    9.38
  -4   3   6   97.80   10.08
  -4   3   6  351.25   44.17
  -4   3   6  387.28   44.72
  -4   3   7   88.33   39.33
  -4   3   7   90.06   38.83
  -4   3   8  839.03   64.55
  -4   3   8  837.57   64.37
  -4   3   9   57.77   38.70
  -4   3   9   43.65   38.21
  -4   3  10  123.40   38.42
  -4   3  10  129.70   39.05
  -4   3  11   55.76   35.50
  -4   3  11   43.71   35.56
  -4   4   2  121.81   12.71
  -4   4   2   95.71   10.63
  -4   4   3   79.68    6.59
  -4   4   3  162.33   15.18
  -4   4   3   81.19    6.61
  -4   4   3  156.08   14.33
  -4   4   3  154.22   14.97
  -4   4   4   54.31    4.97
  -4   4   4   65.09    9.66
  -4   4   4   36.43    3.80
  -4   4   4   89.87   10.57
  -4   4   4   64.23    9.58
  -4   4   4  129.40   12.90
  -4   4   5   20.81    3.33
  -4   4   5   18.33    8.59
  -4   4   5   38.25    3.91
  -4   4   5   11.35    7.87
  -4   4   5   12.37    7.60
  -4   4   5   29.42    7.84
  -4   4   6  107.75    8.87
  -4   4   6   46.39    4.99
  -4   4   6  263.10   21.50
  -4   4   6  788.78   63.67
  -4   4   6  224.55   18.85
  -4   4   7   71.71    6.72
  -4   4   7   73.64    6.57
  -4   4   7  519.96   52.89
  -4   4   7  570.35   58.32
  -4   4   8    2.27    3.45
  -4   4   8   14.57    3.88
  -4   4   8   17.75   39.01
  -4   4   8   57.63   42.70
  -4   4   9  152.62   42.58
  -4   4   9  123.53   44.42
  -4   4  10  223.35   43.17
  -4   4  10  192.64   43.19
  -4   4  11   14.31   36.63
  -4   4  11   13.56   38.18
  -4   5   1   42.38    9.60
  -4   5   1   23.20    7.66
  -4   5   2    1.61    8.38
  -4   5   2   27.04    7.87
  -4   5   3    0.11    8.24
  -4   5   3   19.46    7.85
  -4   5   3   78.55   10.66
  -4   5   3   11.53    9.16
  -4   5   4   32.41    3.97
  -4   5   4   64.92   10.28
  -4   5   4   -1.54    2.66
  -4   5   4   68.40   10.13
  -4   5   4   78.52   10.48
  -4   5   4   74.53   10.77
  -4   5   5   50.48    5.17
  -4   5   5   88.89   12.03
  -4   5   5   38.30    4.13
  -4   5   5   83.90   11.19
  -4   5   5   68.60    9.84
  -4   5   5   92.29   11.59
  -4   5   6   11.41    3.61
  -4   5   6   35.38    4.26
  -4   5   6   39.23   10.08
  -4   5   6   60.74    9.28
  -4   5   6   25.17    8.87
  -4   5   7   45.08    5.29
  -4   5   7   57.66    5.96
  -4   5   7  151.56   14.49
  -4   5   7   69.85   10.33
  -4   5   8   -2.59    3.54
  -4   5   8   11.69    3.72
  -4   5   9   28.52    4.48
  -4   5   9   25.95    4.26
  -4   5  10    8.27    3.22
  -4   5  10    8.16    3.47
  -4   6   1   52.12   10.78
  -4   6   1   44.91    9.26
  -4   6   2  119.47   14.05
  -4   6   2  118.54   13.13
  -4   6   3   -2.00    9.18
  -4   6   3    2.54    8.09
  -4   6   3    5.08   10.26
  -4   6   3    6.84    9.80
  -4   6   4   15.24    3.68
  -4   6   4   55.56   10.97
  -4   6   4   25.95    4.01
  -4   6   4   29.94    9.37
  -4   6   4   35.63   10.90
  -4   6   4   35.34   10.10
  -4   6   5   29.86    4.34
  -4   6   5   62.42   11.89
  -4   6   5   22.43    3.97
  -4   6   5   53.40   10.27
  -4   6   5   56.14   10.96
  -4   6   5   59.32   11.01
  -4   6   6   53.48    5.79
  -4   6   6  116.16   14.86
  -4   6   6   45.18    5.23
  -4   6   6  131.05   14.98
  -4   6   6  129.17   14.44
  -4   6   6  126.39   14.05
  -4   6   7   64.43    6.45
  -4   6   7   64.43    6.39
  -4   6   7  148.64   15.38
  -4   6   7  119.84   13.49
  -4   6   8    2.37    3.45
  -4   6   8    3.81    3.33
  -4   6   8    3.38    7.97
  -4   6   9   13.36    3.47
  -4   6   9   11.33    3.26
  -4   6  10   20.55    3.20
  -4   6  10    2.03    2.93
  -4   6  11  -25.03    2.86
  -4   6  11   -0.46    2.82
  -4   6  12    9.37    2.62
  -4   7   1   14.88   10.21
  -4   7   1   21.63    8.96
  -4   7   2  180.68   18.16
  -4   7   2  152.09   15.42
  -4   7   2  138.27   16.66
  -4   7   3   21.67   10.25
  -4   7   3   16.84    9.01
  -4   7   3    8.61   10.73
  -4   7   3   12.75   10.73
  -4   7   4   64.45    6.65
  -4   7   4  143.32   15.66
  -4   7   4   85.01    7.64
  -4   7   4  183.20   17.76
  -4   7   4  215.77   20.45
  -4   7   4  175.09   17.47
  -4   7   5   19.40    4.13
  -4   7   5   53.48   11.77
  -4   7   5   30.48    4.32
  -4   7   5   43.47   10.16
  -4   7   5   45.11   10.68
  -4   7   5   52.25   11.01
  -4   7   6   16.99    3.91
  -4   7   6   13.76   10.89
  -4   7   6    9.53    3.36
  -4   7   6    5.88    9.41
  -4   7   6   13.60    9.56
  -4   7   6   20.26    9.79
  -4   7   7   25.92    4.13
  -4   7   7   10.43    3.33
  -4   7   7   40.58   10.88
  -4   7   7   24.57    9.07
  -4   7   7    9.60    9.00
  -4   7   8   29.01    3.80
  -4   7   8    8.47    3.12
  -4   7   8   12.63    8.37
  -4   7   8   20.34    8.76
  -4   7   9  -13.83    2.39
  -4   7   9    0.61    2.82
  -4   7  10  -17.31    2.52
  -4   7  10   -0.66    2.71
  -4   7  11   14.15    3.07
  -4   7  11   -0.26    2.69
  -4   7  12    2.77    3.03
  -4   7  12    6.54    2.95
  -4   8   1   11.30   10.30
  -4   8   1   11.31    9.24
  -4   8   1    2.39   15.61
  -4   8   2    5.05   10.22
  -4   8   2    6.48    8.93
  -4   8   2    2.22   11.18
  -4   8   2    4.84   11.24
  -4   8   3   49.75   11.71
  -4   8   3   39.43   10.13
  -4   8   3   51.98   12.18
  -4   8   3   41.85   11.71
  -4   8   4   91.76   13.31
  -4   8   4   15.97    3.78
  -4   8   4   52.71   11.01
  -4   8   4   68.96   12.68
  -4   8   4   81.12   12.54
  -4   8   5    8.92    3.01
  -4   8   5   61.98   12.16
  -4   8   5   20.73    3.80
  -4   8   5   56.48   10.61
  -4   8   5   70.49   11.85
  -4   8   5   58.98   11.36
  -4   8   6  -13.56    2.72
  -4   8   6   37.94   11.54
  -4   8   6   13.33    3.32
  -4   8   6   52.26   10.70
  -4   8   6   43.61   10.60
  -4   8   6   52.93   10.92
  -4   8   7  -32.93    3.32
  -4   8   7   18.68    3.52
  -4   8   7   25.37   10.11
  -4   8   7   13.51    9.10
  -4   8   7   10.08    9.03
  -4   8   8  -16.70    2.54
  -4   8   8    4.53    2.79
  -4   8   8   22.48    9.24
  -4   8   8   49.98   10.08
  -4   8   9   23.19    3.37
  -4   8   9    7.93    3.01
  -4   8   9   17.92    8.27
  -4   8   9    2.38    8.62
  -4   8  10   13.20    3.20
  -4   8  10    8.98    2.98
  -4   8  11    5.07    3.10
  -4   8  11    1.23    2.78
  -4   9   1   41.19   11.17
  -4   9   1   52.19   10.57
  -4   9   1   -1.97   10.17
  -4   9   1   75.02   14.84
  -4   9   1   -4.85   11.49
  -4   9   2   21.05    9.98
  -4   9   2   23.43    9.15
  -4   9   2   35.26   12.10
  -4   9   2    2.68   11.86
  -4   9   2   24.13   11.25
  -4   9   2   29.78   14.09
  -4   9   3    1.02    9.57
  -4   9   3    7.29    8.52
  -4   9   3   13.53   10.72
  -4   9   3  -12.16   13.01
  -4   9   3    6.68   12.99
  -4   9   3    2.54   10.00
  -4   9   4   45.60   11.09
  -4   9   4   81.86   12.18
  -4   9   4    5.69   15.13
  -4   9   4   33.62   11.55
  -4   9   4    0.52   13.96
  -4   9   4   71.09   12.05
  -4   9   5   26.71    3.79
  -4   9   5   16.72   10.24
  -4   9   5   11.67    3.17
  -4   9   5   28.84    9.14
  -4   9   5   25.77   10.03
  -4   9   5   19.89    9.66
  -4   9   6   18.20    3.36
  -4   9   6   14.38   10.68
  -4   9   6    7.58    3.02
  -4   9   6   12.21    9.08
  -4   9   6   23.82   10.14
  -4   9   6   10.80    9.02
  -4   9   7   12.10    3.19
  -4   9   7    7.81   10.12
  -4   9   7    3.87    2.79
  -4   9   7   -2.28    8.96
  -4   9   7   17.54    9.66
  -4   9   7   36.93    9.78
  -4   9   8   10.55    3.22
  -4   9   8    5.27    2.80
  -4   9   8   12.64    9.14
  -4   9   8   13.91    8.72
  -4   9   9   17.32    3.65
  -4   9   9   13.25    3.12
  -4   9   9   11.27    8.78
  -4   9   9    9.26    8.35
  -4   9  10    3.37    3.04
  -4   9  10    0.49    2.84
  -4   9  10    3.59    8.56
  -4  10   1   21.52   10.55
  -4  10   1   23.90    9.79
  -4  10   1    2.26    8.70
  -4  10   1   22.47   11.77
  -4  10   1   -0.87    9.83
  -4  10   2   26.90   10.25
  -4  10   2   14.69    8.85
  -4  10   2   19.14   11.47
  -4  10   2    9.52    9.38
  -4  10   2   11.77   10.62
  -4  10   2   25.31   10.61
  -4  10   3   14.58    9.72
  -4  10   3    9.58    8.41
  -4  10   3   -1.38   10.47
  -4  10   3   13.20   10.44
  -4  10   3    8.60    9.59
  -4  10   3    7.10   10.88
  -4  10   4   49.82   11.55
  -4  10   4   87.43   12.75
  -4  10   4   57.35   12.58
  -4  10   4    6.21   11.08
  -4  10   4   73.84   12.09
  -4  10   4    7.56   11.62
  -4  10   5   15.48    3.63
  -4  10   5   11.35    9.92
  -4  10   5    3.72    2.71
  -4  10   5    4.36    8.16
  -4  10   5   19.30    9.85
  -4  10   5   -1.69    8.80
  -4  10   6   19.10    3.63
  -4  10   6   47.40   11.83
  -4  10   6   13.77    3.12
  -4  10   6   39.01   10.18
  -4  10   6   36.41   10.76
  -4  10   6   35.52    9.90
  -4  10   7    0.35    2.79
  -4  10   7    6.33   10.65
  -4  10   7   -0.06    2.62
  -4  10   7    5.06    8.94
  -4  10   7    7.11    9.70
  -4  10   7   -1.57    8.46
  -4  10   8   -1.04    2.83
  -4  10   8    2.69    2.79
  -4  10   8    4.98    9.19
  -4  10   8    5.13    9.56
  -4  10   8   13.33    8.71
  -4  11   1    2.54    9.65
  -4  11   1    4.38    8.72
  -4  11   1    6.50   11.05
  -4  11   1    0.69   10.24
  -4  11   2   10.11    9.49
  -4  11   2    5.96    9.17
  -4  11   2   -4.61   10.98
  -4  11   2    6.89   10.00
  -4  11   3   -2.94    9.37
  -4  11   3    0.58    8.12
  -4  11   3    2.37   10.54
  -4  11   3    6.82    9.26
  -4  11   4   34.49   10.76
  -4  11   4   25.19    9.63
  -4  11   4   13.80   11.24
  -4  11   4   30.64   10.04
  -4  11   5    7.17    9.65
  -4  11   5   -0.67    2.56
  -4  11   5   -8.43    7.97
  -4  11   5   -6.41    9.66
  -4  11   5    4.09    8.74
  -4  11   6    3.00    2.96
  -4  11   6   10.33   10.53
  -4  11   6    8.55    2.90
  -4  11   6   15.79    9.21
  -4  11   6    7.00   10.23
  -4  11   6    7.91    9.03
  -4  12   1    0.63   10.03
  -4  12   1    2.79    9.49
  -4  12   1   10.28   11.41
  -4  12   1    9.48   10.12
  -4  12   2    0.29    9.52
  -4  12   2    9.38    9.74
  -4  12   2    1.43   11.13
  -4  12   2   15.91    9.95
  -4  12   3   17.86   10.00
  -4  12   3   14.85   11.86
  -4  12   3    1.02   10.11
  -3   0   1  181.47   13.20
  -3   0   1 1496.99   88.82
  -3   0   1  203.28   14.76
  -3   0   1 1532.89   90.62
  -3   0   2   48.53   27.51
  -3   0   2   66.04   27.43
  -3   0   3  -56.96   26.88
  -3   0   3  373.58   35.62
  -3   0   4   75.43   28.84
  -3   0   4   34.73   28.60
  -3   0   5 1927.74  112.85
  -3   0   5 2831.79  161.80
  -3   0   6  133.48   29.42
  -3   0   6  107.89   29.38
  -3   0   7  533.65   41.92
  -3   0   7  455.74   39.71
  -3   0   8  182.01   30.50
  -3   0   8  205.54   31.87
  -3   0   9  282.65   34.61
  -3   0   9   77.59   30.60
  -3   0  10   19.60   32.41
  -3   0  10   46.82   32.27
  -3   0  11  118.95   35.70
  -3   0  11   81.28   34.47
  -3   0  12   19.33   33.98
  -3   0  12   11.73   33.29
  -3   1   1  289.96   34.25
  -3   1   1  344.07   36.06
  -3   1   2   23.40    2.36
  -3   1   2   23.72    2.35
  -3   1   2  335.83   36.07
  -3   1   2  385.42   37.54
  -3   1   3  766.71   55.85
  -3   1   3  767.77   55.94
  -3   1   3 1998.20  117.23
  -3   1   3  846.35   61.63
  -3   1   3 1398.61   85.42
  -3   1   4 1415.89   87.43
  -3   1   4 1305.95   81.71
  -3   1   5 1483.70   90.74
  -3   1   5 2624.39  151.56
  -3   1   5 2484.79  143.85
  -3   1   6  153.42   31.85
  -3   1   6  159.54   34.61
  -3   1   6  257.79   34.70
  -3   1   6  256.46   34.53
  -3   1   7  104.55   29.17
  -3   1   7   22.91   30.92
  -3   1   7  485.53   42.34
  -3   1   7  553.06   44.23
  -3   1   8   10.69   28.11
  -3   1   8  -22.15   28.80
  -3   1   8  209.79   33.57
  -3   1   8  202.75   32.33
  -3   1   9   25.19   29.20
  -3   1   9   40.83   29.99
  -3   1   9  642.80   50.63
  -3   1   9  419.32   40.93
  -3   1  10  -15.32   30.18
  -3   1  10   -8.89   30.43
  -3   1  10  101.05   35.52
  -3   1  10    3.56   14.48
  -3   1  10  121.31   35.07
  -3   1  11   23.29   30.72
  -3   1  11  -17.96   30.54
  -3   1  11 1099.61   74.96
  -3   1  11  979.96   69.16
  -3   1  12   82.96   31.49
  -3   1  12   28.24   30.99
  -3   1  12   27.80   35.42
  -3   1  12   20.51   35.01
  -3   2   1 1179.38   75.90
  -3   2   1 1249.71   79.76
  -3   2   2  230.40   16.88
  -3   2   2  395.12   29.95
  -3   2   2  203.28   14.92
  -3   2   2  426.76   32.12
  -3   2   2 1712.37  103.19
  -3   2   2 1643.23   99.67
  -3   2   3    7.47    2.73
  -3   2   3   19.44    7.35
  -3   2   3   31.69    3.53
  -3   2   3    5.48    7.08
  -3   2   3    7.74    6.70
  -3   2   3   41.32   34.50
  -3   2   3   11.49    6.52
  -3   2   3 -335.29   36.89
  -3   2   4  252.07   18.61
  -3   2   4  236.25   17.54
  -3   2   4  543.62   40.97
  -3   2   4  606.91   44.70
  -3   2   4 1824.04  109.79
  -3   2   4  555.85   41.03
  -3   2   4 1768.21  106.58
  -3   2   5  253.27   36.67
  -3   2   5  268.69   37.36
  -3   2   6  447.50   42.33
  -3   2   6  485.79   43.25
  -3   2   7   58.98   32.11
  -3   2   7   62.31   30.64
  -3   2   8   64.19   32.41
  -3   2   8   47.77   31.48
  -3   2   9   -2.82   11.63
  -3   2   9  176.95   36.15
  -3   2   9   17.40   15.55
  -3   2   9  207.66   35.59
  -3   2  10   98.93   29.09
  -3   2  10  171.10   37.03
  -3   2  10   11.17   16.72
  -3   2  10  166.72   36.44
  -3   2  11  -11.75   35.59
  -3   2  11  -11.94   35.34
  -3   2  12  391.00   44.55
  -3   2  12  455.74   46.24
  -3   3   2   70.28   10.12
  -3   3   2  186.13   16.50
  -3   3   3   67.76    5.89
  -3   3   3   27.48    8.53
  -3   3   3  -15.93    2.76
  -3   3   3  103.53   11.73
  -3   3   3   60.05    9.59
  -3   3   3  185.33   16.13
  -3   3   4   10.86    2.97
  -3   3   4  -89.54   10.10
  -3   3   4  -17.95    2.66
  -3   3   4   32.60    8.00
  -3   3   4   39.39    8.14
  -3   3   4   69.84    9.11
  -3   3   5   55.78    5.30
  -3   3   5   76.52    6.45
  -3   3   5   98.95   10.40
  -3   3   5  534.58   48.13
  -3   3   5  568.88   52.09
  -3   3   6    4.57    2.89
  -3   3   6   13.41    3.20
  -3   3   6   86.79   34.61
  -3   3   6   89.95   36.69
  -3   3   7  270.02   39.96
  -3   3   7   23.78   18.72
  -3   3   7  367.07   43.99
  -3   3   8   11.24   15.82
  -3   3   8  248.35   40.93
  -3   3   8   30.06   18.52
  -3   3   8  254.86   40.56
  -3   3   9   18.68   16.87
  -3   3   9  177.22   39.75
  -3   3   9   17.92   18.04
  -3   3   9  247.28   40.72
  -3   3  10   28.60   37.15
  -3   3  10   30.43   37.32
  -3   3  11   -2.23   36.22
  -3   3  11   20.38   36.73
  -3   3  12   41.56   35.24
  -3   3  12   19.10   35.16
  -3   4   1  356.70   28.68
  -3   4   1  410.41   32.09
  -3   4   2  192.64   17.79
  -3   4   2  188.39   16.69
  -3   4   2  236.12   20.37
  -3   4   2  166.98   16.63
  -3   4   3  134.01   10.38
  -3   4   3  184.93   17.03
  -3   4   3  109.90    8.69
  -3   4   3  265.76   21.88
  -3   4   3  328.65   26.24
  -3   4   3  222.02   19.18
  -3   4   4   10.13    3.01
  -3   4   4   30.21    9.62
  -3   4   4   12.42    3.04
  -3   4   4   21.76    8.20
  -3   4   4   75.99   10.11
  -3   4   4   38.99    8.85
  -3   4   5    1.71    2.84
  -3   4   5    6.93    2.97
  -3   4   5  164.99   14.98
  -3   4   5  168.31   15.53
  -3   4   6   43.14    4.75
  -3   4   6   44.84    4.90
  -3   4   6   23.29   18.69
  -3   4   7  116.40    9.74
  -3   4   7  120.15    9.85
  -3   4   7   48.86   21.27
  -3   4   7   53.59   23.12
  -3   4   8  102.54    8.92
  -3   4   8   96.55    8.64
  -3   4   8   43.29   20.85
  -3   4   8   55.80   24.24
  -3   4   9   31.11   20.13
  -3   4   9   42.89   23.08
  -3   4  11  124.67   36.96
  -3   4  12  155.55   37.33
  -3   5   1   37.84   10.23
  -3   5   1   35.14    8.88
  -3   5   2   54.83   10.42
  -3   5   2   51.02    9.33
  -3   5   2   48.74   10.79
  -3   5   2   38.34   10.69
  -3   5   3   36.25    4.25
  -3   5   3  261.11   22.44
  -3   5   3   33.34    4.08
  -3   5   3   76.06   10.84
  -3   5   3  253.80   21.83
  -3   5   3  149.30   15.24
  -3   5   4   10.47    3.20
  -3   5   4   21.78    9.91
  -3   5   4    6.61    3.05
  -3   5   4    8.56    8.32
  -3   5   4   66.19   10.34
  -3   5   4   22.80    9.15
  -3   5   5   25.77    3.94
  -3   5   5   27.02    3.94
  -3   5   5  234.65   20.70
  -3   5   5  126.25   13.37
  -3   5   5   27.88   21.38
  -3   5   5   94.86   11.86
  -3   5   5   41.64   22.16
  -3   5   6   52.00    5.55
  -3   5   6   53.35    5.46
  -3   5   6  110.33   12.77
  -3   5   6   28.42   20.04
  -3   5   6  100.96   12.13
  -3   5   6   33.22   21.19
  -3   5   7   31.23    4.44
  -3   5   7   10.31    3.70
  -3   5   7   -2.91   19.34
  -3   5   7   10.34   19.86
  -3   5   8   14.31    3.93
  -3   5   8   35.62    4.99
  -3   5   8    4.63   19.42
  -3   5   8   33.58   22.60
  -3   5   9  -12.86    3.42
  -3   5   9   14.84    4.00
  -3   5  10   21.92    4.03
  -3   5  10   12.68    3.86
  -3   6   1  194.90   19.21
  -3   6   1  256.19   22.11
  -3   6   1    2.44   14.46
  -3   6   2   64.59   12.15
  -3   6   2   98.24   12.22
  -3   6   2   73.91   12.23
  -3   6   2   78.09   12.98
  -3   6   3  258.85   22.93
  -3   6   3  169.77   13.31
  -3   6   3  328.78   26.98
  -3   6   3  333.57   28.01
  -3   6   3  254.20   22.47
  -3   6   4   75.28    6.69
  -3   6   4  113.30   14.62
  -3   6   4   61.46    5.91
  -3   6   4   98.02   12.49
  -3   6   4   95.23   13.23
  -3   6   4    6.57   20.95
  -3   6   4  107.49   13.60
  -3   6   4   31.43   22.51
  -3   6   5   86.36    7.48
  -3   6   5  103.18   14.86
  -3   6   5   40.07    4.80
  -3   6   5  106.16   13.72
  -3   6   5  106.15   13.81
  -3   6   5   36.99   23.03
  -3   6   5  125.88   14.41
  -3   6   5   14.40   21.75
  -3   6   6   66.98    6.51
  -3   6   6   99.99    8.70
  -3   6   6  190.38   18.23
  -3   6   6   46.60   24.62
  -3   6   6  270.28   23.28
  -3   6   6   94.03   33.22
  -3   6   7  -11.22    4.04
  -3   6   7   56.13    6.07
  -3   6   7   67.21   11.56
  -3   6   7   35.84   23.64
  -3   6   7   57.51   26.71
  -3   6   8   37.73    4.73
  -3   6   8   20.86    4.26
  -3   6   9   32.61    4.83
  -3   6   9   17.20    3.92
  -3   6  10   14.74    3.98
  -3   6  10   16.76    3.68
  -3   6  11    2.29    3.43
  -3   6  11    7.81    3.16
  -3   6  12    6.15    3.28
  -3   7   1  126.30   15.81
  -3   7   1  128.95   14.16
  -3   7   1  106.20   15.13
  -3   7   1   83.15   12.86
  -3   7   1  136.94   17.03
  -3   7   1   96.09   13.47
  -3   7   2  269.09   24.30
  -3   7   2  244.62   21.64
  -3   7   2  232.92   22.08
  -3   7   2  140.26   17.83
  -3   7   2  278.53   25.01
  -3   7   2  158.34   17.63
  -3   7   3  277.46   24.54
  -3   7   3  362.55   29.66
  -3   7   3  409.75   33.50
  -3   7   3  137.20   43.38
  -3   7   3  149.30   22.47
  -3   7   3  482.47   38.69
  -3   7   3  297.40   25.73
  -3   7   3  141.99   44.58
  -3   7   4   -7.52    3.19
  -3   7   4    0.96   11.07
  -3   7   4    0.54    3.50
  -3   7   4    6.91    9.42
  -3   7   4  -12.44   20.01
  -3   7   4    5.19   10.79
  -3   7   4   38.46   24.65
  -3   7   4    7.59   16.74
  -3   7   4    7.93   10.68
  -3   7   4   14.23   23.68
  -3   7   5  142.39   11.48
  -3   7   5  287.43   26.34
  -3   7   5  134.54   11.03
  -3   7   5  301.66   26.28
  -3   7   5  306.05   26.51
  -3   7   5   74.50   30.60
  -3   7   5  298.47   25.89
  -3   7   5  101.66   36.20
  -3   7   6   43.35    5.20
  -3   7   6   67.71    6.71
  -3   7   6   29.29   10.99
  -3   7   6    9.69   10.37
  -3   7   7  208.86   16.39
  -3   7   7  151.96   12.26
  -3   7   7  134.81   15.29
  -3   7   7  139.33   15.40
  -3   7   8   15.75    4.22
  -3   7   8   12.87    3.73
  -3   7   9   22.16    4.25
  -3   7   9   18.00    3.68
  -3   7  10    4.08    3.38
  -3   7  10   10.63    3.34
  -3   7  11   12.95    3.71
  -3   7  11   14.74    3.58
  -3   7  12    4.19    3.39
  -3   7  12    3.17    2.98
  -3   7  13    9.83    3.52
  -3   7  13   12.81    3.32
  -3   8   1   15.20   11.56
  -3   8   1   20.97   10.27
  -3   8   1    5.60   12.07
  -3   8   1   10.01    9.20
  -3   8   1   24.81   12.50
  -3   8   1   82.02   11.78
  -3   8   2   10.40   11.61
  -3   8   2   17.39    9.76
  -3   8   2   10.31   11.97
  -3   8   2   -0.24   22.92
  -3   8   2   14.44   10.31
  -3   8   2   21.31   11.80
  -3   8   2   14.05   23.65
  -3   8   2   17.46   10.76
  -3   8   3   96.85   14.44
  -3   8   3   62.13   12.02
  -3   8   3   75.86   13.92
  -3   8   3   30.46   25.59
  -3   8   3   72.03   13.25
  -3   8   3   81.90   13.71
  -3   8   3   17.55   25.35
  -3   8   3   57.18   12.72
  -3   8   4   23.84    4.79
  -3   8   4   79.98   14.17
  -3   8   4   29.30    4.62
  -3   8   4   67.38   12.28
  -3   8   4   67.10   13.28
  -3   8   4   52.51   14.17
  -3   8   4   75.17   13.55
  -3   8   4   50.23   13.56
  -3   8   5   33.24    5.20
  -3   8   5   41.61   13.56
  -3   8   5   39.70    5.05
  -3   8   5   65.93   12.67
  -3   8   5   53.29   12.82
  -3   8   5   33.57   16.45
  -3   8   5   64.09   13.02
  -3   8   5   47.95   14.11
  -3   8   6   35.39    5.21
  -3   8   6   29.94    4.48
  -3   8   6  121.94   15.95
  -3   8   6   82.55   13.11
  -3   8   6   41.43   16.70
  -3   8   6   61.89   15.83
  -3   8   6   65.88   12.49
  -3   8   7    1.56    3.62
  -3   8   7    4.72    3.29
  -3   8   7   -1.67   17.91
  -3   8   7   49.76   11.48
  -3   8   7   17.59   13.80
  -3   8   7   78.49   12.24
  -3   8   8    4.44    3.53
  -3   8   8    4.10    3.12
  -3   8   8   15.05    9.65
  -3   8   8    6.21    9.61
  -3   8   9    4.83    3.43
  -3   8   9    1.91    2.98
  -3   8  10    5.74    3.19
  -3   8  10    2.71    2.85
  -3   8  11    3.79    3.27
  -3   8  11    0.25    2.89
  -3   8  12   -1.79    3.09
  -3   8  12    3.20    2.93
  -3   9   1    4.01   11.39
  -3   9   1   17.38   10.18
  -3   9   1    5.10   11.95
  -3   9   1    6.43    8.49
  -3   9   1   17.62   12.06
  -3   9   1   24.36    9.67
  -3   9   2   11.33   11.37
  -3   9   2    1.13    9.91
  -3   9   2   -4.94   11.76
  -3   9   2   12.43    9.28
  -3   9   2    3.47   11.17
  -3   9   2    7.19    9.82
  -3   9   3  104.99   15.44
  -3   9   3  106.88   14.70
  -3   9   3   66.19   13.64
  -3   9   3   51.04   11.10
  -3   9   3  165.52   18.12
  -3   9   3   61.37   11.48
  -3   9   4  190.78   20.23
  -3   9   4   87.20    7.88
  -3   9   4  157.41   17.16
  -3   9   4  168.31   18.55
  -3   9   4   83.40   13.21
  -3   9   4  181.07   19.29
  -3   9   4   98.67   13.68
  -3   9   5   33.13    4.93
  -3   9   5   92.61   15.28
  -3   9   5   22.07    4.08
  -3   9   5   77.96   13.16
  -3   9   5   96.79   14.69
  -3   9   5   24.95   11.88
  -3   9   5   84.65   13.89
  -3   9   5   42.86   11.98
  -3   9   6   88.72    8.17
  -3   9   6  129.31   17.16
  -3   9   6   80.37    7.44
  -3   9   6  150.36   17.52
  -3   9   6  147.04   16.92
  -3   9   6   73.48   14.09
  -3   9   6  132.55   15.73
  -3   9   6   85.79   13.72
  -3   9   7    8.06    3.52
  -3   9   7   14.80    3.51
  -3   9   7   10.96   10.41
  -3   9   7   -1.07   12.36
  -3   9   7    3.88    9.60
  -3   9   7    5.62   11.58
  -3   9   8    2.07    3.18
  -3   9   8    0.69    2.90
  -3   9   8   13.96    9.83
  -3   9   8   10.38   12.42
  -3   9   8    4.36    9.08
  -3   9   8   -6.27   11.86
  -3   9   9    4.79    3.24
  -3   9   9    3.67    2.85
  -3   9   9    8.06    9.15
  -3   9  10    5.92    3.14
  -3   9  10    0.75    2.71
  -3   9  11   -1.95    3.03
  -3   9  11    2.78    2.87
  -3  10   1   15.06   11.36
  -3  10   1    7.71    9.94
  -3  10   1    5.61   11.63
  -3  10   1   30.29    8.50
  -3  10   1   14.23   11.25
  -3  10   1  101.11   12.12
  -3  10   2    0.45   11.25
  -3  10   2   14.64    9.79
  -3  10   2    8.06   11.49
  -3  10   2   48.02    9.58
  -3  10   2    0.84   10.70
  -3  10   2   44.50   10.05
  -3  10   3   65.12   13.68
  -3  10   3   59.79   12.10
  -3  10   3   51.96   12.97
  -3  10   3    0.36    9.13
  -3  10   3   77.54   13.24
  -3  10   3    9.34    9.64
  -3  10   4   45.73   12.63
  -3  10   4   40.55   11.13
  -3  10   4   42.36   12.00
  -3  10   4   31.71    9.97
  -3  10   4   47.32   11.76
  -3  10   4   18.03   10.26
  -3  10   5    7.03    3.46
  -3  10   5   12.72   11.52
  -3  10   5   -0.71    3.04
  -3  10   5    8.36   10.04
  -3  10   5    9.61   11.38
  -3  10   5   31.32   10.56
  -3  10   5   16.58   10.55
  -3  10   5   26.52   10.66
  -3  10   6   11.44    3.43
  -3  10   6   13.96   11.93
  -3  10   6    9.54    3.19
  -3  10   6    9.57   10.14
  -3  10   6    2.95   10.93
  -3  10   6    8.65   10.57
  -3  10   6   -1.15    9.87
  -3  10   6   -3.24   10.45
  -3  10   7   15.59    3.75
  -3  10   7   14.33    3.32
  -3  10   7   36.72   11.09
  -3  10   7   15.81   10.72
  -3  10   7   40.42   10.58
  -3  10   8   22.26    3.90
  -3  10   8   29.30    4.12
  -3  10   8   42.42   11.64
  -3  10   8   44.23   10.16
  -3  10   9    2.82    3.09
  -3  10   9    8.35    3.00
  -3  10   9   11.23    9.70
  -3  10   9   26.31    9.14
  -3  10  10    2.49    3.39
  -3  11   1   26.34   11.31
  -3  11   1   13.49    9.79
  -3  11   1   14.20   11.92
  -3  11   1   16.53    7.83
  -3  11   1   18.96   10.85
  -3  11   1    9.89    8.90
  -3  11   2   10.03   10.82
  -3  11   2    5.05    9.59
  -3  11   2   24.60   11.91
  -3  11   2   18.04    8.37
  -3  11   2    6.60    9.97
  -3  11   2   19.74    9.51
  -3  11   3   88.86   14.70
  -3  11   3   84.62   13.32
  -3  11   3   94.87   14.96
  -3  11   3   45.69    9.85
  -3  11   3   91.44   13.63
  -3  11   3   76.83   11.70
  -3  11   4   18.97   10.96
  -3  11   4   26.35   10.06
  -3  11   4   21.02   10.81
  -3  11   4   25.95   10.42
  -3  11   5    7.02    3.23
  -3  11   5   18.25   11.37
  -3  11   5   -1.59    2.82
  -3  11   5   29.40   11.08
  -3  11   5    4.69   10.97
  -3  11   5   21.35   10.36
  -3  11   6    8.36    3.22
  -3  11   6   -5.94   11.19
  -3  11   6    9.92    3.06
  -3  11   6   -2.54   10.26
  -3  11   6   13.75   10.84
  -3  11   6   -0.37    9.51
  -3  11   7    9.20    3.24
  -3  11   7    8.03    3.07
  -3  11   7   36.28   11.64
  -3  11   7   32.39   11.39
  -3  11   7   11.74    9.51
  -3  11   8    7.68    3.09
  -3  11   8    5.72    3.02
  -3  11   8   23.35   11.65
  -3  11   8    2.51    9.19
  -3  12   1   70.50   12.95
  -3  12   1   29.26   10.65
  -3  12   1   31.39   12.32
  -3  12   1   26.24   11.14
  -3  12   2   -2.05   10.50
  -3  12   2   -4.07    9.36
  -3  12   2    0.27   11.26
  -3  12   2    6.05    9.84
  -3  12   3   30.38   12.10
  -3  12   3   23.27   10.59
  -3  12   3   24.28   11.81
  -3  12   3   30.50   10.73
  -3  12   4    0.09   10.63
  -3  12   4   -0.10    9.51
  -3  12   4   -0.84   10.04
  -3  12   4   -1.81    9.43
  -3  12   5   24.56   11.56
  -3  12   5    6.30    3.00
  -3  12   5   14.29   11.42
  -3  12   5   16.87   11.51
  -3  12   5   32.74   10.51
  -3  12   6    5.11   12.34
  -2   0   1  -99.99   26.86
  -2   0   1  -83.11   26.27
  -2   0   2 1381.33   82.72
  -2   0   2 1304.75   78.48
  -2   0   3  -40.46   24.48
  -2   0   3   -7.87   26.18
  -2   0   4  526.21   40.19
  -2   0   4  897.00   57.37
  -2   0   5  111.02   27.51
  -2   0   5   80.49   27.33
  -2   0   6  461.73   38.09
  -2   0   6  475.42   38.87
  -2   0   7 1239.87   75.69
  -2   0   7 1098.68   68.57
  -2   0   8 -106.40   28.56
  -2   0   8 1129.26   70.24
  -2   0   8   68.79   20.13
  -2   0   8  668.59   47.65
  -2   0   9  564.50   44.19
  -2   0   9  -77.69   21.92
  -2   0   9  596.00   44.68
  -2   0   9   -2.27    9.67
  -2   0  10 1021.04   67.66
  -2   0  10   54.14   17.40
  -2   0  10 1109.58   71.19
  -2   0  10    8.79   10.66
  -2   0  11  184.27   37.53
  -2   0  11   96.47   27.79
  -2   0  11  251.14   36.75
  -2   0  11    0.22   11.21
  -2   0  12 2325.26  138.80
  -2   0  12 2548.61  149.70
  -2   0  13   55.32   37.27
  -2   0  13   37.16   35.27
  -2   1   1   17.26   30.27
  -2   1   1   21.03   30.40
  -2   1   2    9.29    2.24
  -2   1   2   17.74    5.78
  -2   1   2   -4.14    1.98
  -2   1   2   10.14    5.68
  -2   1   2   32.59    5.86
  -2   1   2   -8.73   29.26
  -2   1   2   19.34    5.19
  -2   1   2   50.76   28.74
  -2   1   3  194.10   31.79
  -2   1   3  186.53   29.75
  -2   1   4 2593.81  148.64
  -2   1   4 2561.90  146.91
  -2   1   5  131.06   31.53
  -2   1   5  170.70   31.04
  -2   1   6   37.46   17.48
  -2   1   6  340.35   36.23
  -2   1   6   42.33   18.40
  -2   1   6  300.33   34.82
  -2   1   7   67.52   29.50
  -2   1   7   84.46   24.98
  -2   1   7 1406.59   85.59
  -2   1   7  108.53   31.36
  -2   1   7 1490.34   89.78
  -2   1   8   68.97   27.92
  -2   1   8    4.49   12.13
  -2   1   8  480.07   40.97
  -2   1   8  246.88   32.56
  -2   1   8    6.83   13.75
  -2   1   9   19.69   27.25
  -2   1   9   32.17   11.55
  -2   1   9   27.04   10.62
  -2   1   9  -21.47   27.60
  -2   1   9  706.22   50.91
  -2   1   9   52.42   18.51
  -2   1   9  817.89   56.62
  -2   1   9   59.16   20.70
  -2   1  10  131.91   31.04
  -2   1  10   61.61   18.89
  -2   1  10   74.22   29.62
  -2   1  10   51.45   15.71
  -2   1  10 1295.97   81.20
  -2   1  10   73.53   23.13
  -2   1  10 1352.08   84.71
  -2   1  10   77.56   24.90
  -2   1  11  240.24   35.43
  -2   1  11  118.52   31.02
  -2   1  11  304.18   39.01
  -2   1  11    9.61   13.87
  -2   1  11  309.90   41.40
  -2   1  11   45.26   18.63
  -2   1  12   18.91   31.93
  -2   1  12  -39.67   30.17
  -2   1  12 2323.93  137.73
  -2   1  12 2463.52  145.84
  -2   1  13   53.29   31.75
  -2   1  13   -2.97   30.06
  -2   1  13   29.85   34.71
  -2   1  13   58.35   36.81
  -2   2   1  169.11   14.88
  -2   2   1  124.78   12.09
  -2   2   2  511.32   36.97
  -2   2   2 1411.91  102.54
  -2   2   2  635.89   45.88
  -2   2   2 1568.78  113.74
  -2   2   2 1679.13  121.70
  -2   2   2 1471.73  106.74
  -2   2   3   99.02    7.93
  -2   2   3  106.07    8.35
  -2   2   3  295.81   23.00
  -2   2   3  294.48   22.85
  -2   2   4  253.93   18.87
  -2   2   4  274.67   20.39
  -2   2   4 1919.77  114.51
  -2   2   4 1861.27  112.62
  -2   2   5  147.04   40.63
  -2   2   5 1527.57   93.48
  -2   2   5  114.36   33.99
  -2   2   5 1542.19   94.95
  -2   2   6  -97.84   27.85
  -2   2   6   30.38   32.96
  -2   2   6   26.80   17.44
  -2   2   6   25.57   33.76
  -2   2   7 -119.00   32.49
  -2   2   7  260.98   35.03
  -2   2   7   33.46   17.91
  -2   2   7  221.09   34.51
  -2   2   8  340.08   36.73
  -2   2   8   13.19   12.06
  -2   2   8  274.94   35.51
  -2   2   8   30.64   17.14
  -2   2   9  134.54   32.17
  -2   2   9   90.34   26.54
  -2   2   9  135.07   33.12
  -2   2   9   22.85   16.35
  -2   2  10  205.40   35.54
  -2   2  10   93.41   27.89
  -2   2  10  197.56   37.36
  -2   2  10   20.22   16.58
  -2   2  11   40.69   33.85
  -2   2  11   83.74   36.72
  -2   2  11    4.88   17.43
  -2   2  12  202.21   38.01
  -2   2  12  134.41   37.33
  -2   2  13  191.98   38.12
  -2   2  13  205.67   38.20
  -2   3   1  538.04   40.75
  -2   3   1  432.48   33.28
  -2   3   2   81.94    6.92
  -2   3   2  211.52   18.71
  -2   3   2   86.08    7.14
  -2   3   2  145.58   14.69
  -2   3   2  140.53   14.40
  -2   3   2  153.55   14.69
  -2   3   3   86.03    7.35
  -2   3   3  174.69   17.08
  -2   3   3   93.01    7.79
  -2   3   3  234.79   20.49
  -2   3   3  227.07   19.14
  -2   3   3  254.73   20.90
  -2   3   4   21.74    3.98
  -2   3   4   24.04    4.12
  -2   3   4   29.29    8.21
  -2   3   4   41.20   20.19
  -2   3   4   40.16   21.38
  -2   3   5    2.91    3.49
  -2   3   5    4.71    3.55
  -2   3   5   29.45   18.85
  -2   3   5   23.81   18.93
  -2   3   6   57.02    5.43
  -2   3   6   45.95    4.98
  -2   3   6   21.55   17.27
  -2   3   6   21.96   17.74
  -2   3   7   14.00   15.48
  -2   3   7   12.40   16.84
  -2   3   8   10.11   15.08
  -2   3   8    6.35   16.03
  -2   3   9  253.93   37.20
  -2   3   9   48.97   20.19
  -2   3   9   23.98   17.92
  -2   3  10  668.46   54.92
  -2   3  10  113.91   33.60
  -2   3  10  642.27   57.74
  -2   3  10   46.90   21.46
  -2   3  11   84.62   36.93
  -2   3  11  152.22   42.56
  -2   3  12    3.75   37.23
  -2   3  12   30.74   39.42
  -2   3  13   28.13   36.28
  -2   3  13   59.80   37.60
  -2   4   1  416.39   32.97
  -2   4   1  375.05   30.07
  -2   4   1  233.06   20.90
  -2   4   1  366.80   29.95
  -2   4   2  299.66   25.43
  -2   4   2  198.23   18.72
  -2   4   2  264.70   22.35
  -2   4   2  259.51   22.22
  -2   4   3  578.06   42.04
  -2   4   3 1522.25  111.86
  -2   4   3  575.66   41.88
  -2   4   3 1385.32  101.72
  -2   4   3 1527.57  111.41
  -2   4   3  269.09   71.98
  -2   4   3 1592.71  116.26
  -2   4   3  325.99   86.51
  -2   4   4  257.39   19.25
  -2   4   4  201.28   15.37
  -2   4   4  481.94   36.96
  -2   4   4  149.43   43.29
  -2   4   4  865.49   64.23
  -2   4   4  294.48   78.57
  -2   4   5   31.00    3.90
  -2   4   5   13.87    3.41
  -2   4   5    8.29   17.96
  -2   4   5   20.51   19.38
  -2   4   6  -40.31    3.95
  -2   4   6   13.91    3.44
  -2   4   6   12.24   17.31
  -2   4   6   22.11   18.63
  -2   4   7   29.75    3.95
  -2   4   7   15.87    3.60
  -2   4   7   18.57   17.04
  -2   4   7   22.11   18.25
  -2   4   8    5.34    3.68
  -2   4   8   13.75    3.77
  -2   4   8   24.61   17.63
  -2   4   8   11.76   17.92
  -2   4   9   64.00   18.91
  -2   4   9   72.82   26.10
  -2   4   9   62.98   25.46
  -2   4  10   53.22   16.14
  -2   4  10   65.38   25.67
  -2   4  10   62.95   26.64
  -2   5   1   81.52   13.08
  -2   5   1  138.13   15.50
  -2   5   1  129.76   15.41
  -2   5   1  -30.67   11.46
  -2   5   1   11.30   23.33
  -2   5   1  146.64   16.66
  -2   5   1  100.71   13.05
  -2   5   2  138.93   16.09
  -2   5   2  110.68   14.27
  -2   5   2  125.82   14.72
  -2   5   2   32.44   21.20
  -2   5   2  104.23   16.22
  -2   5   2  110.72   14.03
  -2   5   2   21.34   22.08
  -2   5   2   46.19   13.09
  -2   5   3  128.80   10.34
  -2   5   3  559.58   44.06
  -2   5   3  194.24   14.78
  -2   5   3  581.12   44.94
  -2   5   3  590.02   45.15
  -2   5   3  322.66   85.62
  -2   5   3  322.40   28.85
  -2   5   3  413.20   33.82
  -2   5   3  612.36   46.88
  -2   5   3  286.64   77.50
  -2   5   4  115.78    9.46
  -2   5   4   87.15    7.54
  -2   5   4  189.05   18.49
  -2   5   4  175.76   17.03
  -2   5   4   38.78   21.75
  -2   5   4   73.89   17.63
  -2   5   4  205.01   19.03
  -2   5   4   43.34   24.01
  -2   5   5  203.28   15.50
  -2   5   5  240.50   18.20
  -2   5   5  614.35   46.70
  -2   5   5  210.06   58.05
  -2   5   5  566.09   43.31
  -2   5   5  223.48   61.54
  -2   5   6   26.75    4.00
  -2   5   6    1.11    3.21
  -2   5   6   11.77   18.71
  -2   5   6   10.96   19.00
  -2   5   7   93.86    8.36
  -2   5   7   91.03    8.01
  -2   5   7   58.02   23.96
  -2   5   7   70.08   26.35
  -2   5   8    8.69    4.23
  -2   5   8    7.04   11.46
  -2   5   8    8.78    3.77
  -2   5   8   21.63   19.30
  -2   5   8   18.23   19.72
  -2   5   9   43.30    5.91
  -2   5   9   53.05   17.80
  -2   5   9   51.26    5.98
  -2   5   9   22.76   14.85
  -2   5   9   32.16   21.13
  -2   5   9   28.07   22.16
  -2   5  10   12.07    4.51
  -2   5  10   14.48    4.47
  -2   6   1  173.36   18.32
  -2   6   1  320.40   26.94
  -2   6   1  300.06   25.90
  -2   6   1  116.46   37.54
  -2   6   1  331.57   25.42
  -2   6   1  314.29   27.47
  -2   6   1  124.49   39.55
  -2   6   1  325.72   25.23
  -2   6   2  292.48   25.53
  -2   6   2  600.39   46.28
  -2   6   2  257.52   22.89
  -2   6   2  170.70   49.62
  -2   6   2  391.80   30.03
  -2   6   2  683.88   52.33
  -2   6   2  256.32   70.40
  -2   6   2  465.45   34.85
  -2   6   3   56.05    5.78
  -2   6   3  128.04   16.31
  -2   6   3   45.38    5.03
  -2   6   3  112.13   14.00
  -2   6   3  132.06   15.06
  -2   6   3   86.50   30.90
  -2   6   3   83.50   12.57
  -2   6   3  144.38   16.45
  -2   6   3   61.50   27.47
  -2   6   3   71.98   11.95
  -2   6   4   11.77    3.77
  -2   6   4   86.84   14.94
  -2   6   4    9.64    3.43
  -2   6   4   41.80   10.99
  -2   6   4  113.13   13.88
  -2   6   4   13.64   20.00
  -2   6   4   26.23   11.63
  -2   6   4  148.50   16.18
  -2   6   4   -0.21   20.59
  -2   6   4   13.40   11.42
  -2   6   5  118.50    9.92
  -2   6   5  123.22   10.09
  -2   6   5  219.23   20.11
  -2   6   5   65.41   26.58
  -2   6   5  144.65   17.44
  -2   6   5  322.66   27.09
  -2   6   5   91.56   32.15
  -2   6   5  152.76   17.28
  -2   6   6   10.37    3.94
  -2   6   6    6.76    3.50
  -2   6   6    4.51    9.87
  -2   6   6    8.62   20.06
  -2   6   6  -14.28   15.18
  -2   6   6   -3.62   15.30
  -2   6   6   10.63   20.50
  -2   6   7   13.04    4.31
  -2   6   7   11.89   13.72
  -2   6   7    7.84    3.86
  -2   6   7    7.24   18.01
  -2   6   7   41.16   23.00
  -2   6   7   15.86   15.77
  -2   6   7   34.49   22.51
  -2   6   8    0.99    4.32
  -2   6   8   15.16   13.72
  -2   6   8    3.64    3.90
  -2   6   8   15.52   16.09
  -2   6   8   20.70   21.55
  -2   6   8   25.21   22.28
  -2   6   9   28.05    5.22
  -2   6   9   24.75    4.65
  -2   6  10    2.70    4.01
  -2   6  10    8.44    3.84
  -2   6  11   27.39    4.58
  -2   6  11   27.43    4.42
  -2   6  12    6.93    3.48
  -2   7   1  265.90   24.02
  -2   7   1  343.54   28.56
  -2   7   1  300.99   26.39
  -2   7   1  127.15   40.84
  -2   7   1  208.46   17.31
  -2   7   1  334.10   28.86
  -2   7   1  155.15   47.13
  -2   7   1  263.37   21.07
  -2   7   2  158.21   17.08
  -2   7   2  274.14   24.14
  -2   7   2  139.06   16.47
  -2   7   2   60.28   27.31
  -2   7   2   87.25   11.00
  -2   7   2  281.32   25.02
  -2   7   2   85.38   32.68
  -2   7   2  143.32   13.96
  -2   7   3   93.60   14.73
  -2   7   3   21.87    4.03
  -2   7   3   84.16   12.77
  -2   7   3   82.64   13.35
  -2   7   3   37.80   23.53
  -2   7   3   47.65   10.23
  -2   7   3   73.03   13.20
  -2   7   3   38.18   24.58
  -2   7   3   50.72   10.40
  -2   7   4  117.66   10.01
  -2   7   4  373.05   32.53
  -2   7   4  137.07   11.15
  -2   7   4  352.18   29.62
  -2   7   4  372.25   30.95
  -2   7   4  131.23   40.83
  -2   7   4  280.92   23.21
  -2   7   4  400.57   32.92
  -2   7   4  150.63   45.79
  -2   7   4  276.80   22.72
  -2   7   5    9.32    4.08
  -2   7   5   14.44    3.86
  -2   7   5   41.90   11.80
  -2   7   5    8.41   21.14
  -2   7   5   15.09   11.45
  -2   7   5    2.62   10.81
  -2   7   5    0.98   21.86
  -2   7   5   16.49   11.01
  -2   7   6   24.83    4.90
  -2   7   6    6.49   14.78
  -2   7   6   35.23    4.97
  -2   7   6   62.25   12.35
  -2   7   6   30.09   12.76
  -2   7   6   30.30   23.20
  -2   7   6   71.70   12.53
  -2   7   6   42.00   12.46
  -2   7   6   39.34   24.61
  -2   7   7   47.57    6.04
  -2   7   7   13.67   15.67
  -2   7   7   33.01    5.04
  -2   7   7   16.22   18.64
  -2   7   7   69.69   14.90
  -2   7   7   13.45   23.20
  -2   7   7   65.33   14.57
  -2   7   7   26.90   23.97
  -2   7   8  116.87   10.33
  -2   7   8  133.88   11.28
  -2   7   8  134.94   19.92
  -2   7   8  140.39   18.67
  -2   7   9   36.71    5.39
  -2   7   9   45.14    5.52
  -2   7   9   80.75   18.32
  -2   7   9   76.86   17.82
  -2   7  10    6.14    3.82
  -2   7  10   14.84    3.86
  -2   7  10   24.82   16.94
  -2   7  10   93.77   16.23
  -2   7  11    1.35    3.40
  -2   7  11    4.64    3.31
  -2   7  11  -60.88   13.15
  -2   7  12   11.41    3.69
  -2   7  12   11.57    3.46
  -2   7  13    7.26    3.36
  -2   7  13    1.87    3.02
  -2   7  14    2.47    3.44
  -2   8   1   -7.32    9.91
  -2   8   1   10.97   10.26
  -2   8   1    5.43   11.44
  -2   8   1   23.92   23.15
  -2   8   1   40.32    8.78
  -2   8   1   -3.49   11.50
  -2   8   1   28.80   24.58
  -2   8   1   65.16   10.11
  -2   8   2   37.65   11.84
  -2   8   2   74.22   12.98
  -2   8   2   66.51   13.48
  -2   8   2   20.39   22.95
  -2   8   2   34.53    9.08
  -2   8   2  123.36   15.97
  -2   8   2   31.77   24.78
  -2   8   2   56.61   10.11
  -2   8   3  102.10   15.55
  -2   8   3   71.17   12.85
  -2   8   3   73.11   13.35
  -2   8   3   49.92   26.44
  -2   8   3  355.50   27.55
  -2   8   3   93.83   14.46
  -2   8   3   48.74   27.08
  -2   8   3  343.40   26.68
  -2   8   4   64.27    6.87
  -2   8   4  179.35   21.02
  -2   8   4   68.35    6.92
  -2   8   4  169.77   18.95
  -2   8   4  187.99   19.68
  -2   8   4   88.48   32.81
  -2   8   4  122.96   13.79
  -2   8   4  191.31   20.09
  -2   8   4   60.66   28.82
  -2   8   4  111.76   13.15
  -2   8   5    9.61    4.41
  -2   8   5   -2.88   16.33
  -2   8   5    2.63    4.02
  -2   8   5   37.16   13.22
  -2   8   5    2.10   21.03
  -2   8   5   33.26   12.35
  -2   8   5   18.59   23.32
  -2   8   5    5.18   10.94
  -2   8   5   11.98   11.83
  -2   8   5   14.11   10.47
  -2   8   5   25.47   24.94
  -2   8   6   24.41    4.90
  -2   8   6   32.44    4.97
  -2   8   6  104.99   15.16
  -2   8   6   47.65   12.30
  -2   8   6  116.44   15.42
  -2   8   6   47.91   11.47
  -2   8   7   15.14    4.47
  -2   8   7    1.13    3.86
  -2   8   7   21.58   11.47
  -2   8   7   30.92   12.18
  -2   8   7   21.02   11.46
  -2   8   7   24.82   11.18
  -2   8   8    1.62    3.79
  -2   8   8    3.30    3.46
  -2   8   8    4.46   13.11
  -2   8   8   -3.51   11.33
  -2   8   9    6.04    3.66
  -2   8   9    4.38    3.40
  -2   8   9   -4.86   12.77
  -2   8   9    2.16   12.01
  -2   8  10    0.49    3.22
  -2   8  10    2.82    3.13
  -2   8  10   -5.24   12.58
  -2   8  10   11.47   12.53
  -2   8  11   -0.78    3.14
  -2   8  11   -0.46    2.96
  -2   8  12    4.42    3.25
  -2   8  12    3.61    3.10
  -2   8  13    0.40    3.12
  -2   8  13    0.58    3.23
  -2   9   1   91.97   13.48
  -2   9   1   25.22   11.16
  -2   9   1   42.54   13.32
  -2   9   1   11.07   23.37
  -2   9   1   39.70    9.04
  -2   9   1   33.36   12.53
  -2   9   1   44.55   27.57
  -2   9   1   45.44    9.54
  -2   9   2  -58.28   11.66
  -2   9   2   74.46   13.29
  -2   9   2   51.93   13.61
  -2   9   2   -2.37   25.99
  -2   9   2   29.14    9.15
  -2   9   2   83.04   14.20
  -2   9   2   -2.58   25.99
  -2   9   2   33.54    9.48
  -2   9   3  102.18   15.38
  -2   9   3   42.96   12.06
  -2   9   3   33.66   12.44
  -2   9   3   66.47   10.78
  -2   9   3   36.89   12.27
  -2   9   3   53.64   10.57
  -2   9   4   11.10    4.43
  -2   9   4   97.41   17.23
  -2   9   4   16.80    4.23
  -2   9   4   95.16   15.46
  -2   9   4   93.85   15.29
  -2   9   4   40.06   10.45
  -2   9   4   98.26   15.44
  -2   9   4   83.21   11.72
  -2   9   5  262.44   20.30
  -2   9   5  515.44   43.49
  -2   9   5  286.50   21.83
  -2   9   5  565.16   45.93
  -2   9   5  577.92   46.15
  -2   9   5  248.48   21.34
  -2   9   5  444.05   36.72
  -2   9   5  244.22   20.70
  -2   9   6   51.28    6.18
  -2   9   6   17.80    4.17
  -2   9   6   45.73   13.37
  -2   9   6   31.83   11.12
  -2   9   6   54.36   12.73
  -2   9   6   34.81   10.51
  -2   9   7   17.93    4.27
  -2   9   7   13.49    3.80
  -2   9   7   46.17   12.27
  -2   9   7   18.69   10.87
  -2   9   7   44.38   11.59
  -2   9   7   23.17   10.27
  -2   9   8   19.69    4.15
  -2   9   8   16.33    3.83
  -2   9   8   34.95   11.29
  -2   9   8   56.90   11.71
  -2   9   8   48.02   11.04
  -2   9   9    1.92    3.36
  -2   9   9    4.58    3.13
  -2   9   9   33.97   11.98
  -2   9   9   24.41   10.71
  -2   9  10    3.88    3.24
  -2   9  10    8.24    3.13
  -2   9  11    5.05    3.24
  -2   9  11    3.48    3.00
  -2   9  12    6.14    3.21
  -2   9  12    3.52    3.10
  -2  10   1   55.39   12.59
  -2  10   1   12.49   10.61
  -2  10   1   13.69   12.35
  -2  10   1   17.38    8.30
  -2  10   1    3.56   11.48
  -2  10   1   26.80    9.21
  -2  10   2  -43.74   11.13
  -2  10   2   45.85   12.04
  -2  10   2   39.10   13.13
  -2  10   2   32.25    8.99
  -2  10   2   95.27   14.68
  -2  10   2   14.88    9.15
  -2  10   3   98.91   14.66
  -2  10   3   52.27   12.20
  -2  10   3   55.71   13.13
  -2  10   3   43.37    9.68
  -2  10   3   40.97   12.31
  -2  10   3   44.11   10.14
  -2  10   4  114.85   18.35
  -2  10   4   38.73    5.36
  -2  10   4  114.53   16.26
  -2  10   4  137.34   17.46
  -2  10   4   87.04   11.54
  -2  10   4  138.66   17.42
  -2  10   4   85.83   11.90
  -2  10   5   15.30    4.35
  -2  10   5   41.29   15.49
  -2  10   5    6.27    3.92
  -2  10   5   25.59   12.98
  -2  10   5   51.66   13.68
  -2  10   5   19.73   10.02
  -2  10   5   55.55   12.96
  -2  10   5   14.23    9.85
  -2  10   6    6.05    3.77
  -2  10   6   -1.49    3.61
  -2  10   6    9.86   11.77
  -2  10   6   65.40   11.36
  -2  10   6   77.77   13.57
  -2  10   6   74.21   11.31
  -2  10   7    3.72    3.56
  -2  10   7    3.96    3.43
  -2  10   7   34.05   11.93
  -2  10   7    7.23   10.05
  -2  10   7   49.80   11.47
  -2  10   7   -8.93    9.40
  -2  10   8    8.18    3.45
  -2  10   8    9.85    3.34
  -2  10   8   17.80   10.76
  -2  10   8   67.50   11.84
  -2  10   9    4.51    3.26
  -2  10   9    3.73    3.00
  -2  10  10    8.24    3.36
  -2  10  10   10.00    3.27
  -2  11   1   19.72   11.46
  -2  11   1    3.79    9.74
  -2  11   1   16.27   11.93
  -2  11   1   12.04    8.29
  -2  11   1   13.23   10.96
  -2  11   1   28.23    9.40
  -2  11   2   25.09   10.52
  -2  11   2   40.10   11.65
  -2  11   2   41.93   12.83
  -2  11   2   47.78    9.41
  -2  11   2   80.02   13.59
  -2  11   2   28.08    9.25
  -2  11   3  -14.27    9.81
  -2  11   3   20.86   10.63
  -2  11   3   12.51   11.16
  -2  11   3    6.78    8.48
  -2  11   3    9.20   10.61
  -2  11   3    6.94    9.07
  -2  11   4   33.97   13.20
  -2  11   4   19.89   11.49
  -2  11   4    1.00   11.72
  -2  11   4   10.98    8.87
  -2  11   4   27.45   11.32
  -2  11   4    8.73    9.27
  -2  11   5   25.18    4.29
  -2  11   5   43.47   14.53
  -2  11   5   19.69    4.11
  -2  11   5   54.02   13.13
  -2  11   5   40.02   12.68
  -2  11   5   15.75    9.35
  -2  11   5   42.84   11.78
  -2  11   5   22.28    9.83
  -2  11   6   43.97    5.36
  -2  11   6   44.54    5.47
  -2  11   6   41.00   13.07
  -2  11   6   37.43   12.31
  -2  11   6   45.97   11.79
  -2  11   7    0.55    3.16
  -2  11   7    2.91    3.33
  -2  11   7   54.40   12.98
  -2  11   7   12.72    9.87
  -2  11   8    4.61    3.28
  -2  11   8    5.81    3.45
  -2  11   8    3.18   10.53
  -2  11   8   15.28    9.51
  -2  11   9    1.66    3.17
  -2  11   9   -0.94    3.39
  -2  11   9    8.69   10.71
  -2  12   1    6.92   11.09
  -2  12   1   11.34    9.83
  -2  12   1    9.03   10.66
  -2  12   1   17.23   10.30
  -2  12   2   69.52   12.46
  -2  12   2   20.37   10.64
  -2  12   2   13.12   11.60
  -2  12   2   54.96   12.44
  -2  12   3  -71.06   10.65
  -2  12   3   35.60   11.06
  -2  12   3   27.80   11.41
  -2  12   3   32.16   10.97
  -2  12   4   56.62   13.17
  -2  12   4   16.71   11.14
  -2  12   4   15.91   11.42
  -2  12   4   16.29   10.73
  -2  12   5    4.39    3.42
  -2  12   5    8.06   12.91
  -2  12   5   -1.62    3.14
  -2  12   5    8.82   11.26
  -2  12   5    3.91   11.39
  -2  12   5   15.90   10.30
  -2  12   6    8.56    3.40
  -2  12   6   26.70   13.77
  -2  12   6    0.93    3.28
  -2  12   6  160.73   20.55
  -2  12   6   62.27   13.47
  -2  12   6   73.44   12.89
  -2  12   7   -4.20    3.19
  -2  12   7    2.97    3.50
  -2  12   7    3.76   11.55
  -2  12   7   -3.75   10.34
  -2  13   1    5.05   10.76
  -2  13   1    1.08   10.50
  -2  13   1   -0.59   10.07
  -2  13   2   67.38   13.29
  -2  13   2   26.86   11.83
  -2  13   2   41.45   11.46
  -2  13   3  -80.39   10.96
  -2  13   3   -1.02   10.25
  -2  13   3   -8.79   10.31
  -2  13   4   47.60   12.05
  -1   0   1 1528.90   88.90
  -1   0   1 1293.71   76.76
  -1   0   2  379.03   32.48
  -1   0   2   43.59   25.81
  -1   0   3  329.84   30.15
  -1   0   3  201.28   27.39
  -1   0   4   47.56   15.06
  -1   0   4  375.84   32.23
  -1   0   4   19.21    9.63
  -1   0   4  404.16   33.22
  -1   0   5 2721.44  154.09
  -1   0   5  270.02   69.48
  -1   0   5 2645.66  149.83
  -1   0   5  192.91   50.07
  -1   0   6  165.12   26.90
  -1   0   6  178.15   27.06
  -1   0   7 1716.36   99.96
  -1   0   7 1612.66   94.59
  -1   0   8  182.40   27.96
  -1   0   8  164.46   26.96
  -1   0   9  865.76   56.08
  -1   0   9  572.21   41.24
  -1   0  10  165.52   29.05
  -1   0  10  183.20   30.27
  -1   0  11  558.65   47.20
  -1   0  11  686.94   51.48
  -1   0  12  -21.02   35.27
  -1   1   1  311.36   22.60
  -1   1   1  898.33   65.34
  -1   1   1  303.52   22.06
  -1   1   1  887.69   64.60
  -1   1   1  934.76   67.96
  -1   1   1  865.09   62.91
  -1   1   2  787.18   56.76
  -1   1   2  826.00   59.57
  -1   1   2 4589.36  258.18
  -1   1   2 4924.39  276.40
  -1   1   3   99.83   28.86
  -1   1   3  240.10   32.44
  -1   1   3   62.37   21.32
  -1   1   3  358.43   35.83
  -1   1   4 1104.53   68.75
  -1   1   4  131.75   35.99
  -1   1   4 1160.90   71.78
  -1   1   4  135.61   37.20
  -1   1   5  727.89   50.63
  -1   1   5   74.52   22.71
  -1   1   5  684.68   48.50
  -1   1   5   80.82   24.77
  -1   1   6  174.96   30.22
  -1   1   6   32.25   14.98
  -1   1   6  185.60   30.71
  -1   1   6   19.01   14.45
  -1   1   7  528.47   42.14
  -1   1   7  566.22   43.57
  -1   1   8  155.02   28.60
  -1   1   8  159.54   29.29
  -1   1   9   38.98   27.87
  -1   1   9  492.44   39.06
  -1   1   9  188.25   29.75
  -1   1  10  295.54   33.06
  -1   1  10  177.62   28.70
  -1   1  10  208.33   31.68
  -1   1  11  107.63   32.57
  -1   1  11  628.44   49.67
  -1   1  11  543.62   45.52
  -1   1  12  583.91   48.75
  -1   1  12   29.91   35.91
  -1   2   1  124.45   13.48
  -1   2   1  113.74   12.96
  -1   2   1  110.45   12.52
  -1   2   1   70.33   10.32
  -1   2   2 1558.15  112.09
  -1   2   2 1522.25  109.44
  -1   2   2 4306.18  310.43
  -1   2   2 1166.08  297.40
  -1   2   2 3004.62  216.84
  -1   2   2 1103.20  281.45
  -1   2   3   52.67    5.34
  -1   2   3   57.95    5.67
  -1   2   3   88.76   27.06
  -1   2   3   49.07   20.34
  -1   2   4   44.86    4.75
  -1   2   4   36.23    4.65
  -1   2   4   97.41   28.49
  -1   2   4   39.09   18.51
  -1   2   5   86.00   22.99
  -1   2   5   86.79   23.13
  -1   2   5   97.19   28.68
  -1   2   5  146.11   41.00
  -1   2   6   17.87   15.09
  -1   2   6  178.68   48.82
  -1   2   7 -126.70   34.47
  -1   2   7   30.10   17.43
  -1   2   8 1134.58   72.36
  -1   2   8  -29.69   15.24
  -1   2   8 1250.77   79.70
  -1   2   9  142.79   29.87
  -1   2   9   81.84   32.93
  -1   2  10  865.89   58.72
  -1   2  10  848.21   60.68
  -1   2  11  161.53   33.54
  -1   2  11  134.41   36.77
  -1   2  12  777.35   59.16
  -1   3   1 2866.35  207.40
  -1   3   1 2983.35  215.64
  -1   3   1 3957.86  285.70
  -1   3   1 1083.26  276.66
  -1   3   1 3041.84  215.38
  -1   3   1 2572.54  186.13
  -1   3   1 1237.48  315.88
  -1   3   1 2620.40  185.60
  -1   3   2   49.95    5.04
  -1   3   2  201.55   18.99
  -1   3   2   53.38    5.37
  -1   3   2  112.33   13.77
  -1   3   2  174.16   16.19
  -1   3   2   28.54   18.57
  -1   3   2  126.97   15.81
  -1   3   2  241.03   20.26
  -1   3   2   49.31   21.96
  -1   3   2 -103.22   13.73
  -1   3   3   73.75    6.68
  -1   3   3  108.37    8.94
  -1   3   3  134.81   14.11
  -1   3   3   25.27   15.41
  -1   3   3  138.00   39.29
  -1   3   3  320.94   28.04
  -1   3   3  134.68   39.23
  -1   3   4  419.98   30.82
  -1   3   4  276.80   71.72
  -1   3   4  484.99   35.47
  -1   3   4  197.69   52.00
  -1   3   4  384.62  100.06
  -1   3   4  404.43  105.27
  -1   3   5   26.10    4.47
  -1   3   5   35.68   14.40
  -1   3   5   11.32    4.11
  -1   3   5   37.94   14.89
  -1   3   5   23.77   18.13
  -1   3   5   21.06   18.92
  -1   3   6   24.95    4.43
  -1   3   6   34.91   13.23
  -1   3   6   33.02    5.12
  -1   3   6   44.88   15.42
  -1   3   6   32.09   18.79
  -1   3   6   32.68   19.44
  -1   3   7   41.57   19.28
  -1   3   7   35.31   19.50
  -1   3   8   11.08   14.93
  -1   3   8   15.36   16.46
  -1   3   9   14.37   15.86
  -1   4   1  685.08   51.76
  -1   4   1  731.21   55.11
  -1   4   1  611.69   46.62
  -1   4   1  549.34  141.72
  -1   4   1 1378.67   98.16
  -1   4   1  601.59   45.72
  -1   4   1  590.29  152.36
  -1   4   1 1313.39   93.53
  -1   4   2   37.09    4.66
  -1   4   2   92.54   13.73
  -1   4   2   16.13    3.98
  -1   4   2   31.47   11.58
  -1   4   2  -41.61    9.84
  -1   4   2   32.03   19.74
  -1   4   2  -19.82    9.13
  -1   4   2   78.53   12.03
  -1   4   2   15.00   19.76
  -1   4   2   92.92   11.43
  -1   4   3  293.15   21.87
  -1   4   3  155.95   42.76
  -1   4   3  375.84   27.72
  -1   4   3  165.25   45.28
  -1   4   3  940.87   69.65
  -1   4   3  711.67   51.90
  -1   4   3  366.01   95.79
  -1   4   3  953.50   70.59
  -1   4   3  594.28   43.70
  -1   4   3  366.54   96.41
  -1   4   4   45.22    5.57
  -1   4   4   44.13   18.33
  -1   4   4   47.09    5.67
  -1   4   4   39.92   18.52
  -1   4   4   77.56   14.04
  -1   4   4   60.09   24.37
  -1   4   4  -92.84   13.12
  -1   4   4   47.45   23.88
  -1   4   5   59.23    6.32
  -1   4   5   60.92   20.59
  -1   4   5   42.62    5.43
  -1   4   5   61.45   21.52
  -1   4   5  107.28   16.45
  -1   4   5   52.65   22.76
  -1   4   5  203.94   19.88
  -1   4   5   66.51   25.94
  -1   4   6   28.90    4.76
  -1   4   6   33.53   14.53
  -1   4   6   40.59    5.27
  -1   4   6   35.43   16.78
  -1   4   6   53.06   15.55
  -1   4   6   52.63   22.27
  -1   4   6   45.31   15.46
  -1   4   6   32.01   20.02
  -1   4   7   -0.66    3.82
  -1   4   7   20.43   11.51
  -1   4   7   -0.60    3.40
  -1   4   7   15.54   12.90
  -1   4   7   17.03   16.98
  -1   4   7   12.79   15.41
  -1   4   7   14.60   17.55
  -1   4   8   91.93    8.39
  -1   4   8  102.28    9.07
  -1   4   8   53.99   21.59
  -1   4   8   49.60   21.60
  -1   4   9   29.81   17.83
  -1   4   9   23.62   18.64
  -1   4  10   17.56   17.90
  -1   5   1  485.66   38.45
  -1   5   1  300.20   25.90
  -1   5   1  495.23   38.87
  -1   5   1   39.71   22.63
  -1   5   1  -40.62    8.97
  -1   5   1  367.60   30.03
  -1   5   1   52.94   25.69
  -1   5   1   46.19    9.36
  -1   5   2  141.99   17.42
  -1   5   2   50.51   22.19
  -1   5   2   42.82    5.42
  -1   5   2  150.50   17.36
  -1   5   2   75.81   26.63
  -1   5   2  161.80   16.99
  -1   5   2   54.34   25.11
  -1   5   2  169.91   15.53
  -1   5   2  168.31   17.86
  -1   5   2  120.36   13.00
  -1   5   2   70.42   28.81
  -1   5   3  756.61   55.00
  -1   5   3  428.36  111.09
  -1   5   3  830.66   60.29
  -1   5   3  440.99  114.37
  -1   5   3 2011.50  146.51
  -1   5   3 1004.55   72.18
  -1   5   3  669.13  172.43
  -1   5   3 2212.25  161.27
  -1   5   3 1026.36   73.67
  -1   5   3  686.94  177.49
  -1   5   4  795.29   57.81
  -1   5   4  546.81  140.66
  -1   5   4  751.95   54.69
  -1   5   4  470.77  121.95
  -1   5   4 1894.51  138.00
  -1   5   4 1222.85   87.65
  -1   5   4  714.46  183.87
  -1   5   4 1692.43  123.83
  -1   5   4 1140.16   81.76
  -1   5   4  669.92  173.10
  -1   5   5   13.23    4.20
  -1   5   5   21.51   14.94
  -1   5   5   11.44    4.09
  -1   5   5   11.21   17.44
  -1   5   5   90.17   13.26
  -1   5   5   16.07   19.65
  -1   5   5   18.71    9.84
  -1   5   5   16.41   20.75
  -1   5   6   17.32    4.26
  -1   5   6   20.49   13.59
  -1   5   6   19.66    3.93
  -1   5   6   34.53   18.24
  -1   5   6   25.99   11.95
  -1   5   6   34.69   20.78
  -1   5   6  -25.05    9.90
  -1   5   6   18.96   19.77
  -1   5   7   -2.18    3.78
  -1   5   7   26.26   13.71
  -1   5   7    0.21    3.84
  -1   5   7   24.12   16.19
  -1   5   7   16.65   12.94
  -1   5   7   25.49   19.30
  -1   5   7   78.68   12.76
  -1   5   7   10.29   18.65
  -1   5   8    1.19    4.10
  -1   5   8   34.14   14.68
  -1   5   8    3.28    4.05
  -1   5   8   38.57   17.26
  -1   5   8   14.54   14.24
  -1   5   8    5.34   17.78
  -1   5   8   31.73   13.44
  -1   5   8    9.12   18.25
  -1   5   9   19.22    4.89
  -1   5   9   13.19    4.69
  -1   5   9   13.00   14.78
  -1   5   9   35.51   17.03
  -1   5   9   14.33   18.72
  -1   5   9   27.07   17.30
  -1   5   9   43.71   21.76
  -1   5  10   26.38    5.30
  -1   5  10   58.11   21.71
  -1   5  10   19.73   19.97
  -1   5  10   53.34   17.93
  -1   6   1  263.64   24.28
  -1   6   1   57.50   23.20
  -1   6   1  229.47   21.31
  -1   6   1   31.80   21.67
  -1   6   1  258.72   23.29
  -1   6   1   74.03   29.37
  -1   6   1  695.98   50.56
  -1   6   1  282.78   24.85
  -1   6   1  102.70   35.05
  -1   6   1  763.52   55.08
  -1   6   2 1166.75   87.09
  -1   6   2  234.79   63.19
  -1   6   2 1090.97   81.39
  -1   6   2  222.55   61.24
  -1   6   2 1078.61   80.07
  -1   6   2  867.62   62.37
  -1   6   2  366.80   97.17
  -1   6   2 1135.11   84.63
  -1   6   2  869.48   62.53
  -1   6   2  389.27  102.85
  -1   6   3  146.11   11.86
  -1   6   3  486.32   39.33
  -1   6   3  116.04   34.59
  -1   6   3  142.52   11.56
  -1   6   3  386.08   32.44
  -1   6   3   89.50   29.01
  -1   6   3  379.03   30.95
  -1   6   3  367.20   27.87
  -1   6   3  178.68   51.32
  -1   6   3  356.30   30.11
  -1   6   3  376.11   28.68
  -1   6   3  176.82   51.69
  -1   6   4   77.64    7.44
  -1   6   4   46.85   19.66
  -1   6   4   88.98    8.03
  -1   6   4   39.74   21.56
  -1   6   4  283.44   24.48
  -1   6   4  123.49   12.62
  -1   6   4   75.81   28.97
  -1   6   4  281.05   24.86
  -1   6   4  118.64   12.97
  -1   6   4   65.60   28.30
  -1   6   5    6.16    3.98
  -1   6   5    6.34   14.19
  -1   6   5    5.99    3.94
  -1   6   5   22.60   18.43
  -1   6   5   47.32   11.93
  -1   6   5   45.49    9.84
  -1   6   5    9.09   19.58
  -1   6   5   33.94    9.98
  -1   6   5   19.84   21.16
  -1   6   6   87.96    8.11
  -1   6   6   61.78   21.06
  -1   6   6   59.92    6.48
  -1   6   6   60.57   23.00
  -1   6   6  119.40   14.27
  -1   6   6   52.34   24.32
  -1   6   6  173.90   16.11
  -1   6   6   39.55   23.12
  -1   6   7   47.20    5.89
  -1   6   7   55.15   19.73
  -1   6   7   46.28    5.86
  -1   6   7   40.77   19.40
  -1   6   7   92.70   13.75
  -1   6   7   20.57   20.79
  -1   6   7  -49.72   10.32
  -1   6   7   31.97   22.02
  -1   6   8   80.30    7.99
  -1   6   8   75.78   24.05
  -1   6   8   87.39    8.44
  -1   6   8   81.12   26.60
  -1   6   8   97.53   14.85
  -1   6   8   43.03   23.44
  -1   6   8  101.62   13.39
  -1   6   8   40.97   23.28
  -1   6   9   52.91    6.65
  -1   6   9   49.40   19.08
  -1   6   9   38.06    5.89
  -1   6   9   60.72   22.63
  -1   6   9   89.91   15.45
  -1   6   9   22.96   21.91
  -1   6   9  104.12   15.45
  -1   6   9   27.08   22.27
  -1   6  10   11.64    4.64
  -1   6  10   -2.34    4.33
  -1   6  10   22.33   14.34
  -1   6  10    8.69   13.95
  -1   6  11    2.10    3.99
  -1   6  11    2.45    3.99
  -1   6  11    7.32   15.01
  -1   6  11    7.69   14.29
  -1   6  12    2.00    3.54
  -1   6  12    5.39   13.92
  -1   6  12   28.64   15.33
  -1   6  13   11.38   13.23
  -1   6  13    4.64   14.76
  -1   7   1  775.88   59.06
  -1   7   1   49.58   22.47
  -1   7   1  307.24   26.30
  -1   7   1   16.91   21.31
  -1   7   1  752.88   57.17
  -1   7   1   24.87   22.43
  -1   7   1   21.36    8.60
  -1   7   1  440.72   35.87
  -1   7   1   -0.08    9.02
  -1   7   1   39.55   25.23
  -1   7   2   31.56   12.47
  -1   7   2   29.00   19.03
  -1   7   2   21.54   11.07
  -1   7   2   30.06   22.07
  -1   7   2   39.43   11.73
  -1   7   2   17.80    8.52
  -1   7   2   73.89   29.59
  -1   7   2   34.26   12.88
  -1   7   2   32.37    9.09
  -1   7   2   84.24   31.93
  -1   7   3   36.91    5.00
  -1   7   3  135.74   17.12
  -1   7   3   23.68   17.70
  -1   7   3   30.17    4.74
  -1   7   3   90.83   14.00
  -1   7   3  -71.95   23.72
  -1   7   3   68.04   12.52
  -1   7   3   61.20    9.83
  -1   7   3   38.54   23.62
  -1   7   3   81.68   13.92
  -1   7   3   59.57    9.95
  -1   7   3   28.12   23.86
  -1   7   4   40.34    5.25
  -1   7   4   15.53   16.05
  -1   7   4   41.77    5.40
  -1   7   4   16.76   19.80
  -1   7   4   53.26   12.10
  -1   7   4   40.18    9.43
  -1   7   4   39.78   23.52
  -1   7   4   55.21   12.43
  -1   7   4   48.19    9.78
  -1   7   4   47.18   25.46
  -1   7   5   53.59    6.08
  -1   7   5    5.16   14.94
  -1   7   5   63.79    6.71
  -1   7   5   19.01   18.88
  -1   7   5    9.22   10.77
  -1   7   5   14.76    9.16
  -1   7   5   22.15   21.52
  -1   7   5   22.11   11.11
  -1   7   5   13.97    9.41
  -1   7   5   13.44   21.63
  -1   7   6   52.09    6.21
  -1   7   6   35.11   17.52
  -1   7   6   51.49    6.16
  -1   7   6   17.91   18.65
  -1   7   6  219.63   18.96
  -1   7   6   22.02   21.56
  -1   7   6  236.78   20.02
  -1   7   6   36.10   23.70
  -1   7   7   11.57    4.67
  -1   7   7   22.92   16.09
  -1   7   7   10.35    4.53
  -1   7   7   22.88   18.77
  -1   7   7   33.10   11.42
  -1   7   7   29.90   22.61
  -1   7   7   13.06   10.47
  -1   7   7   36.03   23.76
  -1   7   8   25.19    5.24
  -1   7   8   14.57    4.85
  -1   7   8   41.89   12.26
  -1   7   8  109.82   13.33
  -1   7   9   45.84    6.11
  -1   7   9   60.30    6.93
  -1   7   9   51.92   12.83
  -1   7   9 -111.37   12.86
  -1   7  10   21.11    4.66
  -1   7  10   26.68    4.93
  -1   7  10   18.79   11.76
  -1   7  10   71.88   11.91
  -1   7  11    5.01    3.81
  -1   7  11    2.10    3.81
  -1   7  11   -0.90   11.55
  -1   7  11    6.33   11.72
  -1   7  12    2.52    3.64
  -1   7  12    8.90    3.90
  -1   7  12   16.05   11.52
  -1   7  12   13.17   12.62
  -1   7  13    4.30    3.52
  -1   7  13    4.24    3.58
  -1   7  14    5.09    3.47
  -1   8   1  290.23   26.10
  -1   8   1   61.36   24.98
  -1   8   1  248.61   22.95
  -1   8   1   45.32   24.83
  -1   8   1  323.46   28.08
  -1   8   1   14.38    9.04
  -1   8   1   54.10   26.60
  -1   8   1  250.34   23.69
  -1   8   1   29.61   10.11
  -1   8   1   72.46   30.22
  -1   8   2    9.02   11.76
  -1   8   2   39.22   20.42
  -1   8   2    6.54   10.70
  -1   8   2   13.12   21.63
  -1   8   2    5.86   11.13
  -1   8   2   57.47    9.78
  -1   8   2   46.74   25.95
  -1   8   2   12.56   11.37
  -1   8   2  123.30   13.07
  -1   8   2   74.64   30.76
  -1   8   3   40.14   13.56
  -1   8   3   46.43   21.32
  -1   8   3   14.62    4.30
  -1   8   3   30.60   12.06
  -1   8   3  -39.90   18.95
  -1   8   3   46.40   12.35
  -1   8   3   71.86   10.48
  -1   8   3   89.16   32.85
  -1   8   3   54.34   13.14
  -1   8   3   32.94    9.37
  -1   8   3   88.56   33.52
  -1   8   4   36.08    5.48
  -1   8   4   19.81   17.51
  -1   8   4   51.26    6.22
  -1   8   4  114.88   16.46
  -1   8   4   23.20   21.72
  -1   8   4   94.61   14.52
  -1   8   4   50.52   10.29
  -1   8   4   28.40   23.81
  -1   8   4   45.23   12.75
  -1   8   4   47.41   10.00
  -1   8   4    9.89   23.12
  -1   8   5   51.33    6.29
  -1   8   5   27.04   18.33
  -1   8   5   42.76    5.87
  -1   8   5   28.94   22.20
  -1   8   5  187.59   19.82
  -1   8   5   72.74   11.34
  -1   8   5   36.22   24.48
  -1   8   5  168.84   18.43
  -1   8   5   67.79   11.01
  -1   8   5   46.52   26.42
  -1   8   6   13.02    4.74
  -1   8   6    5.31   16.71
  -1   8   6   22.55    5.09
  -1   8   6   16.78   20.82
  -1   8   6   54.76   12.78
  -1   8   6   46.09   10.53
  -1   8   6   -0.42   22.45
  -1   8   6    3.82   11.46
  -1   8   6   40.63   10.44
  -1   8   6   -1.94   23.92
  -1   8   7   13.23    4.81
  -1   8   7    7.35    4.58
  -1   8   7   41.52   11.38
  -1   8   7   41.64   10.60
  -1   8   8   46.32    5.93
  -1   8   8   46.28    6.08
  -1   8   8   92.05   13.25
  -1   8   8   78.65   12.15
  -1   8   9    0.61    3.82
  -1   8   9    4.76    4.03
  -1   8   9   37.56   11.29
  -1   8   9   42.32   11.15
  -1   8  10    9.90    3.97
  -1   8  10    7.38    3.90
  -1   8  10    7.08   10.67
  -1   8  10   54.26   10.17
  -1   8  11   14.28    3.92
  -1   8  11    8.72    3.96
  -1   8  11   28.66   10.78
  -1   8  11 -140.13   13.67
  -1   8  12    9.48    3.73
  -1   8  12    7.66    3.76
  -1   8  13   -1.90    3.41
  -1   8  13    0.23    3.51
  -1   9   1  266.29   24.87
  -1   9   1   12.92   19.96
  -1   9   1  168.18   18.51
  -1   9   1    4.60   22.43
  -1   9   1  273.61   25.19
  -1   9   1    1.44   10.02
  -1   9   1   32.24   25.31
  -1   9   1  217.90   22.08
  -1   9   1    8.82   10.87
  -1   9   1   46.68   27.06
  -1   9   2   77.19   14.78
  -1   9   2   25.78   20.09
  -1   9   2   65.70   13.11
  -1   9   2    9.34   23.00
  -1   9   2   64.44   12.94
  -1   9   2   60.44   10.55
  -1   9   2   31.55   24.56
  -1   9   2   74.41   13.91
  -1   9   2   24.93   10.14
  -1   9   2   61.41   29.46
  -1   9   3   32.49   13.93
  -1   9   3   13.07   20.11
  -1   9   3   35.32   12.83
  -1   9   3   15.90   20.14
  -1   9   3   30.09   12.68
  -1   9   3  116.28   13.01
  -1   9   3   28.32   25.92
  -1   9   3   38.81   13.01
  -1   9   3  137.73   14.27
  -1   9   3   30.66   26.23
  -1   9   4  127.15   11.00
  -1   9   4  204.34   21.92
  -1   9   4  106.50    9.73
  -1   9   4  276.40   26.60
  -1   9   4  175.89   19.90
  -1   9   4  172.43   16.34
  -1   9   4  189.32   20.18
  -1   9   4  163.66   15.52
  -1   9   5   84.10    8.30
  -1   9   5   89.16    8.67
  -1   9   5  179.88   20.37
  -1   9   5  159.80   15.75
  -1   9   5  219.90   21.98
  -1   9   5  150.36   15.02
  -1   9   6    5.13    4.23
  -1   9   6   11.37    4.51
  -1   9   6   13.40   12.00
  -1   9   6   13.81   10.20
  -1   9   6   13.12   11.23
  -1   9   6    8.38    9.63
  -1   9   7   47.40    6.03
  -1   9   7   57.81    6.62
  -1   9   7   45.26   12.78
  -1   9   7   61.46   11.12
  -1   9   7   86.74   11.91
  -1   9   8   10.36    4.01
  -1   9   8    2.40    3.90
  -1   9   8   -2.30   10.44
  -1   9   8   -2.36    9.73
  -1   9   9    8.67    3.67
  -1   9   9    2.58    3.78
  -1   9   9   20.45   10.34
  -1   9   9   38.00   10.35
  -1   9  10   -0.19    3.39
  -1   9  10   11.67    3.77
  -1   9  10   -1.73   10.32
  -1   9  10    9.14   10.51
  -1   9  11   -2.20    3.15
  -1   9  11   -1.24    3.42
  -1   9  12    2.63    3.25
  -1   9  12    3.86    3.52
  -1  10   1   90.27   15.25
  -1  10   1  101.08   15.12
  -1  10   1  115.66   16.19
  -1  10   1   28.68   11.04
  -1  10   1  115.40   16.42
  -1  10   1   -1.27   11.80
  -1  10   2   32.25   13.52
  -1  10   2   45.75   12.39
  -1  10   2   26.19   11.81
  -1  10   2   19.28    9.91
  -1  10   2   38.79   12.24
  -1  10   2   22.67   10.87
  -1  10   3  130.46   18.83
  -1  10   3   99.49   15.55
  -1  10   3  120.78   16.84
  -1  10   3   43.39   10.32
  -1  10   3  127.35   16.76
  -1  10   3   41.33   10.37
  -1  10   4    7.26    4.09
  -1  10   4   63.16   14.97
  -1  10   4    6.71    4.25
  -1  10   4   12.63   12.51
  -1  10   4   25.90   13.00
  -1  10   4   12.62    9.59
  -1  10   4   17.70   12.17
  -1  10   4   10.57    9.42
  -1  10   5   54.79    6.31
  -1  10   5   17.67    4.56
  -1  10   5   59.65   13.81
  -1  10   5   62.54   11.16
  -1  10   5   87.59   14.61
  -1  10   5   42.10    9.84
  -1  10   6   29.57    4.93
  -1  10   6   16.07    4.31
  -1  10   6  209.79   21.52
  -1  10   6   19.52   10.02
  -1  10   6  140.66   16.80
  -1  10   6   26.70    9.56
  -1  10   7   46.62    5.78
  -1  10   7   46.78    5.87
  -1  10   7  100.07   14.93
  -1  10   7   74.76   11.54
  -1  10   7  112.15   15.04
  -1  10   7   78.00   11.36
  -1  10   8   42.73    5.51
  -1  10   8   42.74    5.55
  -1  10   8   55.84   10.75
  -1  10   8   60.85   10.76
  -1  10   9   18.64    4.08
  -1  10   9    3.75    3.51
  -1  10  10    7.60    3.49
  -1  10  10   11.47    3.79
  -1  10  11    3.88    3.29
  -1  10  11    0.22    3.35
  -1  11   1   39.07   12.11
  -1  11   1   59.83   12.66
  -1  11   1   27.37   12.03
  -1  11   1    7.77   11.15
  -1  11   1   71.61   14.11
  -1  11   1   -9.99   11.70
  -1  11   2   15.41   11.98
  -1  11   2   28.38   10.91
  -1  11   2   18.19   10.89
  -1  11   2    5.71    9.87
  -1  11   2    2.71   10.80
  -1  11   2    9.42   10.49
  -1  11   3   33.42   13.96
  -1  11   3   15.82   11.52
  -1  11   3   49.52   12.70
  -1  11   3   20.10    9.35
  -1  11   3   17.67   11.10
  -1  11   3    9.99    9.99
  -1  11   4   65.86   15.57
  -1  11   4   17.28    4.19
  -1  11   4   62.83   13.75
  -1  11   4   45.68   13.16
  -1  11   4   65.80   10.73
  -1  11   4   61.16   12.71
  -1  11   4   64.85   10.93
  -1  11   5   28.73    4.79
  -1  11   5   30.87    4.86
  -1  11   5   54.55   13.91
  -1  11   5   66.94   13.89
  -1  11   5   54.73   10.64
  -1  11   5   58.55   12.91
  -1  11   5   40.51    9.76
  -1  11   6   14.84    4.06
  -1  11   6   25.13    4.47
  -1  11   6   11.66   11.67
  -1  11   6   13.80    9.86
  -1  11   6    2.83   10.41
  -1  11   6    8.59    9.30
  -1  11   7   35.70    5.08
  -1  11   7   34.33    4.95
  -1  11   7   33.00   11.73
  -1  11   7   28.15   10.86
  -1  11   8    0.22    3.33
  -1  11   8    4.27    3.43
  -1  11   8    9.01   10.96
  -1  11   9    1.05    3.37
  -1  11   9    4.73    3.40
  -1  12   1   17.07   10.90
  -1  12   1   35.63   11.39
  -1  12   1   13.55   10.89
  -1  12   1    2.53   10.98
  -1  12   1   38.83   12.60
  -1  12   1   -5.59   11.64
  -1  12   2   37.13   12.65
  -1  12   2   52.31   11.68
  -1  12   2   37.12   11.18
  -1  12   2   19.36   10.95
  -1  12   2   45.18   12.18
  -1  12   2    0.99   11.19
  -1  12   3   46.09   14.16
  -1  12   3   86.06   14.49
  -1  12   3   55.36   12.49
  -1  12   3   71.84   12.95
  -1  12   4   47.04   14.52
  -1  12   4   36.88   12.28
  -1  12   4   50.37   12.27
  -1  12   4   50.97   11.96
  -1  12   5   14.28    4.10
  -1  12   5  123.34   17.88
  -1  12   5   21.44    4.25
  -1  12   5   70.49   15.17
  -1  12   5  130.25   17.18
  -1  12   5  119.35   15.86
  -1  12   6   41.97    5.49
  -1  12   6    4.53    3.42
  -1  12   6   17.08   11.21
  -1  12   6   11.33   10.51
  -1  12   7    8.84    3.60
  -1  12   7    5.90    3.59
  -1  12   7   30.80   11.69
  -1  12   7   37.05   10.88
  -1  13   1   29.46   11.29
  -1  13   1   17.92   10.42
  -1  13   1   35.12   12.21
  -1  13   2   13.55   11.63
  -1  13   2   17.59   10.14
  -1  13   2    3.30   10.61
  -1  13   3    4.57   12.19
  -1  13   3    6.21   10.26
  -1  13   3    9.10   10.39
  -1  13   4    7.73   12.57
  -1  13   4    7.58   10.31
  -1  13   4    5.05   10.46
  -1  13   5   68.97   15.24
  -1  13   5   12.67   12.88
   0   0   2  681.49   41.41
   0   0   2  779.61   46.78
   0   0   3  323.46   25.77
   0   0   3  152.62   21.02
   0   0   4  333.17   25.98
   0   0   4   83.62   19.62
   0   0   5  179.48   21.31
   0   0   5  119.47   20.04
   0   0   6  388.21   30.27
   0   0   6  702.23   44.68
   0   0   7  555.06   38.42
   0   0   7 1168.88   69.11
   0   0   8   43.94   22.08
   0   0   8  187.06   24.69
   0   0   9  299.00   28.09
   0   0   9  124.89   23.25
   0   0  10  408.95   33.84
   0   0  10  157.54   25.42
   0   0  11  123.28   28.41
   0   0  11   43.38   25.90
   0   0  12   48.93   30.09
   0   1   0  268.95   21.06
   0   1   0    7.85   13.71
   0   1   0  276.00   21.43
   0   1   0  109.30   31.28
   0   1   1  163.92   12.37
   0   1   1   34.37   13.85
   0   1   1  137.07   10.62
   0   1   1   96.59   27.09
   0   1   1  376.11   27.48
   0   1   1  356.57   26.14
   0   1   2  106.65    8.72
   0   1   2  246.09   18.43
   0   1   2  521.82   38.16
   0   1   2  535.11   38.90
   0   1   3  382.36   31.91
   0   1   3  329.58   27.87
   0   1   7 1293.45   78.05
   0   1   7 1847.97  107.59
   0   1   8   35.83   24.95
   0   1   8  331.97   33.10
   0   1   9   88.32   25.69
   0   1   9  265.23   30.98
   0   1  10  135.87   27.69
   0   1  10  116.98   29.12
   0   1  11   69.65   28.58
   0   1  11   43.98   30.79
   0   1  12   80.21   33.36
   0   2   0 1209.03   88.14
   0   2   0  757.40  193.70
   0   2   0 1253.43   91.31
   0   2   0  777.61  198.89
   0   2   1  357.23   26.14
   0   2   1  738.39  188.79
   0   2   1  544.29   39.51
   0   2   1  767.51  196.10
   0   2   1 1150.93   84.06
   0   2   1  756.21   54.35
   0   2   1  667.40  171.10
   0   2   1 1046.96   76.60
   0   2   1  725.23   52.37
   0   2   1  475.95  122.76
   0   2   2  928.51   67.03
   0   2   2  421.05  108.33
   0   2   2  888.36   64.19
   0   2   2  604.91  154.75
   0   2   2 1566.12  111.16
   0   2   2 1483.70  105.36
   0   2   3 1053.34   76.03
   0   2   3 1039.78   75.09
   0   2   3 1539.54  109.27
   0   2   3 1342.77   95.36
   0   2   4  119.81    9.80
   0   2   4  119.16   10.00
   0   2   4   50.69   10.07
   0   2   4  251.54   20.14
   0   2   5   30.56   12.37
   0   2   5   17.08   11.17
   0   2   6  108.30   18.05
   0   2   6  153.16   19.03
   0   3   0  111.14   14.03
   0   3   0  -20.98   19.28
   0   3   0   91.41   13.02
   0   3   0  -23.29   19.56
   0   3   1 1411.91  101.70
   0   3   1 2979.36  215.77
   0   3   1 1708.38  435.00
   0   3   1 1136.97   82.03
   0   3   1 2906.24  210.46
   0   3   1 2081.96  529.93
   0   3   1 3404.79  246.09
   0   3   1 1800.11  128.43
   0   3   1 1986.24  505.60
   0   3   1 2954.10  213.51
   0   3   1 1749.59  124.97
   0   3   1 1255.82  320.40
   0   3   2 1231.89   88.80
   0   3   2 2540.63  646.52
   0   3   2 1244.92   89.75
   0   3   2 3173.46  807.13
   0   3   2 1697.74  120.44
   0   3   2 2201.62  560.38
   0   3   2 1390.63   98.97
   0   3   2 1528.90  389.94
   0   3   3  359.89   26.56
   0   3   3   87.56   26.68
   0   3   3  320.27   23.76
   0   3   3   52.70   19.50
   0   3   3  389.27   29.02
   0   3   3  571.54   41.63
   0   3   4   45.64    5.53
   0   3   4   38.38    5.16
   0   3   4  104.12   11.28
   0   3   4   88.52   10.68
   0   3   5  227.87   17.55
   0   3   5  237.58   18.13
   0   3   5  348.46   26.78
   0   3   5  342.74   26.16
   0   3   6  126.11   10.68
   0   3   6  113.94   10.17
   0   3   6  222.42   19.21
   0   3   6  237.58   20.07
   0   3   7  114.51   14.49
   0   3   7  132.68   14.76
   0   3   8   51.84   13.88
   0   3   8   48.90   12.83
   0   3   9   63.81   16.13
   0   3   9   51.88   15.70
   0   3  10  182.27   22.15
   0   3  10   56.96   16.59
   0   4   0 2000.86  145.31
   0   4   0 1132.98  289.43
   0   4   0 1889.19  137.47
   0   4   0 1675.14  426.90
   0   4   1   68.39   12.20
   0   4   1   -6.05   18.03
   0   4   1   27.52   11.94
   0   4   1   -0.84   18.56
   0   4   1   39.82   10.68
   0   4   1   58.63   13.77
   0   4   1   20.11   18.83
   0   4   1   41.52   11.57
   0   4   1   -0.45   20.34
   0   4   2  105.92    8.92
   0   4   2  145.71   41.61
   0   4   2  122.09    9.97
   0   4   2  103.94   32.73
   0   4   2  444.71   34.62
   0   4   2   61.49   10.59
   0   4   2  101.40   32.36
   0   4   2  469.04   36.57
   0   4   2  118.23   13.37
   0   4   2  113.18   35.78
   0   4   3   22.08    4.55
   0   4   3   33.99   18.56
   0   4   3   24.82    4.55
   0   4   3  -77.31   25.09
   0   4   3   55.27    9.56
   0   4   3   17.48   18.41
   0   4   3   80.91   10.68
   0   4   3   27.61   20.37
   0   4   4  162.33   13.06
   0   4   4   94.42   28.84
   0   4   4  163.13   13.02
   0   4   4  147.84   41.68
   0   4   4  386.21   29.25
   0   4   4  407.35   30.72
   0   4   5  279.86   21.24
   0   4   5  281.45   21.28
   0   4   5  384.22   29.14
   0   4   5  391.40   29.61
   0   4   6  171.50   13.75
   0   4   6  179.35   14.21
   0   4   6  338.62   26.27
   0   4   6  380.76   28.82
   0   4   7   29.28    4.94
   0   4   7   20.63    4.70
   0   4   7  199.69   17.75
   0   4   7  190.25   16.69
   0   4   8   23.86    4.62
   0   4   8   63.27   11.70
   0   4   8   58.30   11.01
   0   4   9   27.07   11.58
   0   4   9   21.10   11.28
   0   4  10   17.06   13.44
   0   4  10   18.36   12.65
   0   4  11   40.99   15.49
   0   4  11    9.99   14.21
   0   4  12   87.83   15.24
   0   4  12   13.89   15.29
   0   4  13 -142.12   15.58
   0   4  13   42.08   14.25
   0   5   0  132.47   15.74
   0   5   0    3.18   21.36
   0   5   0  103.66   14.76
   0   5   0    9.14   22.19
   0   5   1 1209.43   89.51
   0   5   1  545.75  141.19
   0   5   1 1209.16   89.57
   0   5   1  552.80  143.18
   0   5   1 1274.97   93.83
   0   5   1  319.21   84.78
   0   5   1 1328.02   97.89
   0   5   1  444.98  116.52
   0   5   2   55.92    6.37
   0   5   2   78.36   28.41
   0   5   2   53.59    6.15
   0   5   2  117.46   36.85
   0   5   2  209.79   19.74
   0   5   2  101.24   14.05
   0   5   2   98.30   33.46
   0   5   2  245.02   22.45
   0   5   2  112.15   15.09
   0   5   2   50.59   26.12
   0   5   3  390.20   28.94
   0   5   3  389.67  101.76
   0   5   3  359.89   26.75
   0   5   3  383.29  100.19
   0   5   3  747.70   56.33
   0   5   3  429.55   32.41
   0   5   3  246.22   66.93
   0   5   3  622.86   47.86
   0   5   3  358.03   27.56
   0   5   3  225.48   62.45
   0   5   4  245.02   18.80
   0   5   4  249.01   66.35
   0   5   4  250.87   19.13
   0   5   4  328.65   86.52
   0   5   4  434.61   32.65
   0   5   4  181.21   50.95
   0   5   4  357.23   27.32
   0   5   4  176.29   50.79
   0   5   5  390.20   29.04
   0   5   5   79.97   25.86
   0   5   5  392.86   29.21
   0   5   5  195.17   53.54
   0   5   5  634.56   46.41
   0   5   5  287.43   77.36
   0   5   5  670.72   48.79
   0   5   6   12.77    4.31
   0   5   6   27.55    4.83
   0   5   6   29.54    9.53
   0   5   6   38.13    9.48
   0   5   7   69.00    7.08
   0   5   7   73.95    7.34
   0   5   7   93.49   11.83
   0   5   7   85.58   11.10
   0   5   8   20.42    4.67
   0   5   8   25.14    4.87
   0   5   8   45.89   10.27
   0   5   8   27.27    9.51
   0   5   9   26.59    5.16
   0   5   9   25.83    5.13
   0   5   9   71.99   11.78
   0   5   9   72.87   11.71
   0   5  10    1.88    4.47
   0   5  10   29.42   11.78
   0   5  10   11.77   10.86
   0   5  11   43.39   12.81
   0   5  11   33.14   11.81
   0   5  12   10.85   12.17
   0   5  12    6.79   11.53
   0   5  13   32.07   12.15
   0   5  13    2.29   11.78
   0   5  14   23.92   11.13
   0   5  14   15.09   14.68
   0   6   0  736.93   56.06
   0   6   0  656.36  169.77
   0   6   0  927.58   69.77
   0   6   0  511.98  133.61
   0   6   1  960.55   72.22
   0   6   1  415.73  108.98
   0   6   1  977.30   73.67
   0   6   1  419.32  110.40
   0   6   1 1003.62   74.90
   0   6   1  215.11   59.99
   0   6   1 1009.87   75.75
   0   6   1  355.10   94.67
   0   6   2  167.91   13.65
   0   6   2  244.62   23.45
   0   6   2  463.32  120.38
   0   6   2   82.83    7.73
   0   6   2  618.34   48.37
   0   6   2  204.87   57.58
   0   6   2  355.77   29.63
   0   6   2  270.55   24.25
   0   6   2  198.62   56.77
   0   6   2  677.77   52.08
   0   6   2  327.98   27.97
   0   6   2  245.02   67.82
   0   6   3  165.52   13.27
   0   6   3  255.26   68.46
   0   6   3  165.12   13.15
   0   6   3  272.14   73.12
   0   6   3  343.54   28.70
   0   6   3  268.29   22.36
   0   6   3  132.12   41.28
   0   6   3  188.79   19.24
   0   6   3  257.52   21.90
   0   6   3  131.79   41.31
   0   6   4   93.52    8.51
   0   6   4  709.28  182.14
   0   6   4   84.33    7.92
   0   6   4  272.28   72.67
   0   6   4  350.18   26.78
   0   6   4  161.40   47.17
   0   6   4  427.56   32.15
   0   6   4  294.21   79.66
   0   6   5   30.99    4.99
   0   6   5   33.12   17.92
   0   6   5   35.84    5.23
   0   6   5   67.84   25.91
   0   6   5  132.95   13.92
   0   6   5   49.42   23.72
   0   6   5  -14.93    8.97
   0   6   5   34.45   23.24
   0   6   6    3.15    4.00
   0   6   6   14.54   14.68
   0   6   6   12.09    4.25
   0   6   6   10.59   17.47
   0   6   6   57.55   10.83
   0   6   6   12.39   20.05
   0   6   6  135.07   13.29
   0   6   7   38.36    5.43
   0   6   7   35.23    5.37
   0   6   7   65.30   10.88
   0   6   7   88.58   11.49
   0   6   8    4.04    4.43
   0   6   8    6.48    4.59
   0   6   8    9.76    9.77
   0   6   8   23.88    9.76
   0   6   9   11.04    4.88
   0   6   9    5.21    4.69
   0   6   9   68.19   11.47
   0   6   9   71.34   11.39
   0   6  10    0.94    4.48
   0   6  10    2.24    4.54
   0   6  10    2.68   10.39
   0   6  10   17.08   10.30
   0   6  11    1.20    4.17
   0   6  11    2.05    4.20
   0   6  11    3.91   10.21
   0   6  11   10.14   10.22
   0   6  12    6.69    4.00
   0   6  12    6.49   10.47
   0   6  12   19.56   10.42
   0   6  13   16.62   10.99
   0   6  13    7.31   10.86
   0   7   0  101.73   14.60
   0   7   0   10.78   20.99
   0   7   0   56.37   13.18
   0   7   0    0.57   22.96
   0   7   1  141.85   16.82
   0   7   1   55.80   25.43
   0   7   1  136.67   17.03
   0   7   1   42.82   25.58
   0   7   1  137.34   16.06
   0   7   1   48.11   22.84
   0   7   1  130.61   16.46
   0   7   1   42.45   26.28
   0   7   2   26.79   11.80
   0   7   2   10.58   18.29
   0   7   2   15.74   11.45
   0   7   2    9.11   21.86
   0   7   2    8.23   10.40
   0   7   2    1.45   11.41
   0   7   2    9.40   22.37
   0   7   2   42.29   11.08
   0   7   2    2.15   12.46
   0   7   2    0.39   23.04
   0   7   3   49.24    5.85
   0   7   3   52.57   22.61
   0   7   3   50.75    5.93
   0   7   3   91.27   32.23
   0   7   3  160.87   17.12
   0   7   3   88.38   12.18
   0   7   3   41.76   24.90
   0   7   3   77.76   13.13
   0   7   3   71.46   12.64
   0   7   3   30.54   24.10
   0   7   4   34.07    5.19
   0   7   4   38.01   20.19
   0   7   4   37.93    5.28
   0   7   4    8.56   17.60
   0   7   4   93.08   13.31
   0   7   4   44.32    9.91
   0   7   4   24.28   22.37
   0   7   4  109.58   14.80
   0   7   4   35.27   10.63
   0   7   4   15.45   23.05
   0   7   5   23.11    4.71
   0   7   5   16.76   16.78
   0   7   5   24.42    4.74
   0   7   5   17.91   20.43
   0   7   5   35.18   10.43
   0   7   5   27.07   22.53
   0   7   5   25.81    9.79
   0   7   5   12.70   21.64
   0   7   6   22.80    4.79
   0   7   6   16.94   16.30
   0   7   6   31.56    5.24
   0   7   6   31.47   20.78
   0   7   6   10.74   10.13
   0   7   6   23.05   21.07
   0   7   6   84.00   10.98
   0   7   6    9.41   21.40
   0   7   7   25.21    5.18
   0   7   7   18.83   15.75
   0   7   7   26.12    5.30
   0   7   7   12.76   18.93
   0   7   7   82.59   12.18
   0   7   7   15.78   21.60
   0   7   7  -38.91    9.88
   0   7   8   46.21    6.32
   0   7   8   52.70    6.67
   0   7   8   11.02   19.90
   0   7   8   62.43   11.45
   0   7   8  155.68   15.13
   0   7   9    9.22    4.65
   0   7   9   21.98    5.24
   0   7   9   21.83   10.29
   0   7   9    9.68   10.19
   0   7  10   43.39    6.01
   0   7  10   46.16    6.17
   0   7  10   52.62   10.86
   0   7  10   50.76   11.11
   0   7  11    1.47    4.02
   0   7  11    1.47    3.86
   0   7  11   25.61   10.04
   0   7  11    6.94    9.87
   0   7  12    9.22    4.06
   0   7  12    4.57    3.81
   0   7  12   18.68    9.52
   0   7  12   16.18    9.90
   0   7  13    6.06    3.80
   0   7  13    8.41    3.93
   0   7  14    6.16    3.65
   0   8   0  147.04   17.12
   0   8   0  291.69   78.32
   0   8   0  333.96   29.24
   0   8   0   60.74   27.96
   0   8   1    8.09   11.18
   0   8   1   -1.04   19.68
   0   8   1   -2.88   11.37
   0   8   1   12.30   22.14
   0   8   1   10.07   10.71
   0   8   1   61.82   25.46
   0   8   1   28.50   11.69
   0   8   1    6.72   22.43
   0   8   2   13.01   11.80
   0   8   2   16.38   18.40
   0   8   2    5.82   11.56
   0   8   2   30.79   23.61
   0   8   2   12.43   10.63
   0   8   2    5.12   12.59
   0   8   2   25.45   23.69
   0   8   2  -43.66   10.22
   0   8   2    0.79   22.43
   0   8   3  106.12    9.42
   0   8   3  100.80   32.31
   0   8   3   97.48    8.89
   0   8   3   99.18   34.99
   0   8   3  318.54   27.73
   0   8   3   94.77   13.97
   0   8   3   83.37   31.71
   0   8   3  264.17   24.26
   0   8   3  140.13   16.63
   0   8   3   56.37   27.92
   0   8   4  330.91   25.03
   0   8   4  351.51   92.64
   0   8   4  318.41   24.16
   0   8   4  223.88   61.22
   0   8   4  502.14   40.15
   0   8   4  458.01   34.90
   0   8   4  229.20   64.61
   0   8   4  430.62   35.64
   0   8   4  401.10   31.31
   0   8   4  182.80   54.28
   0   8   5  153.82   12.81
   0   8   5  229.73   62.35
   0   8   5  146.38   12.27
   0   8   5  298.73   81.04
   0   8   5  306.44   26.91
   0   8   5  169.77   16.25
   0   8   5  159.01   48.23
   0   8   5  171.50   19.29
   0   8   5  156.48   15.74
   0   8   5  139.06   44.22
   0   8   6  121.58   10.79
   0   8   6   80.26   27.84
   0   8   6  143.18   12.23
   0   8   6  127.58   40.28
   0   8   6  112.95   13.73
   0   8   6   70.10   29.71
   0   8   6   91.15   12.34
   0   8   6   46.62   26.66
   0   8   7   91.08    8.86
   0   8   7   70.06    7.67
   0   8   7  197.43   18.41
   0   8   7  186.26   17.40
   0   8   8   59.15    6.92
   0   8   8   68.79    7.46
   0   8   8  102.78   13.29
   0   8   8  108.86   12.69
   0   8   9    2.71    4.15
   0   8   9    2.62    4.07
   0   8   9   12.10    9.95
   0   8   9  -96.44   11.07
   0   8  10   14.92    4.29
   0   8  10   12.42    4.31
   0   8  10    5.66    9.54
   0   8  10   76.35   11.05
   0   8  11    4.79    3.95
   0   8  11   16.42    4.27
   0   8  11   19.28    9.32
   0   8  11   17.67   10.00
   0   8  12    2.87    3.64
   0   8  12    8.90    3.90
   0   8  13   -2.47    3.51
   0   8  13    0.83    3.47
   0   9   0   84.87   14.42
   0   9   0    9.75   18.03
   0   9   0   36.52   13.27
   0   9   0   -0.23   22.73
   0   9   1    2.07   11.59
   0   9   1   -1.79   20.15
   0   9   1   17.02   12.26
   0   9   1    9.40   22.64
   0   9   1   -3.51   10.97
   0   9   1   23.28   22.89
   0   9   1   57.10   12.35
   0   9   1   12.97   23.40
   0   9   2   24.28   12.58
   0   9   2   19.66   20.69
   0   9   2   32.51   13.02
   0   9   2   26.34   23.88
   0   9   2   30.17   12.08
   0   9   2    8.77   23.03
   0   9   2 -100.76   12.65
   0   9   2   12.78   23.57
   0   9   3   22.60   13.37
   0   9   3  115.51   36.44
   0   9   3    8.32    4.46
   0   9   3   90.35   16.05
   0   9   3   15.69   23.66
   0   9   3   95.68   15.02
   0   9   3   22.45   13.10
   0   9   3   20.50   23.60
   0   9   3  189.58   19.89
   0   9   3   24.64   13.33
   0   9   3   39.29   26.95
   0   9   4   48.79    6.30
   0   9   4   -2.05   20.49
   0   9   4   27.48    5.19
   0   9   4 -107.93   33.61
   0   9   4    2.15   11.72
   0   9   4    9.88   11.54
   0   9   4  -12.08   24.81
   0   9   4   13.93   12.19
   0   9   4    4.12   11.42
   0   9   4    6.89   25.31
   0   9   5   -2.93    4.50
   0   9   5    1.92    4.51
   0   9   5   17.06   11.55
   0   9   5   15.67   10.52
   0   9   5    8.62   11.94
   0   9   5    4.21   10.55
   0   9   6   11.29    4.75
   0   9   6   19.60    4.86
   0   9   6   18.79   13.35
   0   9   6   51.68   10.97
   0   9   6  100.32   12.78
   0   9   7    8.43    4.47
   0   9   7    9.23    4.32
   0   9   7   13.20   10.56
   0   9   7   10.02    9.84
   0   9   8   13.80    4.44
   0   9   8   21.14    4.65
   0   9   8   -2.66   10.00
   0   9   8   -4.53    9.66
   0   9   9   19.66    4.46
   0   9   9   21.87    4.48
   0   9   9   30.84   10.14
   0   9   9   71.22   11.06
   0   9  10    3.08    3.56
   0   9  10    3.28    3.65
   0   9  10   13.68    9.30
   0   9  10  -26.38    8.31
   0   9  11    1.21    3.46
   0   9  11    4.97    3.55
   0   9  12    3.98    3.45
   0   9  12    3.02    3.54
   0  10   0  200.88   20.89
   0  10   0  193.84   21.02
   0  10   1   26.16   12.17
   0  10   1    9.64   12.00
   0  10   1   21.36   11.28
   0  10   1   57.93   11.68
   0  10   2   20.74   12.72
   0  10   2   48.46   13.79
   0  10   2   19.58   11.77
   0  10   2  -60.24   11.09
   0  10   3    9.01   12.77
   0  10   3   11.64   12.38
   0  10   3    8.62   11.45
   0  10   3  -10.34   12.76
   0  10   3   34.10   11.76
   0  10   3   -4.21   12.37
   0  10   4    0.29    4.22
   0  10   4    4.00    4.05
   0  10   4   49.54   12.54
   0  10   4    0.60   11.56
   0  10   4   65.64   13.75
   0  10   4   12.57   11.42
   0  10   5   33.94    5.43
   0  10   5   32.29    5.16
   0  10   5   80.62   13.93
   0  10   5   61.97   11.73
   0  10   5  105.45   15.05
   0  10   5   50.87   11.28
   0  10   6   46.98    6.05
   0  10   6   49.04    5.99
   0  10   6   85.55   13.93
   0  10   6   54.46   10.97
   0  10   6   76.82   12.92
   0  10   6   48.33   10.61
   0  10   7   35.70    5.33
   0  10   7   44.22    5.73
   0  10   7   38.42   10.82
   0  10   7   35.87    9.87
   0  10   8    4.21    3.81
   0  10   8    3.80    3.84
   0  10   8   19.56   10.10
   0  10   8    8.68    9.41
   0  10   9    4.97    3.65
   0  10   9    6.78    3.60
   0  10  10    1.26    3.35
   0  10  10    2.71    3.47
   0  10  11   -1.67    3.28
   0  10  11   -0.21    3.31
   0  11   0  121.04   16.25
   0  11   0   59.81   12.99
   0  11   1   13.31   11.13
   0  11   1    4.57   11.13
   0  11   1   -1.69   10.44
   0  11   1  -43.59    9.22
   0  11   2   44.35   12.87
   0  11   2   46.27   12.79
   0  11   2   46.36   12.25
   0  11   2   38.75   10.79
   0  11   3    4.73   11.85
   0  11   3    8.71   11.63
   0  11   3   14.28   10.99
   0  11   3   14.48   12.64
   0  11   3   16.87   11.46
   0  11   3    8.37   12.29
   0  11   4    5.49    3.74
   0  11   4    8.01    3.76
   0  11   4   24.66   12.17
   0  11   4   50.89   12.60
   0  11   4   20.14   12.05
   0  11   4   15.98   11.78
   0  11   4   -0.91   11.22
   0  11   5   12.19    3.90
   0  11   5   10.36    3.80
   0  11   5   25.45   11.12
   0  11   5    5.03   10.82
   0  11   5   18.25   10.79
   0  11   5    0.54   10.24
   0  11   6    9.40    3.75
   0  11   6   23.49    4.45
   0  11   6    7.42   10.43
   0  11   6   15.52   10.06
   0  11   6    2.71    9.86
   0  11   6   -3.17    9.79
   0  11   7   16.94    4.09
   0  11   7    9.75    3.81
   0  11   7   48.62   11.99
   0  11   8   14.73    4.11
   0  11   8   27.56    4.60
   0  11   9    3.07    3.40
   0  11   9   -3.34    3.32
   0  11  10    5.94    3.66
   0  11  10    1.76    3.35
   0  12   0   89.42   14.17
   0  12   0  162.33   18.04
   0  12   1   11.40   10.73
   0  12   1    6.21   10.80
   0  12   1    3.33    9.63
   0  12   1  -82.07   10.24
   0  12   2   12.94   11.04
   0  12   2   36.92   12.77
   0  12   2    3.97   10.23
   0  12   2   78.40   12.83
   0  12   3    8.99   11.28
   0  12   3    0.94   11.29
   0  12   3    2.12   10.08
   0  12   3    0.80   10.92
   0  12   4   12.80   12.92
   0  12   4    5.26    3.36
   0  12   4    4.30   11.83
   0  12   4   25.98   11.27
   0  12   4   51.21   12.96
   0  12   5    9.08    3.69
   0  12   5    7.28    3.56
   0  12   5    7.17   10.20
   0  12   5   11.34   10.77
   0  12   6    1.88    3.47
   0  12   6    5.78    3.38
   0  12   6   10.58   10.35
   0  12   6   35.38   10.99
   0  12   7    5.22    3.54
   0  12   7    5.13    3.38
   0  12   7   36.44   10.98
   0  12   7   39.57   11.10
   0  12   8    1.67    3.59
   0  12   8    7.08    3.69
   0  12   8   13.89    9.94
   0  13   0   34.50   11.31
   0  13   0   73.89   12.91
   0  13   1    2.86   10.31
   0  13   1   -1.95    9.39
   0  13   1  -85.43   11.40
   0  13   2   18.48   10.91
   0  13   2   13.11   10.18
   0  13   2   46.25   12.01
   0  13   3   16.88   11.53
   0  13   3    5.58    9.62
   0  13   3    9.92   11.66
   0  13   4   16.26   11.75
   0  13   4    8.71    3.66
   0  13   4    8.83    9.99
   0  13   5    3.52    3.69
   0  13   5    8.52    3.46
   0  13   5   10.05   10.59
   1   0   0   -4.29   22.44
   1   0   0  151.03   23.60
   1   0   1    7.09   18.08
   1   0   1  -94.92   17.97
   1   0   3  647.72   46.39
   1   0   3  501.21   36.11
   1   0   4   21.51    5.90
   1   0   4   23.69    5.95
   1   0   5  287.43   22.04
   1   0   5  319.07   24.22
   1   0   5  852.46   49.22
   1   0   6   58.98   11.91
   1   0   6   59.48   14.93
   1   0   6  -83.58   12.39
   1   0   6  148.90   15.67
   1   0   7 2401.04  134.94
   1   0   7 2149.77  120.88
   1   0   8  183.33   21.52
   1   0   8  183.20   20.25
   1   0   9  621.13   40.92
   1   0   9  538.04   35.88
   1   0  10  438.06   34.14
   1   0  10  523.81   36.53
   1   0  11 1132.58   69.21
   1   0  11 1103.86   66.73
   1   0  12  816.83   54.61
   1   1   0  240.37   17.67
   1   1   0  234.25   17.24
   1   1   1 1071.69   77.16
   1   1   1  994.32   71.62
   1   1   3  555.85   39.73
   1   1   3 1099.21   78.76
   1   1   4  152.62   12.81
   1   1   4   81.40    9.23
   1   1   5 -198.76   15.37
   1   1   5   30.87    7.24
   1   1   6  166.05   14.23
   1   1   6  212.32   17.18
   1   1   7   82.39   11.68
   1   1   7   62.79   10.84
   1   1   8   60.78   13.10
   1   1   8   49.20   12.83
   1   1   9   16.76   12.47
   1   1   9   17.36   13.63
   1   2   0   20.70   15.59
   1   2   0 -139.73   16.09
   1   2   0  892.88   65.58
   1   2   0  961.21   70.44
   1   2   1  468.51   34.13
   1   2   1 1498.32  106.32
   1   2   1  454.81   33.18
   1   2   1 1333.47   94.62
   1   2   2  300.99   22.33
   1   2   2    8.82    5.18
   1   2   2  291.95   21.74
   1   2   2   -6.70    5.31
   1   2   3  177.35   13.76
   1   2   3  200.49   15.40
   1   2   4  385.68   28.61
   1   2   4  503.74   37.00
   1   2   4  681.89   49.40
   1   2   5  983.81   70.29
   1   2   5  982.88   70.17
   1   2   6  166.05   14.46
   1   2   6  130.65   12.54
   1   2   7  -40.03    8.56
   1   2   7  111.97   11.75
   1   2   8  237.44   19.12
   1   2   8  191.58   16.42
   1   2   9  167.38   15.79
   1   2   9  203.14   17.87
   1   2  10   68.93   12.67
   1   2  10   50.84   14.04
   1   2  11   24.70   14.15
   1   2  11   29.41   14.64
   1   2  12   17.56   14.00
   1   2  12  -11.50   16.39
   1   3   0 1986.24  140.66
   1   3   0  582.58  150.23
   1   3   0 2676.24  194.37
   1   3   0 2109.88  149.30
   1   3   0 3028.55  218.97
   1   3   0 2811.85  203.41
   1   3   1 1350.75   97.30
   1   3   1 2548.61  180.28
   1   3   1 1485.03  106.94
   1   3   1 2335.89  165.25
   1   3   2  626.05   45.51
   1   3   2  661.02   48.01
   1   3   3  225.61   17.20
   1   3   3  237.44   17.99
   1   3   4   57.69    6.29
   1   3   4   60.22    6.38
   1   3   4   86.46   12.67
   1   3   4   76.46   13.10
   1   3   5  428.36   31.71
   1   3   5  466.11   34.38
   1   3   5  524.74   38.62
   1   3   5  515.84   37.98
   1   3   6   49.91    6.19
   1   3   6    9.58    8.78
   1   3   6   14.40    8.74
   1   3   7   21.44    8.69
   1   3   7   10.24    8.21
   1   3   8  105.19   11.15
   1   3   8   68.19    9.86
   1   3   9  -86.56   10.37
   1   3   9   89.81   11.43
   1   3  10  150.50   14.48
   1   3  10   68.97   11.29
   1   3  11   36.36   11.08
   1   3  11   24.12   11.08
   1   3  12   30.21   11.86
   1   3  12   25.29   12.14
   1   3  13   26.55   11.92
   1   3  13   15.45   12.22
   1   3  14  -12.17   11.79
   1   3  14    3.50   12.61
   1   4   0  568.22   43.82
   1   4   0  264.30   70.49
   1   4   0  536.71   39.07
   1   4   0  739.06   55.82
   1   4   0  236.51   64.24
   1   4   0  510.65   37.19
   1   4   0  855.52   63.72
   1   4   0  809.92   60.60
   1   4   1   39.29    5.06
   1   4   1   -1.99   18.81
   1   4   1   69.69    9.90
   1   4   1   26.38    4.39
   1   4   1  -12.00   18.65
   1   4   1   91.03   11.08
   1   4   1  289.43   24.26
   1   4   1  259.38   22.32
   1   4   2   72.11    6.94
   1   4   2   72.80    6.91
   1   4   3   35.87    5.15
   1   4   3   33.46    5.05
   1   4   4   14.49    4.63
   1   4   4   17.20    4.72
   1   4   4   56.01   13.48
   1   4   4   38.18   13.16
   1   4   5  168.84   13.59
   1   4   5  171.50   13.73
   1   4   5  199.56   17.80
   1   4   5  196.90   17.72
   1   4   6   66.65    7.05
   1   4   6   50.11    6.14
   1   4   6   85.38   10.85
   1   4   6   76.60   10.65
   1   4   7   34.94    5.32
   1   4   7   31.38    5.00
   1   4   7   69.68   10.28
   1   4   7   65.89    9.97
   1   4   8   46.05    5.87
   1   4   8   33.90    9.39
   1   4   8   25.21    9.06
   1   4   9   34.18    9.25
   1   4   9    3.59    9.04
   1   4  10   43.63    9.33
   1   4  10   41.21   10.05
   1   4  11  -86.04   10.65
   1   4  11   14.96   10.08
   1   4  12   63.91   11.00
   1   4  12    3.60   10.26
   1   4  13   17.67   10.20
   1   4  13    8.17   10.17
   1   4  14   19.96   10.40
   1   4  14   16.54   10.62
   1   5   0   72.18   13.27
   1   5   0   75.58   27.68
   1   5   0  103.62   11.80
   1   5   0   18.49   11.59
   1   5   0  146.51   43.94
   1   5   0   87.43   10.76
   1   5   0   62.38   12.49
   1   5   0   89.74   13.63
   1   5   1  203.41   56.70
   1   5   1  327.18   26.52
   1   5   1  240.77   66.00
   1   5   1   28.04   10.46
   1   5   1  611.83   46.84
   1   5   1  597.20   45.84
   1   5   2  196.10   15.32
   1   5   2   22.02   20.06
   1   5   2  227.07   17.42
   1   5   2   33.58   22.40
   1   5   2  496.43   38.78
   1   5   2  513.71   40.22
   1   5   3  220.29   17.02
   1   5   3  212.05   16.39
   1   5   4  132.40   11.09
   1   5   4  135.21   11.19
   1   5   4  116.83   16.88
   1   5   5   17.90    4.65
   1   5   5   18.84    4.57
   1   5   5   32.43   11.18
   1   5   5   35.64   11.75
   1   5   6   98.47    8.90
   1   5   6   93.22    8.49
   1   5   6  176.55   16.19
   1   5   6  166.85   15.67
   1   5   7   17.91    4.56
   1   5   7   21.92    4.66
   1   5   7   56.88   10.12
   1   5   7   66.77   10.30
   1   5   8   35.02    5.53
   1   5   8   41.59    5.79
   1   5   8   62.01   10.28
   1   5   8   83.96   11.08
   1   5   9    8.61    4.64
   1   5   9   15.06    4.77
   1   5   9    8.80    9.64
   1   5   9   21.20    9.51
   1   5  10   13.52    4.86
   1   5  10    5.78    9.57
   1   5  10    6.68    9.43
   1   5  11  100.96   12.13
   1   5  11   53.33   10.45
   1   5  12  -62.22    9.24
   1   5  12   34.99    9.54
   1   5  13  -13.47    7.90
   1   5  13   10.79    9.23
   1   5  14   56.08   10.77
   1   5  14   -5.02   10.54
   1   6   0  194.90   19.73
   1   6   0  -45.31   21.06
   1   6   0  -29.36    9.67
   1   6   0   82.24   14.40
   1   6   0  104.52   35.23
   1   6   0  102.79   12.50
   1   6   0  257.65   23.39
   1   6   0  232.13   21.24
   1   6   1  162.86   47.76
   1   6   1   57.22   12.02
   1   6   1  233.59   22.79
   1   6   1  254.73   69.68
   1   6   1   -7.33   11.47
   1   6   1 1154.65   85.64
   1   6   1  912.69   68.26
   1   6   2   46.94    5.77
   1   6   2   57.21   24.29
   1   6   2   42.05    5.42
   1   6   2   53.33   26.51
   1   6   2  168.58   17.26
   1   6   2  180.81   18.16
   1   6   3  237.05   18.21
   1   6   3    7.99   17.62
   1   6   3  219.90   16.99
   1   6   3   37.88   22.72
   1   6   4  220.29   17.08
   1   6   4  214.05   16.61
   1   6   5   40.32    5.49
   1   6   5   35.92    5.15
   1   6   5   34.29   12.80
   1   6   5   65.89   13.63
   1   6   6    1.73    4.04
   1   6   6    2.52    3.96
   1   6   6   17.14   10.50
   1   6   6   11.91   10.58
   1   6   7    6.68    4.30
   1   6   7    2.14    4.10
   1   6   7  167.65   15.93
   1   6   7  166.45   15.73
   1   6   8   48.41    6.37
   1   6   8   43.11    6.03
   1   6   8   80.49   11.45
   1   6   8   62.37   10.84
   1   6   9  120.72   10.95
   1   6   9  125.81   11.16
   1   6   9  153.69   15.25
   1   6   9  176.16   16.42
   1   6  10   41.33    6.42
   1   6  10   50.39    6.56
   1   6  10   47.32   10.73
   1   6  10   51.42   10.59
   1   6  11   23.77    5.28
   1   6  11   25.85    5.15
   1   6  11   39.82   10.18
   1   6  11   33.29    9.56
   1   6  12   12.51    4.20
   1   6  12   -0.18    9.30
   1   6  12   11.34    8.92
   1   6  13  106.89   11.79
   1   6  13   17.83    9.31
   1   7   0   39.83   11.41
   1   7   0  -48.95   20.26
   1   7   0   34.06    9.52
   1   7   0  -25.87   10.66
   1   7   0   16.22   22.81
   1   7   0   35.28   10.76
   1   7   0   44.28   11.67
   1   7   0   30.38   20.62
   1   7   0   55.49   11.67
   1   7   0   14.62   21.23
   1   7   1   23.03   11.91
   1   7   1   78.80   29.49
   1   7   1  -84.49   11.03
   1   7   1   39.46   11.86
   1   7   1   65.74   29.08
   1   7   1   -0.04   10.53
   1   7   1   14.03   18.60
   1   7   1   17.26   10.27
   1   7   2   12.25    4.39
   1   7   2   34.91   21.86
   1   7   2    9.68    3.91
   1   7   2   45.65   25.41
   1   7   2   26.23   10.94
   1   7   2   18.15   10.92
   1   7   3  280.52   21.31
   1   7   3  198.76   55.05
   1   7   3  276.40   20.95
   1   7   3  219.63   61.58
   1   7   3  550.01   43.06
   1   7   3  508.92   40.65
   1   7   4   56.01    6.32
   1   7   4   -7.16   17.06
   1   7   4   49.72    5.87
   1   7   4   27.09   21.42
   1   7   5  103.31    9.30
   1   7   5  118.32   10.19
   1   7   5   79.17   15.46
   1   7   5  -81.08   12.71
   1   7   6   72.10    7.46
   1   7   6   77.31    7.71
   1   7   6  103.73   14.45
   1   7   6  186.66   17.93
   1   7   7   41.17    5.97
   1   7   7   33.41    5.55
   1   7   7   68.85   12.09
   1   7   7   74.84   12.58
   1   7   8    2.31    4.79
   1   7   8   12.29    4.78
   1   7   8   32.07   10.68
   1   7   8   43.45   11.08
   1   7   9   80.25    8.45
   1   7   9   83.29    8.42
   1   7   9  137.34   14.66
   1   7   9  129.37   14.15
   1   7  10    4.69    4.55
   1   7  10    4.70    4.33
   1   7  10    5.62    9.62
   1   7  10   19.81    9.68
   1   7  11    3.73    4.09
   1   7  11    3.10    4.06
   1   7  11   11.28    9.15
   1   7  11    1.09    9.09
   1   7  12    7.94    3.99
   1   7  12    1.06    3.70
   1   7  12    9.71    8.81
   1   7  12   -6.09    8.94
   1   7  13   13.41    4.15
   1   7  13    2.14    3.50
   1   7  14    5.27    3.68
   1   8   0   10.85   11.14
   1   8   0   29.94   19.56
   1   8   0   17.88   10.71
   1   8   0   35.16   11.02
   1   8   0   27.95   23.47
   1   8   0    6.82   11.14
   1   8   0    8.79   10.81
   1   8   0   13.37   20.19
   1   8   0    5.08   10.50
   1   8   0   13.33   20.97
   1   8   1  269.35   25.21
   1   8   1  138.66   41.75
   1   8   1  169.91   19.41
   1   8   1   89.25   33.28
   1   8   1  276.53   24.70
   1   8   1   11.71   17.54
   1   8   1  276.80   24.77
   1   8   1   35.56   24.36
   1   8   2   71.38   28.08
   1   8   2   64.67   28.27
   1   8   2  101.48   14.62
   1   8   2   15.21   23.23
   1   8   2   94.61   14.85
   1   8   3   41.29    5.61
   1   8   3   50.31   23.20
   1   8   3   45.81    5.80
   1   8   3   48.09   26.10
   1   8   3  176.02   18.51
   1   8   3  139.46   16.95
   1   8   4    1.94    4.37
   1   8   4   22.14   19.16
   1   8   4    7.35    4.30
   1   8   4   19.34   23.17
   1   8   4   23.35   11.56
   1   8   4   52.42   12.43
   1   8   5   27.75    5.30
   1   8   5   -1.48   18.07
   1   8   5   26.76    5.07
   1   8   5  -78.71   25.85
   1   8   5   62.10   15.49
   1   8   5   25.86   14.49
   1   8   6    4.71    4.69
   1   8   6    4.64    4.49
   1   8   6   23.52   13.29
   1   8   6  113.68   14.65
   1   8   7   20.06    5.20
   1   8   7   17.66    4.91
   1   8   7   39.70   11.99
   1   8   7 -135.47   13.92
   1   8   8   -4.04    4.50
   1   8   8    2.08    4.24
   1   8   8   53.54   11.55
   1   8   8  114.07   13.47
   1   8   9    1.41    4.18
   1   8   9    2.43    4.02
   1   8   9   18.76   10.26
   1   8   9   39.02   10.90
   1   8  10   13.15    4.47
   1   8  10   11.74    4.27
   1   8  10    4.15    9.55
   1   8  10   26.26   10.13
   1   8  11    6.21    3.96
   1   8  11    9.46    3.96
   1   8  11   18.35    9.20
   1   8  11   17.76    9.66
   1   8  12    9.00    4.04
   1   8  12    7.49    3.72
   1   8  13    6.29    3.80
   1   8  13   12.39    3.84
   1   9   0  149.83   17.99
   1   9   0  145.98   43.85
   1   9   0   65.49   12.74
   1   9   0  243.16   23.23
   1   9   0   -1.53   11.70
   1   9   0   96.63   35.54
   1   9   0  176.95   19.01
   1   9   0   65.46   27.79
   1   9   0  174.29   18.88
   1   9   0   53.66   26.79
   1   9   1    9.79   12.56
   1   9   1   43.54   24.16
   1   9   1 -124.76   14.20
   1   9   1    9.42   23.23
   1   9   1   25.06   11.50
   1   9   1  -86.79   27.16
   1   9   1    8.18   11.56
   1   9   1    5.11   22.24
   1   9   2   44.96   24.60
   1   9   2  152.76   18.93
   1   9   2   53.86   27.61
   1   9   2  100.45   15.13
   1   9   2   25.29   22.85
   1   9   2  160.07   18.96
   1   9   2    8.11   23.69
   1   9   3   15.45    4.92
   1   9   3   66.30   27.89
   1   9   3   18.67    4.89
   1   9   3   19.88   24.34
   1   9   3   32.69   12.02
   1   9   3    6.63   23.00
   1   9   3   39.83   12.85
   1   9   4   38.09    5.97
   1   9   4    6.42   22.11
   1   9   4   26.40    5.31
   1   9   4   34.62   27.07
   1   9   4   26.48   11.77
   1   9   4   91.24   14.04
   1   9   5   13.21    4.88
   1   9   5   10.72    4.54
   1   9   5   51.20   13.31
   1   9   5   11.40   15.53
   1   9   5   -2.08   14.53
   1   9   6    6.25    4.53
   1   9   6    6.25    4.28
   1   9   6   11.60   14.03
   1   9   6    6.94   13.81
   1   9   7   10.53    4.53
   1   9   7   16.33    4.53
   1   9   7   25.73   12.27
   1   9   7   42.14   12.25
   1   9   8   29.00    5.05
   1   9   8   27.93    4.84
   1   9   8   37.77   11.00
   1   9   8   32.77    9.65
   1   9   9   12.52    4.25
   1   9   9   13.96    4.08
   1   9   9   30.22   10.22
   1   9   9  -47.48    9.48
   1   9  10    2.48    3.83
   1   9  10    4.76    3.59
   1   9  10   -3.64    9.26
   1   9  10   64.87   10.87
   1   9  11    8.74    3.80
   1   9  11    4.07    3.53
   1   9  12    0.69    3.50
   1   9  12   -0.64    3.40
   1  10   0    2.05   11.67
   1  10   0    1.87   11.61
   1  10   0   37.89   12.47
   1  10   0    2.36   12.45
   1  10   0    3.57   11.08
   1  10   0    9.52   11.01
   1  10   1   25.98   12.81
   1  10   1  -70.83   11.56
   1  10   1    4.15   11.01
   1  10   1   13.73   11.37
   1  10   2   31.14   13.36
   1  10   2   66.73   13.33
   1  10   2   22.81   11.76
   1  10   2   28.86   12.15
   1  10   3    0.75    4.02
   1  10   3    1.41   11.01
   1  10   3   20.70   11.91
   1  10   4    9.81    4.36
   1  10   4   15.83    4.29
   1  10   4   56.02   12.66
   1  10   4   72.87   12.24
   1  10   5   11.12    4.33
   1  10   5    3.19    3.92
   1  10   5   40.64   11.94
   1  10   5  -12.57    9.29
   1  10   6    3.56    4.04
   1  10   6    4.57    3.79
   1  10   6   25.23   13.79
   1  10   6    9.94   13.04
   1  10   7    6.77    4.07
   1  10   7   15.55    4.00
   1  10   7   -5.13   12.02
   1  10   7   -1.83   11.42
   1  10   8    3.36    3.87
   1  10   8    2.86    3.51
   1  10   8    6.85   10.80
   1  10   8   15.26   10.88
   1  10   9    9.88    3.89
   1  10   9    4.42    3.55
   1  10  10    3.28    3.55
   1  10  10    2.02    3.32
   1  10  11    2.26    3.53
   1  10  11    1.60    3.28
   1  11   0   13.28   11.33
   1  11   0   -4.89   11.81
   1  11   0   16.42   11.48
   1  11   0   11.65   10.31
   1  11   0   13.81   10.36
   1  11   1   36.02   12.51
   1  11   1   35.01   10.94
   1  11   1   10.94   10.67
   1  11   1    4.94   10.74
   1  11   2   27.77   12.32
   1  11   2  -57.06   10.40
   1  11   2   25.06   11.02
   1  11   2   20.93   11.29
   1  11   3  194.24   22.72
   1  11   3   79.54   13.56
   1  11   3   64.98   13.18
   1  11   4    7.59    3.90
   1  11   4    6.88    3.57
   1  11   4   32.98   11.35
   1  11   4  -57.29    9.33
   1  11   5   28.78    4.97
   1  11   5   29.53    4.59
   1  11   5   58.42   12.21
   1  11   5   77.10   12.35
   1  11   6    1.53    3.68
   1  11   6    8.57    3.60
   1  11   6   24.77   10.61
   1  11   6    8.22   12.41
   1  11   6    3.52   12.66
   1  11   7    7.43    3.86
   1  11   7    3.42    3.40
   1  11   8    6.10    3.61
   1  11   8    2.21    3.32
   1  11   9    4.57    3.84
   1  11   9    4.42    3.47
   1  11  10   -5.50    3.51
   1  11  10    7.21    3.71
   1  12   0   -0.19   10.32
   1  12   0    4.82   10.91
   1  12   0   -1.00    9.64
   1  12   0    3.10   10.00
   1  12   1   19.05   11.25
   1  12   1   66.94   12.74
   1  12   1   17.54   10.35
   1  12   1   29.57   11.69
   1  12   2    5.40   11.10
   1  12   2  -89.66   11.17
   1  12   2   -4.59    9.93
   1  12   2    0.77   10.37
   1  12   3   81.36   14.24
   1  12   3   14.31   10.52
   1  12   3   90.47   13.68
   1  12   4   -0.58    3.39
   1  12   4    0.63    3.12
   1  12   4    5.64    9.72
   1  12   4  -85.37   10.28
   1  12   5   -0.76    3.35
   1  12   5   -5.28    3.02
   1  12   5   18.09   10.22
   1  12   5   69.31   12.23
   1  12   6    5.93    3.53
   1  12   6    4.86    3.26
   1  12   6   43.74   11.03
   1  12   6   46.90   12.60
   1  12   7   -0.73    3.37
   1  12   7    2.14    3.22
   1  12   7   -0.65    9.36
   1  12   8    6.92    3.97
   1  12   8    7.57    3.76
   1  13   0   -7.67   10.03
   1  13   0    2.95   10.98
   1  13   0    5.60    9.76
   1  13   1    7.22   10.34
   1  13   1   61.45   13.43
   1  13   1    4.04    9.76
   1  13   2    6.05   10.56
   1  13   2    9.89    9.66
   1  13   3   16.11   10.94
   1  13   3    8.10    9.92
   1  13   4   -0.55    3.08
   1  13   4    3.35    9.54
   1  13   5    2.33    3.61
   1  13   5    2.77    3.43
   1  13   5   14.61   10.32
   2   0   0  590.42   42.57
   2   0   0  656.63   45.52
   2   0   1  -14.24   21.79
   2   0   1 -109.90   23.01
   2   0   2   83.76   19.60
   2   0   2  -75.97   19.40
   2   0   6  250.74   19.62
   2   0   6  119.41   11.09
   2   0   7   13.09    7.30
   2   0   7   27.44    6.38
   2   0   8   53.25    8.55
   2   0   8   42.65    6.93
   2   0   9   39.74    9.13
   2   0   9   19.46    6.94
   2   0  10   -0.89   10.42
   2   0  10   10.02    8.32
   2   0  11   13.00   11.93
   2   0  11   23.62   10.24
   2   0  11 -499.22   32.52
   2   0  12   52.09   14.27
   2   0  12   73.61   13.29
   2   1   0  601.72   43.42
   2   1   0 4191.84  235.45
   2   1   0  530.86   38.36
   2   1   0 4385.95  246.22
   2   1   1    4.34    3.17
   2   1   1  157.68   29.62
   2   1   1    4.67    3.26
   2   1   1   22.60   27.52
   2   1   2 9999.00  555.59
   2   1   2 4267.62  239.31
   2   1   6   94.10    9.13
   2   1   6  125.78   10.33
   2   1   6  127.32   13.37
   2   1   6  145.05   14.86
   2   1   7   16.09    7.20
   2   1   7  -69.16    7.39
   2   1   7   11.26    7.49
   2   1   7   17.95    8.88
   2   1   8   42.37    9.20
   2   1   8   56.77    8.30
   2   1   8   51.65    7.59
   2   1   8   47.06    8.67
   2   1   9   24.60   10.56
   2   1   9   15.52    6.77
   2   1   9   15.62    8.34
   2   1  10  112.23   10.97
   2   1  10  138.66   13.67
   2   1  11   32.32    8.83
   2   1  11   41.00   10.86
   2   1  12   31.52    9.94
   2   1  12   18.21   11.94
   2   1  13   27.64   10.27
   2   1  13   25.58   12.35
   2   1  14   17.28   10.18
   2   1  14   10.98   13.31
   2   1  15    2.90   10.53
   2   2   0   85.30    7.13
   2   2   0   89.27    7.39
   2   2   1  387.01   28.30
   2   2   1  412.00   30.07
   2   2   2  228.67   17.18
   2   2   2  252.73   18.91
   2   2   3  223.75   16.98
   2   2   3  226.01   17.12
   2   2   6  356.30   28.41
   2   2   7   76.19   11.01
   2   2   7   87.63   12.56
   2   2   8   93.50   10.60
   2   2   8   83.38   11.01
   2   2   9   39.61    7.97
   2   2   9   21.19    8.91
   2   2  10   98.30   10.57
   2   2  10  118.63   12.74
   2   2  11   25.94    8.31
   2   2  11   36.15   10.17
   2   2  12   19.68    8.64
   2   2  12   41.28   10.87
   2   2  13   20.45    8.90
   2   2  13   19.86   10.99
   2   2  14   -0.94    8.70
   2   2  14    1.26   10.85
   2   3   1    3.14    3.52
   2   3   1    4.60    3.52
   2   3   2  229.60   17.35
   2   3   2  293.81   21.88
   2   3   3  -14.03    3.76
   2   3   3    7.65    4.15
   2   3   3   -2.39    7.16
   2   3   4  407.22   30.10
   2   3   4  619.14   44.23
   2   3   4  365.87   27.23
   2   3   4 1212.88   86.11
   2   3   5  347.66   26.03
   2   3   5  339.55   25.43
   2   3   6  113.96   10.05
   2   3   7  -24.34   10.17
   2   3   7  128.12   15.08
   2   3   8  171.10   15.13
   2   3   8  139.99   14.03
   2   3   9   32.94    8.92
   2   3   9   37.68    9.26
   2   3  10   60.58    9.78
   2   3  10   50.97    9.72
   2   3  11   40.67    9.15
   2   3  11   58.50   10.99
   2   3  12   -3.86    8.27
   2   3  12   -7.05    9.99
   2   3  13   20.02    8.47
   2   3  13   37.27   10.42
   2   3  14    3.38    7.97
   2   3  14   11.30    9.94
   2   4   0   16.33   14.98
   2   4   0   18.92   13.23
   2   4   0  206.87   19.12
   2   4   0  283.05   23.89
   2   4   1   54.77    5.74
   2   4   1   54.83   12.92
   2   4   1   36.63    5.00
   2   4   1   63.26   11.03
   2   4   2  108.11    9.21
   2   4   2  512.78   37.48
   2   4   2  228.80   17.43
   2   4   2  560.77   40.60
   2   4   3   32.09    4.84
   2   4   3  206.20   15.93
   2   4   3   17.47    4.61
   2   4   3  121.51   10.46
   2   4   4    2.47    4.23
   2   4   4   -5.80    6.04
   2   4   4    7.34    4.27
   2   4   4  -10.25    5.56
   2   4   5    7.16    4.30
   2   4   5   15.29    4.43
   2   4   6    3.43    4.24
   2   4   6    7.91    4.32
   2   4   7   90.24    8.40
   2   4   7   79.62    7.73
   2   4   7   93.97   14.29
   2   4   7   91.49   14.24
   2   4   8   24.64    5.01
   2   4   8   40.06    9.87
   2   4   8   37.32   11.24
   2   4   9  -24.00    8.74
   2   4   9   81.98   11.60
   2   4  10   71.57   10.49
   2   4  10   46.33   10.15
   2   4  11   44.47    9.66
   2   4  11   47.86   10.16
   2   4  12   38.78    9.32
   2   4  12   41.53    9.62
   2   4  13   -0.28    8.03
   2   4  13    6.80    8.32
   2   4  14    7.41    7.76
   2   4  14   -2.98    8.50
   2   5   0   41.57   10.40
   2   5   0  164.59   15.06
   2   5   0   36.47   10.87
   2   5   0   19.54   10.57
   2   5   1   59.99    6.08
   2   5   1  101.45   11.20
   2   5   1   38.67    5.20
   2   5   1  119.71   11.73
   2   5   1  131.78   15.53
   2   5   1  124.77   14.48
   2   5   2  149.17   12.02
   2   5   2  486.99   35.44
   2   5   2  165.65   13.11
   2   5   2  465.32   33.91
   2   5   3   28.68    4.89
   2   5   3  101.48   10.14
   2   5   3   31.20    4.86
   2   5   3   85.83    9.38
   2   5   4  389.67   29.00
   2   5   4   -7.33    8.57
   2   5   4  377.04   28.07
   2   5   5    8.51    4.08
   2   5   5    6.08    4.06
   2   5   6   44.59    5.60
   2   5   6   35.43    5.14
   2   5   7    8.02    4.19
   2   5   7    8.28    4.30
   2   5   7    6.72   12.73
   2   5   7   17.56   13.17
   2   5   8   18.41    4.81
   2   5   8   12.01    4.57
   2   5   8   51.52   12.30
   2   5   8   46.78   12.56
   2   5   9   30.83    5.73
   2   5   9   30.39    5.69
   2   5   9  111.48   13.23
   2   5   9   69.17   12.03
   2   5  10   99.15    9.69
   2   5  10   61.82   10.53
   2   5  10  150.23   15.10
   2   5  11   12.40    8.53
   2   5  11   14.19    9.56
   2   5  12   25.55    8.88
   2   5  12   10.12    8.66
   2   5  13    1.78    8.39
   2   5  13   -7.39    8.33
   2   6   0  609.96   44.21
   2   6   0  195.30   56.40
   2   6   0 1074.35   81.70
   2   6   0  875.33   62.86
   2   6   0 1055.87   78.72
   2   6   0 1059.99   78.81
   2   6   1  225.21   17.79
   2   6   1  207.40   16.96
   2   6   1  242.90   22.06
   2   6   1  203.41   18.93
   2   6   2   66.77    6.79
   2   6   2  534.18   39.05
   2   6   2   76.96    7.25
   2   6   2  341.81   25.78
   2   6   3   32.90    4.95
   2   6   3   91.52   11.36
   2   6   3   28.65    4.66
   2   6   3   80.92   10.76
   2   6   4   15.22    4.18
   2   6   4   16.88    4.25
   2   6   5    2.84    3.99
   2   6   5    6.45    4.00
   2   6   6   13.19    4.30
   2   6   6   15.02    4.38
   2   6   7   45.23    6.09
   2   6   7   48.58    6.15
   2   6   7   46.47   14.34
   2   6   7   94.45   17.26
   2   6   8  119.99   10.82
   2   6   8  123.15   11.03
   2   6   8   98.53   15.36
   2   6   8  137.47   17.19
   2   6   9   15.48    5.24
   2   6   9    8.03    5.05
   2   6   9   29.69   11.73
   2   6   9   46.20   12.12
   2   6  10    1.05    4.76
   2   6  10    4.17    4.55
   2   6  10   32.53   10.72
   2   6  10   43.33   10.68
   2   6  11   18.59    5.09
   2   6  11   18.24    4.59
   2   6  11   66.78   10.25
   2   6  11    7.09    8.99
   2   6  12    9.73    4.25
   2   6  12 -120.81   11.47
   2   6  12   12.85    8.66
   2   6  13   76.60    9.83
   2   6  13   14.12    9.13
   2   7   0   62.82   13.13
   2   7   0   10.87   21.47
   2   7   0   90.62    9.85
   2   7   0   19.33   12.82
   2   7   0    7.55   22.68
   2   7   0   73.97   10.02
   2   7   0   70.38   12.53
   2   7   0   22.23   10.08
   2   7   1   40.97    7.52
   2   7   1   18.03   22.20
   2   7   1   50.17    8.81
   2   7   1   53.35   12.18
   2   7   1   65.56   11.67
   2   7   2  202.08   15.81
   2   7   2  318.94   24.79
   2   7   2  193.17   15.17
   2   7   2  259.51   20.73
   2   7   2  462.66   37.08
   2   7   2  437.80   35.08
   2   7   3   10.15    4.18
   2   7   3    7.95    9.89
   2   7   3   19.62    4.40
   2   7   3  -14.82    9.82
   2   7   4   80.34    7.70
   2   7   4   73.88    7.29
   2   7   5   46.62    5.97
   2   7   5   52.54    6.30
   2   7   6   15.33    4.84
   2   7   6   17.26    4.82
   2   7   7   59.28    7.05
   2   7   7   65.29    7.34
   2   7   8    3.61    4.67
   2   7   8   -3.16    4.59
   2   7   8   -2.75   13.87
   2   7   8   24.24   14.12
   2   7   9    0.25    4.57
   2   7   9   -0.11    4.42
   2   7   9   25.21   11.81
   2   7   9   33.53   12.27
   2   7  10   10.64    4.67
   2   7  10    4.47    4.21
   2   7  10   14.15   10.49
   2   7  10   21.91   10.35
   2   7  11   -1.09    4.12
   2   7  11    1.71    3.88
   2   7  11   16.13    9.94
   2   7  11   13.61    9.31
   2   7  12   -1.37    3.91
   2   7  12    5.28    3.72
   2   7  12   18.13    9.37
   2   7  12    8.88    9.55
   2   7  13    3.85    3.76
   2   7  13   -0.49    3.33
   2   7  14    5.60    3.68
   2   8   0   21.88   12.37
   2   8   0   14.74   23.11
   2   8   0   18.88    7.97
   2   8   0   33.44   13.28
   2   8   0   42.68   26.46
   2   8   0   33.62    8.89
   2   8   0   41.09   12.00
   2   8   0   38.63   10.95
   2   8   1   41.33   21.43
   2   8   1   76.31    9.16
   2   8   1   19.14   23.72
   2   8   1   30.87    8.98
   2   8   1   25.65   11.77
   2   8   1   30.76   11.10
   2   8   2   27.87    5.21
   2   8   2   32.29   22.22
   2   8   2  -88.74    9.22
   2   8   2   27.56    4.92
   2   8   2   19.46   23.08
   2   8   2   23.20    9.89
   2   8   2   88.49   13.81
   2   8   2   81.52   13.06
   2   8   3   28.54    5.15
   2   8   3   34.49   11.47
   2   8   3   21.99    4.92
   2   8   3   -5.65   11.60
   2   8   3   32.11   11.54
   2   8   3   18.03   11.64
   2   8   4   25.07    5.10
   2   8   4   29.67    5.31
   2   8   5   20.46    5.08
   2   8   5   20.99    5.04
   2   8   6    5.71    4.66
   2   8   6    3.92    4.55
   2   8   7    9.59    4.85
   2   8   7    7.62    4.69
   2   8   8   24.70    5.26
   2   8   8   31.14    5.30
   2   8   8   15.40   13.51
   2   8   8    6.49   14.33
   2   8   9   -0.74    4.24
   2   8   9   -0.55    3.90
   2   8   9    0.93   11.87
   2   8   9    6.18   12.11
   2   8  10   17.92    4.72
   2   8  10   18.17    4.45
   2   8  10   21.63   10.59
   2   8  10   15.58   10.74
   2   8  11   -0.42    3.91
   2   8  11    1.04    3.53
   2   8  11   18.03    9.66
   2   8  11   16.11   10.57
   2   8  12    5.65    3.82
   2   8  12    0.95    3.48
   2   8  13    2.52    3.77
   2   8  13   -0.15    3.50
   2   9   0   38.10   13.63
   2   9   0   27.73   25.59
   2   9   0  105.10   11.38
   2   9   0   54.59   14.21
   2   9   0   55.52   29.79
   2   9   0   91.43   11.46
   2   9   0   37.11   12.50
   2   9   0   56.68   12.30
   2   9   1  104.52   35.62
   2   9   1   97.05   11.01
   2   9   1  145.31   19.18
   2   9   1   52.74   29.17
   2   9   1   90.84   12.07
   2   9   1  239.04   23.76
   2   9   1  285.70   25.79
   2   9   2   60.07   27.36
   2   9   2  105.91   12.00
   2   9   2   37.56   27.91
   2   9   2   33.73   11.58
   2   9   2  115.05   15.98
   2   9   2  112.10   15.20
   2   9   3  103.17    9.59
   2   9   3 -142.79   12.84
   2   9   3  103.59    9.62
   2   9   3   -6.37   11.83
   2   9   3  214.18   21.19
   2   9   3  202.48   20.67
   2   9   4   10.22    4.67
   2   9   4    7.91    4.62
   2   9   4   32.31   12.67
   2   9   5   16.03    4.78
   2   9   5   17.97    4.71
   2   9   6   27.91    5.13
   2   9   6   20.10    4.72
   2   9   7   15.42    4.57
   2   9   7   13.11    4.28
   2   9   8    9.91    4.25
   2   9   8    9.17    3.93
   2   9   8   23.65   13.55
   2   9   8   94.29   15.13
   2   9   9    3.78    3.92
   2   9   9   16.35    4.01
   2   9   9    1.03   12.16
   2   9   9   -3.33   12.66
   2   9  10    4.89    3.70
   2   9  10    1.76    3.44
   2   9  10   16.05   13.27
   2   9  11    5.91    3.75
   2   9  11    2.35    3.37
   2   9  12    2.06    3.67
   2   9  12    3.23    3.30
   2  10   0    3.07   12.75
   2  10   0   15.32    8.15
   2  10   0   11.95   11.54
   2  10   0    0.79    9.18
   2  10   0   12.59   11.91
   2  10   0   14.19   10.49
   2  10   1   38.97   13.17
   2  10   1   30.35    8.81
   2  10   1   52.78   14.05
   2  10   1   -0.88   10.03
   2  10   1   29.85   13.04
   2  10   1   44.09   11.69
   2  10   2   22.97    9.85
   2  10   2    7.87   11.14
   2  10   2   79.05   14.05
   2  10   2   62.58   12.86
   2  10   3   -0.54    4.04
   2  10   3   13.71    4.25
   2  10   3   34.77   11.52
   2  10   3   31.84   11.00
   2  10   4    8.42    4.28
   2  10   4   11.04    4.10
   2  10   4   16.80   10.93
   2  10   4   18.37   10.56
   2  10   5    5.25    3.92
   2  10   5    6.15    3.80
   2  10   6    9.86    3.95
   2  10   6    2.80    3.70
   2  10   7    1.85    3.71
   2  10   7   -2.93    3.40
   2  10   8    9.75    3.89
   2  10   8    7.23    3.60
   2  10   8   12.75   13.93
   2  10   8   60.96   12.91
   2  10   9    7.60    3.87
   2  10   9   12.62    3.76
   2  10  10    3.49    3.46
   2  10  10    0.25    3.24
   2  10  11    4.53    3.61
   2  10  11    1.05    3.27
   2  11   0   25.30   12.03
   2  11   0   27.51    8.59
   2  11   0   36.51   11.81
   2  11   0   20.02    9.72
   2  11   0   36.48   12.56
   2  11   0   46.89   11.23
   2  11   1    6.54   11.85
   2  11   1    7.24    8.89
   2  11   1   18.45   12.01
   2  11   1    3.75   10.27
   2  11   1   20.65   11.64
   2  11   1   26.27   10.53
   2  11   2    1.24    9.22
   2  11   2  -12.01   11.09
   2  11   2   23.45   10.90
   2  11   2    8.12   10.37
   2  11   3   11.92    3.81
   2  11   3   24.75   10.62
   2  11   3   21.55   10.01
   2  11   4    4.36    3.71
   2  11   4    0.65    3.30
   2  11   4    6.09    9.95
   2  11   4    4.16   10.05
   2  11   5    5.55    3.68
   2  11   5    1.22    3.31
   2  11   5    6.19   10.01
   2  11   6    6.34    3.55
   2  11   6    3.94    3.27
   2  11   7    6.07    3.53
   2  11   7   10.75    3.51
   2  11   8    0.02    3.37
   2  11   8   -0.85    3.14
   2  11   9   12.91    4.19
   2  11   9   18.77    3.99
   2  12   0   74.96   14.04
   2  12   0   48.93   12.39
   2  12   0   46.08   13.03
   2  12   0   57.37   11.84
   2  12   1   58.82   13.37
   2  12   1   54.64   13.67
   2  12   1   58.75   13.02
   2  12   1   65.52   12.30
   2  12   2   39.82   13.97
   2  12   2   25.67   11.14
   2  12   2   56.37   12.22
   2  12   3   11.96    3.58
   2  12   3   19.24   10.05
   2  12   3   12.33   10.32
   2  12   4    1.04    3.34
   2  12   4    1.18    3.04
   2  12   4   16.15   10.08
   2  12   4   17.40   10.74
   2  12   5   -1.48    3.31
   2  12   5    7.47    3.20
   2  12   5   34.57   10.60
   2  12   5   30.80   12.08
   2  12   6    3.29    3.39
   2  12   6    4.39    3.18
   2  12   6    2.21    9.29
   2  12   7    2.56    3.43
   2  12   7    4.54    3.19
   2  13   0   14.46   10.93
   2  13   0   27.83   11.59
   2  13   0   26.47   11.77
   2  13   1    3.10   10.81
   2  13   1    5.72   10.87
   2  13   1   -3.39   10.56
   2  13   2    6.11   10.51
   2  13   2   13.03   10.58
   2  13   3    6.81    9.62
   2  13   4    6.86   10.00
   3   0   0   14.05   25.10
   3   0   0   15.12   25.15
   3   0   1  834.25   52.67
   3   0   1  772.69   50.35
   3   0   2   24.44   21.99
   3   0   2  -22.91   21.66
   3   0   3   53.09   22.26
   3   0   3   60.80   20.63
   3   0   4 1820.06  104.07
   3   0   9  103.09   11.76
   3   0   9   71.86    8.81
   3   0  10   13.89    8.24
   3   0  10    8.26    6.39
   3   0  11  129.64   12.47
   3   0  11  108.74   10.20
   3   0  12   -0.64    8.15
   3   0  12    1.04    6.53
   3   0  13    7.65    8.70
   3   0  13   14.41    6.69
   3   0  14    8.43    9.02
   3   0  14    6.23    6.80
   3   1   0  435.67   31.55
   3   1   0 3358.26  189.85
   3   1   0  392.20   28.48
   3   1   0 2811.85  160.20
   3   1   1  304.32   22.30
   3   1   1 2544.62  145.05
   3   1   1  224.28   16.63
   3   1   1 2541.96  145.18
   3   1   2 1012.40   63.20
   3   1   2  910.83   58.05
   3   1   3 4088.14  229.07
   3   1   3 4592.02  256.59
   3   1   4 2619.07  148.10
   3   1   4 3527.10  197.83
   3   1   5 2809.19  158.61
   3   1   5 3132.25  175.89
   3   1   6   82.25   20.83
   3   1   9   57.10    8.69
   3   1   9   49.58    6.83
   3   1   9   61.33    9.60
   3   1   9   60.92   11.95
   3   1  10   18.73    7.39
   3   1  10   15.77    5.63
   3   1  10   20.49    7.80
   3   1  10   24.71    9.54
   3   1  11   13.16    8.12
   3   1  11   11.36    6.10
   3   1  11    2.07    7.17
   3   1  11    6.15    8.59
   3   1  12   13.29    9.06
   3   1  12    5.80    6.68
   3   1  12    6.84    6.87
   3   1  12   14.29    8.53
   3   1  13   -3.44    9.82
   3   1  13   10.23    7.42
   3   1  13   -1.43    6.77
   3   1  13    6.77    8.21
   3   1  14   -2.19    9.78
   3   1  14   -3.04    7.94
   3   1  14    3.20    6.69
   3   1  14    2.53    8.40
   3   2   0  214.98   15.97
   3   2   0 2165.72  127.24
   3   2   0  154.49   11.78
   3   2   0 2281.38  134.01
   3   2   1   14.40    3.37
   3   2   1   29.51    4.07
   3   2   2  402.03   29.47
   3   2   2  417.85   30.67
   3   2   3  358.03   26.47
   3   2   3  347.66   25.74
   3   2   8   -5.47    4.13
   3   2   9   44.64    7.30
   3   2   9   30.64    5.25
   3   2   9   28.50   10.62
   3   2   9   53.63   13.99
   3   2  10   41.92    8.11
   3   2  10   32.41    6.40
   3   2  10   24.75    9.29
   3   2  10   38.83   11.48
   3   2  11    9.23    8.88
   3   2  11   13.09    6.86
   3   2  11    7.18    8.17
   3   2  11   35.72   10.17
   3   2  12   16.76    7.67
   3   2  12   14.70    8.83
   3   2  13   16.13    7.20
   3   2  13   21.46    8.66
   3   2  14   -2.75    6.83
   3   2  14   -6.09    8.30
   3   3   0   91.56    7.71
   3   3   0  104.30    8.64
   3   3   1  567.16   41.25
   3   3   1  408.42   29.97
   3   3   2   39.86    4.98
   3   3   2   41.17    5.15
   3   3   3   34.19    4.90
   3   3   3   42.92    5.34
   3   3   4  286.90   21.60
   3   3   4  312.96   23.44
   3   3   5   16.51    4.03
   3   3   5   61.18    6.27
   3   3   6  108.33    9.72
   3   3   9   24.97   13.07
   3   3  10   49.68   11.25
   3   3  10   58.09   13.68
   3   3  11   27.36    9.42
   3   3  11   40.39   11.19
   3   3  12   16.02    8.26
   3   3  12   18.35    9.66
   3   3  13    4.95    7.63
   3   3  13   -2.58    8.69
   3   3  14   -2.42    7.22
   3   3  14    4.26    8.79
   3   4   1  184.13   14.21
   3   4   1  192.11   14.78
   3   4   2  186.39   14.41
   3   4   2  188.52   14.61
   3   4   3  618.47   45.12
   3   4   3  654.90   47.74
   3   4   4  -35.08    3.91
   3   4   4    1.40    3.63
   3   4   5  219.36   16.99
   3   4   5  183.47   14.44
   3   4   6    2.95    3.98
   3   4   6    7.04    3.82
   3   4   7   15.77    4.46
   3   4   7   14.85    4.39
   3   4   8   44.39    6.20
   3   4  10   15.81   12.56
   3   4  10   36.11   13.17
   3   4  11   24.58   10.18
   3   4  11   36.71   11.22
   3   4  12   17.58    8.74
   3   4  12    8.61    9.02
   3   4  13   16.43    7.87
   3   4  13    8.81    9.15
   3   5   0  247.02   22.00
   3   5   0  235.98   20.27
   3   5   1  113.62    9.47
   3   5   1  109.39    9.08
   3   5   2   66.01    6.17
   3   5   2   51.85    5.45
   3   5   3   10.45    3.39
   3   5   3   24.82    4.19
   3   5   3    4.00    9.49
   3   5   4   20.19    4.26
   3   5   4  -17.99    9.26
   3   5   4   16.63    4.08
   3   5   4   -7.23    7.24
   3   5   5    6.44    3.97
   3   5   5   -7.12    7.02
   3   5   5    8.41    3.77
   3   5   5   56.34    6.98
   3   5   6    5.07    4.01
   3   5   6  176.55   14.08
   3   5   6   10.86    4.24
   3   5   6    5.38    5.00
   3   5   7   88.38    8.49
   3   5   7   84.73    8.33
   3   5   8    5.68    4.76
   3   5   8   17.83    5.03
   3   5   9  165.65   13.93
   3   5   9  150.10   12.96
   3   5  10   45.19    6.47
   3   5  10  107.41   15.12
   3   5  10   61.16   14.46
   3   5  11   10.50   10.98
   3   5  11   16.07   11.21
   3   5  12   24.68    9.51
   3   5  12   15.79    9.51
   3   5  13    8.00    8.75
   3   5  13   11.69    8.87
   3   6   0 -140.53   14.52
   3   6   0    7.38   12.11
   3   6   0   91.65   13.07
   3   6   0   67.30   10.56
   3   6   1   -4.81    3.02
   3   6   1    3.67   10.49
   3   6   1   21.74    4.00
   3   6   1   38.12   10.85
   3   6   2   40.63    4.80
   3   6   2   18.68   10.34
   3   6   2   20.41    3.98
   3   6   2   30.11   10.55
   3   6   3   45.23    5.40
   3   6   3   28.68    8.90
   3   6   3  130.73   10.69
   3   6   3   67.75    9.64
   3   6   4   33.69    4.97
   3   6   4  129.69   12.08
   3   6   4   29.32    4.55
   3   6   4  153.02   13.10
   3   6   5    5.62    4.05
   3   6   5  137.60   12.18
   3   6   5    1.83    3.91
   3   6   5  159.40   13.00
   3   6   6    2.84    4.42
   3   6   6    6.79    7.24
   3   6   6   -5.37    4.35
   3   6   6  -12.10    6.16
   3   6   7   52.54    6.58
   3   6   7   56.24    6.90
   3   6   8   82.27    8.43
   3   6   8   90.28    9.12
   3   6   9    9.97    4.89
   3   6   9    7.10    4.93
   3   6  10   19.98    4.98
   3   6  10   47.40    6.41
   3   6  10  -62.46   11.16
   3   6  10    9.59   13.10
   3   6  11   -1.47    4.12
   3   6  11    5.27    4.05
   3   6  11   -3.98    9.76
   3   6  11   27.11   11.74
   3   6  12    5.22    4.00
   3   6  12   21.02   10.24
   3   6  12   10.78   10.23
   3   7   0  211.39   17.74
   3   7   0  107.71   12.92
   3   7   0  174.69   18.43
   3   7   0  147.44   15.46
   3   7   1   28.61    7.28
   3   7   1  107.79   12.02
   3   7   1   64.59   11.43
   3   7   1   68.07   11.39
   3   7   2    7.93    4.02
   3   7   2   22.61    8.85
   3   7   2    4.68    3.66
   3   7   2   48.97    9.70
   3   7   3    5.17    3.97
   3   7   3   83.05   10.10
   3   7   3    3.46    3.72
   3   7   3   67.79    9.44
   3   7   4   11.71    4.23
   3   7   4   25.43    7.62
   3   7   4    8.97    4.22
   3   7   4   34.25    7.69
   3   7   5   52.16    6.44
   3   7   5   97.17   10.82
   3   7   5   36.83    5.62
   3   7   5   17.24    7.51
   3   7   6    3.05    4.63
   3   7   6   14.46    9.15
   3   7   6    8.08    4.72
   3   7   6    4.85    7.91
   3   7   7   37.33    5.94
   3   7   7   32.72    5.87
   3   7   8   35.87    5.75
   3   7   8   38.06    6.00
   3   7   9   23.76    4.92
   3   7   9   10.75    4.63
   3   7  10    2.15    3.98
   3   7  10    0.24    3.96
   3   7  10   -5.43   13.85
   3   7  10    1.58   13.47
   3   7  11   -0.32    3.96
   3   7  11    7.24    3.96
   3   7  11  102.45   14.04
   3   7  11    7.57   12.24
   3   7  12   14.88    4.23
   3   7  12   14.76    4.05
   3   7  13   10.85    4.12
   3   7  13   11.01    3.78
   3   8   0    5.86    8.17
   3   8   0   45.41    9.94
   3   8   0   60.66   12.67
   3   8   0   21.32   10.58
   3   8   1   94.07    9.85
   3   8   1   60.46    9.90
   3   8   1  -21.96    9.72
   3   8   1   33.52   10.58
   3   8   2    9.34    4.30
   3   8   2  108.87   11.25
   3   8   2   15.29    4.37
   3   8   2   29.47    8.42
   3   8   2   36.72   10.25
   3   8   3   17.22    4.49
   3   8   3   15.85    8.43
   3   8   3   10.23    4.41
   3   8   3   30.19    8.59
   3   8   4    7.76    4.56
   3   8   4   25.70    8.53
   3   8   4    3.88    4.48
   3   8   4   22.40    8.34
   3   8   5   51.53    6.41
   3   8   5   79.50   11.15
   3   8   5   53.13    6.64
   3   8   5   12.32    8.66
   3   8   6   40.81    5.84
   3   8   6   38.52    5.91
   3   8   7   21.64    4.83
   3   8   7   20.75    4.97
   3   8   8    0.63    3.97
   3   8   8    4.85    4.21
   3   8   9    7.45    4.10
   3   8   9    0.28    3.97
   3   8  10   27.79    4.92
   3   8  10   25.03    4.66
   3   8  11    2.28    3.73
   3   8  11    4.09    3.52
   3   8  12    1.49    3.69
   3   8  12   -1.82    3.51
   3   9   0   83.69   10.23
   3   9   0  190.51   21.22
   3   9   0   79.68   11.05
   3   9   0  138.00   16.47
   3   9   0  191.05   19.37
   3   9   1   69.52    9.16
   3   9   1   66.46   10.27
   3   9   1  -81.18   11.31
   3   9   1   29.66   10.65
   3   9   2   23.88    5.21
   3   9   2  101.78   10.03
   3   9   2   21.52    4.81
   3   9   2   66.77    9.81
   3   9   2  104.95   14.24
   3   9   2   54.46   11.81
   3   9   3   -1.14    4.21
   3   9   3  125.36   12.02
   3   9   3    6.34    4.34
   3   9   3   42.88    9.53
   3   9   4    5.93    4.19
   3   9   4   27.17    9.34
   3   9   4    3.34    4.15
   3   9   4   -1.34    8.75
   3   9   5    2.31    4.08
   3   9   5   -5.26    9.89
   3   9   5    7.97    4.29
   3   9   5   -6.87    9.12
   3   9   6    7.76    3.91
   3   9   6    2.28    4.06
   3   9   7   10.80    4.04
   3   9   7   12.62    4.33
   3   9   8   -1.66    3.61
   3   9   8    2.32    3.67
   3   9   9   -0.88    3.53
   3   9   9   -0.97    3.48
   3   9  10    4.73    3.65
   3   9  10    2.75    3.48
   3   9  11   -0.94    3.51
   3   9  11   -0.73    3.31
   3  10   0   11.58   12.22
   3  10   0    1.79    7.36
   3  10   0   29.63   12.76
   3  10   0    5.20    8.96
   3  10   0   47.90   11.23
   3  10   0   19.81   10.41
   3  10   1    5.06    7.22
   3  10   1    9.93    8.52
   3  10   1  -80.27   10.54
   3  10   1    3.61    9.90
   3  10   2   35.19    7.58
   3  10   2   20.42    4.79
   3  10   2   26.88    8.82
   3  10   2   80.87   13.48
   3  10   2   37.69   10.65
   3  10   3    8.81    4.02
   3  10   3  141.85   13.32
   3  10   3   11.65    4.11
   3  10   3   12.18    8.30
   3  10   3   25.03   11.64
   3  10   3   20.53    9.90
   3  10   4    7.94    3.92
   3  10   4 -105.75   10.70
   3  10   4    5.68    3.86
   3  10   4   -0.24    9.14
   3  10   5    6.52    3.64
   3  10   5    7.40   10.51
   3  10   5    0.70    3.57
   3  10   5   -0.35    9.62
   3  10   6    3.71    3.61
   3  10   6    7.20    3.73
   3  10   7   31.57    4.91
   3  10   7   29.06    4.75
   3  10   8   34.34    5.15
   3  10   8   33.05    4.91
   3  10   9    3.49    3.59
   3  10   9    1.15    3.42
   3  10  10   -0.56    3.47
   3  10  10    0.42    3.08
   3  11   0   16.06   11.96
   3  11   0   20.23    7.56
   3  11   0   15.30   11.47
   3  11   0   33.98    9.07
   3  11   0  -21.98    8.80
   3  11   0    8.92    9.65
   3  11   1   25.58    7.46
   3  11   1   11.16    8.62
   3  11   1   20.31    9.55
   3  11   1   24.20   10.57
   3  11   2   14.16    7.24
   3  11   2   19.14    8.44
   3  11   2    5.81   11.04
   3  11   2   15.82    9.49
   3  11   3    3.92    3.55
   3  11   3    3.73    7.25
   3  11   3    1.07    3.42
   3  11   3   -8.77    8.51
   3  11   3   14.84   11.41
   3  11   3   10.73    9.55
   3  11   4    9.55    3.62
   3  11   4   93.66   12.58
   3  11   4   11.88    3.68
   3  11   4   -3.70    9.94
   3  11   4   11.57   10.56
   3  11   5   10.94    3.63
   3  11   5    6.95    3.40
   3  11   6    7.51    3.75
   3  11   6    9.24    3.44
   3  11   7    4.73    3.53
   3  11   7    1.43    3.24
   3  11   8    1.53    3.48
   3  11   8   10.52    3.48
   3  12   0    0.03   11.41
   3  12   0    2.77   10.85
   3  12   0  -66.17    9.56
   3  12   0    3.24    9.60
   3  12   1   20.53   11.93
   3  12   1   69.33   12.29
   3  12   1   36.19   11.21
   3  12   2   12.44   11.04
   3  12   2    5.17    9.87
   3  12   3    5.98    3.34
   3  12   3   21.59   11.32
   3  12   4    2.81    3.25
   3  12   4   -0.95    3.08
   3  12   4   24.94   10.89
   3  12   5    4.30    3.34
   3  12   5   -0.12    3.10
   3  12   5    1.33    9.77
   3  12   6    1.53    3.26
   3  12   6    5.47    3.20
   3  13   0  -79.70   11.21
   3  13   1   50.65   12.77
   4   0   0  424.77   36.76
   4   0   0  422.51   37.17
   4   0   1 -265.76   28.01
   4   0   1    9.07   25.79
   4   0   2   66.75   25.54
   4   0   2   48.21   24.65
   4   0   3  333.83   31.59
   4   0   3  178.55   26.03
   4   0   4  673.11   46.49
   4   0   4  581.51   41.13
   4   0   5 5351.15  298.87
   4   0  12    6.68    9.13
   4   0  12    9.59    7.34
   4   0  13    4.05    7.57
   4   0  13    4.80    6.27
   4   1   0    7.60    2.49
   4   1   0   65.74   29.57
   4   1   0    6.51    2.69
   4   1   0   39.96   29.41
   4   1   1   23.65    3.42
   4   1   1 -109.56   28.68
   4   1   1   24.71    3.59
   4   1   1  281.32   33.78
   4   1   2 1427.86   86.03
   4   1   2 1369.36   82.48
   4   1   3   47.62   27.72
   4   1   3  179.88   28.77
   4   1   4  -36.59   26.07
   4   1   4  -24.28   24.69
   4   1   5   11.51   23.64
   4   1   5   58.86   22.65
   4   1   6  -27.33   21.52
   4   1   6   -7.38   20.63
   4   1   7  -13.84   20.78
   4   1   7   -8.85   19.26
   4   1   8   45.22   20.14
   4   1   8  555.59   37.07
   4   1   9  656.36   42.20
   4   1  11   -0.65    7.39
   4   1  12    5.18    7.77
   4   1  12    4.38    6.02
   4   1  12   -1.17    8.47
   4   1  12    7.15   10.32
   4   1  13    2.32    6.88
   4   1  13    3.84    5.46
   4   1  13    4.17    7.22
   4   1  13    2.65    8.45
   4   2   0   52.05    4.88
   4   2   0  543.36   45.49
   4   2   0   77.31    6.57
   4   2   0  573.94   46.27
   4   2   1  202.88   15.22
   4   2   1 1522.25   92.25
   4   2   1  236.25   17.60
   4   2   1 2103.23  123.39
   4   2   2    1.98    2.93
   4   2   2   27.87   30.95
   4   2   2  -41.86    4.04
   4   2   2   33.38   29.91
   4   2   3   50.43    5.16
   4   2   3  653.97   50.13
   4   2   3   57.95    5.72
   4   2   3  688.67   50.21
   4   2   4  994.45   66.04
   4   2   4  110.80   29.89
   4   2  11   16.98    8.18
   4   2  11    9.98    5.61
   4   2  12   21.30    6.83
   4   2  12   11.86    5.21
   4   2  12   17.99   10.03
   4   2  12   25.41   12.14
   4   2  13    8.60    6.57
   4   2  13    2.28    4.89
   4   2  13   -3.63    8.37
   4   2  13    7.89    9.56
   4   3   0   57.62    5.31
   4   3   0 1003.09   70.81
   4   3   0   24.29    3.32
   4   3   1   23.56    3.53
   4   3   1    2.38    2.68
   4   3   2   28.53    3.88
   4   3   2   30.78    4.20
   4   3   3  149.57   11.74
   4   3   3  164.46   12.90
   4   3   4   12.71    3.79
   4   3   4   14.98    3.86
   4   3   5    1.81    3.79
   4   3   5   -2.41    3.46
   4   3   6  251.67   19.54
   4   3  11   24.93    6.41
   4   3  11   22.31    4.58
   4   3  12    2.40    5.93
   4   3  12    1.39    4.47
   4   3  12    5.21   11.14
   4   3  12   -2.96   13.53
   4   3  13    3.57    7.03
   4   3  13    8.56    4.82
   4   3  13  -13.17    9.46
   4   3  13    0.70   10.89
   4   4   0   -0.10    2.77
   4   4   0    9.91    3.07
   4   4   1   12.68    3.24
   4   4   1   10.35    3.38
   4   4   2   51.73    5.26
   4   4   2   51.41    5.39
   4   4   3   57.65    5.90
   4   4   3   59.87    6.03
   4   4   4   17.63    4.19
   4   4   4   32.03    4.51
   4   4   5  131.31   10.84
   4   4   5  101.36    8.85
   4   4   6   67.91    6.89
   4   4   6   98.59    8.89
   4   4   7   60.89    7.02
   4   4   7   73.21    7.49
   4   4   8   76.54    8.26
   4   4  11   17.68    3.72
   4   5   1   43.23    4.93
   4   5   1   47.66    5.17
   4   5   2   52.63    5.60
   4   5   2   39.45    4.71
   4   5   3    5.36    3.63
   4   5   3   12.69    3.60
   4   5   4  112.02    9.48
   4   5   4  101.97    8.85
   4   5   5   47.02    5.58
   4   5   5   72.22    7.16
   4   5   6   92.58    8.99
   4   5   6  101.56    9.29
   4   5   7   26.26    5.42
   4   5   7   22.59    5.09
   4   5   8   34.33    5.76
   4   5   8   29.98    5.42
   4   5   9    4.49    4.37
   4   5   9    6.91    4.42
   4   5  10   16.43    4.95
   4   6   1   20.91    4.22
   4   6   1   19.05    3.87
   4   6   2   24.97    4.24
   4   6   2    8.89    3.53
   4   6   3   -6.27    3.17
   4   6   3    7.89    3.79
   4   6   4   26.59    4.28
   4   6   4   12.86    4.18
   4   6   5   94.96    9.04
   4   6   5   95.51    8.87
   4   6   6   96.24    9.34
   4   6   6  105.92    9.72
   4   6   7   14.09    4.82
   4   6   7    4.27    4.64
   4   6   7    3.15    5.56
   4   6   8   36.32    5.65
   4   6   8   60.37    7.72
   4   6   8   29.41    5.36
   4   6   8  116.12    9.48
   4   6   9   21.13    4.93
   4   6   9   18.95    4.97
   4   6  10    8.10    4.07
   4   6  10    4.47    4.18
   4   6  11    3.75    3.91
   4   6  11    7.60    3.99
   4   6  12   42.21    5.79
   4   7   0   70.48   12.13
   4   7   0   57.70   10.45
   4   7   1  -13.13    3.28
   4   7   1   20.98    4.38
   4   7   2  -11.87    3.36
   4   7   2   16.62    4.24
   4   7   3   40.76    5.37
   4   7   3   30.27    4.88
   4   7   3   22.32   12.62
   4   7   4   27.12    5.05
   4   7   4   13.06   11.46
   4   7   4   31.35    5.17
   4   7   4   12.83    9.89
   4   7   5    7.22    4.61
   4   7   5    3.28   10.06
   4   7   5   16.51    4.66
   4   7   5   33.00    8.94
   4   7   6   20.85    4.99
   4   7   6   -5.70    8.16
   4   7   6   17.50    4.96
   4   7   6   63.62    8.51
   4   7   7   -0.46    4.03
   4   7   7   15.17    7.16
   4   7   7   -3.78    4.16
   4   7   7   32.72    6.54
   4   7   8   18.71    4.54
   4   7   8   87.57    9.17
   4   7   8   20.98    4.91
   4   7   8   -6.22    5.34
   4   7   9    2.21    3.85
   4   7   9   -1.35    4.08
   4   7  10   -2.35    3.85
   4   7  10   10.96    4.22
   4   7  11    5.24    3.63
   4   7  11    7.38    3.94
   4   7  12    8.50    3.83
   4   7  12    3.91    3.82
   4   7  13    3.09    4.18
   4   7  13   -3.93    3.54
   4   8   0   10.40   14.01
   4   8   0   11.00   13.44
   4   8   0   81.38   13.07
   4   8   0   66.42   11.17
   4   8   1  105.39   13.21
   4   8   1   15.66    4.40
   4   8   1   38.33   13.29
   4   8   1   26.16   11.32
   4   8   2   -1.46    4.10
   4   8   2   65.36   10.81
   4   8   2    5.51    3.98
   4   8   2    6.75   11.97
   4   8   3    1.12    4.04
   4   8   3    2.72   10.07
   4   8   3    2.81    3.86
   4   8   3   -6.63   10.67
   4   8   4   16.34    4.42
   4   8   4   11.39    8.97
   4   8   4   13.97    4.40
   4   8   4   20.41    9.12
   4   8   5   16.51    4.37
   4   8   5   13.53    8.28
   4   8   5   15.09    4.42
   4   8   5   45.44    8.61
   4   8   6   51.53    6.18
   4   8   6  125.09   11.93
   4   8   6   62.87    6.94
   4   8   6  176.69   14.68
   4   8   7   18.56    4.42
   4   8   7   85.18    9.62
   4   8   7   15.78    4.64
   4   8   7    2.60    6.35
   4   8   8   63.15    6.97
   4   8   8   12.92    7.66
   4   8   8   75.50    7.76
   4   8   8   -6.97    6.06
   4   8   9   25.46    4.80
   4   8   9   23.94    4.77
   4   8  10    9.20    3.71
   4   8  10   13.00    4.09
   4   8  11    5.18    3.61
   4   8  11    5.24    3.58
   4   8  12    5.67    4.01
   4   8  12    8.14    3.92
   4   9   0   17.04    9.57
   4   9   0    8.52   10.37
   4   9   0    0.10   10.30
   4   9   0   -1.24    9.05
   4   9   1    2.53    8.38
   4   9   1   11.12    9.78
   4   9   1   -9.70   10.51
   4   9   1   15.34    9.60
   4   9   2    3.60    3.65
   4   9   2   88.16   10.59
   4   9   2    0.45    3.63
   4   9   2   28.01    8.95
   4   9   3   12.27    3.93
   4   9   3  125.89   12.29
   4   9   3    9.02    3.79
   4   9   3   14.89    9.19
   4   9   4   24.01    4.43
   4   9   4   23.20    8.64
   4   9   4   20.85    4.31
   4   9   4   69.09    9.74
   4   9   5   29.54    4.70
   4   9   5   87.97   10.39
   4   9   5   31.73    4.93
   4   9   5  108.42   11.08
   4   9   6    0.35    3.55
   4   9   6   20.14    7.77
   4   9   6   -0.72    3.80
   4   9   6    3.32    7.11
   4   9   7    7.62    3.83
   4   9   7   34.89    8.52
   4   9   7    5.09    3.92
   4   9   7    0.03    6.91
   4   9   8    2.05    3.60
   4   9   8   -1.49    3.76
   4   9   9   12.20    3.92
   4   9   9   11.97    4.01
   4   9  10    7.76    3.60
   4   9  10    5.08    3.64
   4  10   0    8.74    8.00
   4  10   0   27.83    9.76
   4  10   0    9.47   10.25
   4  10   0    8.97    9.21
   4  10   1    2.83    7.55
   4  10   1   22.07    8.88
   4  10   1   43.46   11.93
   4  10   1   19.97    9.52
   4  10   2    0.14    3.46
   4  10   2    6.24    7.11
   4  10   2   -3.86    3.32
   4  10   2   16.70    8.37
   4  10   2   17.16   10.81
   4  10   2    1.63    8.81
   4  10   3    9.88    3.62
   4  10   3   45.55    8.15
   4  10   3   11.66    3.72
   4  10   3   38.91    9.20
   4  10   4    3.74    3.27
   4  10   4  105.79   10.97
   4  10   4    5.81    3.50
   4  10   4   15.77    8.28
   4  10   5   41.65    5.20
   4  10   5   62.03    9.90
   4  10   5   32.40    4.89
   4  10   5   45.79    8.61
   4  10   6   -0.24    3.37
   4  10   6    5.88    3.58
   4  10   7   13.23    3.92
   4  10   7   13.73    4.11
   4  10   8   15.94    3.99
   4  10   8   15.32    4.08
   4  10   9    5.74    3.65
   4  10   9   10.24    3.81
   4  11   0    7.20   10.28
   4  11   0    2.16    9.18
   4  11   1    4.39   10.51
   4  11   1    3.55    8.91
   4  11   2   10.87    3.55
   4  11   2   36.55   11.37
   4  11   2   20.47    9.70
   4  11   3    4.88    3.28
   4  11   3    5.91    3.43
   4  11   3  -44.39    8.77
   4  11   4   11.88    3.62
   4  11   4    7.63    3.51
   4  11   5   17.14    3.88
   4  11   5   23.09    4.18
   4  11   6    1.06    3.16
   4  11   6    5.19    3.35
   4  11   7    7.67    3.55
   4  11   7    7.54    3.51
   4  12   0   38.30   12.04
   4  12   0   24.29   11.48
   4  12   1    4.09   10.57
   4  12   2   58.90   11.75
   4  12   3    0.54    3.31
   4  12   3    5.81    3.37
   4  12   3  -77.88   10.08
   4  12   4   -2.02    3.32
   5   0   0    0.21   27.63
   5   0   0  158.34   29.65
   5   0   1  807.39   53.80
   5   0   1  877.72   57.61
   5   0   2   64.25   26.70
   5   0   2   16.37   25.25
   5   0   3  485.53   39.75
   5   0   3  521.95   41.03
   5   0   4  128.41   27.43
   5   0   4  189.85   28.58
   5   0   5  552.93   41.67
   5   0   5  420.65   35.64
   5   0   6  199.29   27.35
   5   1   0   20.29    2.57
   5   1   0  189.98   32.11
   5   1   0   16.37    2.52
   5   1   0  152.62   30.78
   5   1   1   85.03    6.85
   5   1   1 1071.43   67.74
   5   1   1   79.60    6.56
   5   1   1 1131.12   71.09
   5   1   2   37.12   27.99
   5   1   2   33.77   26.38
   5   1   3   -8.70   28.69
   5   1   3   24.81   28.21
   5   1   4  -56.34   27.25
   5   1   4  -37.78   26.88
   5   1   5   13.35   26.11
   5   1   5    7.64   25.77
   5   1   6    9.42   24.65
   5   1   6    8.26   24.41
   5   1   7   37.56   25.11
   5   1   7   20.35   23.73
   5   1   8   44.74   24.56
   5   1   8    6.20   23.05
   5   1   9  114.00   24.54
   5   2   0   53.98    4.74
   5   2   0  566.09   46.05
   5   2   0   61.36    5.35
   5   2   0  547.88   44.78
   5   2   1    3.98    2.58
   5   2   1   42.72   27.51
   5   2   1    3.73    2.73
   5   2   1   73.37   29.10
   5   2   2   18.63    3.25
   5   2   2  211.25   32.60
   5   2   2   16.63    3.36
   5   2   2  192.77   30.76
   5   2   3   70.49    6.36
   5   2   3 1232.69   77.66
   5   2   3   77.52    6.72
   5   2   3 1170.74   74.29
   5   2   4  139.20   31.46
   5   2   4  162.46   32.35
   5   2   5 1603.35   96.00
   5   2   5 1473.06   89.45
   5   2   6  622.73   46.69
   5   2   6  581.78   44.92
   5   2   7  396.98   37.23
   5   2   8   62.41   28.23
   5   3   0   15.29    2.95
   5   3   0  185.06   35.75
   5   3   0   14.13    3.07
   5   3   0  152.76   35.12
   5   3   1   39.70    4.27
   5   3   1  157.14   32.88
   5   3   1   20.37    3.48
   5   3   1  258.85   38.25
   5   3   2   25.46    3.70
   5   3   2  430.09   43.29
   5   3   2   43.34    4.48
   5   3   2  340.08   37.60
   5   3   3   52.16    5.34
   5   3   3  663.14   55.68
   5   3   3   25.17    3.71
   5   3   4   57.38    5.91
   5   3   4   46.05    5.47
   5   3   5   13.87    3.94
   5   3   5   25.27    4.59
   5   4   0   22.75    3.60
   5   4   0   42.40    4.47
   5   4   1   63.58    5.92
   5   4   1    6.51    2.90
   5   4   2   20.49    3.68
   5   4   2   32.28    3.94
   5   4   3   21.94    3.96
   5   4   3   13.79    3.94
   5   4   4   59.15    6.20
   5   4   4   58.59    6.36
   5   4   5   13.84    4.45
   5   4   5   25.87    4.81
   5   4   6  174.69   14.32
   5   4   6  166.98   13.61
   5   4   7   -8.85    3.61
   5   4   7   13.02    4.46
   5   4   8   28.58    4.96
   5   5   0    2.34    3.23
   5   5   0    5.57    2.90
   5   5   1   10.91    3.51
   5   5   1   20.86    3.96
   5   5   2   26.66    4.22
   5   5   2   28.90    4.61
   5   5   3   12.34    3.99
   5   5   3    7.77    3.94
   5   5   4   -1.03    4.11
   5   5   4    5.61    3.99
   5   5   5   99.79    9.30
   5   5   5   88.38    8.38
   5   5   6   22.57    4.38
   5   5   6   34.82    5.49
   5   5   7   25.27    4.41
   5   5   7    7.60    4.39
   5   5   8    8.77    4.30
   5   5   8   31.88    5.14
   5   5   9    7.24    4.22
   5   5   9   10.12    4.09
   5   5  10    4.21    3.64
   5   6   0  118.14   10.27
   5   6   1   66.66    6.66
   5   6   1   85.46    7.84
   5   6   2   13.49    4.06
   5   6   2    5.16    3.85
   5   6   3   10.50    4.10
   5   6   3    7.67    3.91
   5   6   4   12.47    4.37
   5   6   4    9.72    4.09
   5   6   5  -10.31    3.28
   5   6   5   12.93    4.36
   5   6   6   90.80    8.39
   5   6   6   72.75    7.51
   5   6   7   69.39    7.47
   5   6   7   77.60    7.83
   5   6   8   27.40    5.11
   5   6   8   11.07    4.34
   5   6   9    0.84    3.53
   5   6   9    0.73    3.76
   5   6  10   -3.21    3.37
   5   6  10   -3.13    3.58
   5   6  11    5.12    3.50
   5   6  11    5.26    3.57
   5   6  12    6.45    3.49
   5   7   1   28.48    4.70
   5   7   1   30.48    4.66
   5   7   2   -1.36    3.62
   5   7   2    1.17    3.55
   5   7   3   23.43    4.09
   5   7   3   13.53    4.02
   5   7   4  -27.33    3.29
   5   7   4    5.35    3.74
   5   7   5   29.91    4.54
   5   7   5   16.67    4.31
   5   7   6   36.47    5.45
   5   7   6   38.01    5.50
   5   7   7   18.31    4.61
   5   7   7   15.48    4.43
   5   7   8   -2.61    3.52
   5   7   8    3.42    3.83
   5   7   9    9.19    3.73
   5   7   9   11.79    3.97
   5   7  10    2.86    3.31
   5   7  10    6.96    3.69
   5   7  11   -4.27    3.24
   5   7  11   -3.89    3.44
   5   8   0   -2.38    9.15
   5   8   1   20.58    3.84
   5   8   1    3.86    3.61
   5   8   2    6.76    3.20
   5   8   2   30.74    4.59
   5   8   3    5.45    2.83
   5   8   3   12.21    3.75
   5   8   4   11.20    3.73
   5   8   4   -1.12    3.48
   5   8   5    7.75    3.71
   5   8   5   11.24    3.84
   5   8   6    6.89    3.71
   5   8   6    5.37    3.81
   5   8   7   23.94    4.43
   5   8   7   -2.70    9.27
   5   8   7   23.43    4.54
   5   8   7   -4.96    7.16
   5   8   8   15.25    3.87
   5   8   8    7.41    3.83
   5   8   9    8.66    3.54
   5   8   9   13.73    4.09
   5   8  10    5.30    3.39
   5   8  10    2.10    3.43
   5   9   0   10.48    9.31
   5   9   0   15.82    8.31
   5   9   1   17.14    3.92
   5   9   1   25.75   10.69
   5   9   2    7.36    3.31
   5   9   2   -2.77    3.23
   5   9   3   39.82    5.07
   5   9   3   44.19    5.37
   5   9   3   -8.70   11.33
   5   9   4    5.56    3.49
   5   9   4   -0.13   11.27
   5   9   4    4.45    3.39
   5   9   4    5.09    9.59
   5   9   5   30.72    4.56
   5   9   5    8.45   10.65
   5   9   5   35.35    4.96
   5   9   5   40.56   10.16
   5   9   6    8.70    3.52
   5   9   6    9.22    3.64
   5   9   7   12.06    3.60
   5   9   7    6.59    3.50
   5   9   8    7.22    3.49
   5   9   8    6.01    3.59
   5   9   9   -2.09    3.04
   5   9   9   -0.60    3.45
   5  10   0   28.11    9.89
   5  10   0   24.71    8.79
   5  10   1    5.91    9.39
   5  10   1    3.22    8.66
   5  10   2    9.24    3.43
   5  10   2    8.33    3.44
   5  10   3    8.59    3.30
   5  10   3    4.37    3.22
   5  10   4    1.54    3.19
   5  10   4    2.89    3.26
   5  10   5    4.35    3.26
   5  10   5    6.78    3.45
   5  10   6    6.96    3.29
   5  10   6    8.87    3.51
   5  10   7   -3.48    2.96
   5  10   7    0.49    3.26
   5  11   0   -1.42    9.00
   5  11   0    2.34    8.49
   5  11   1    0.09    9.06
   5  11   1    1.13    8.91
   5  11   2   -2.20    3.19
   5  11   2   -2.36    2.95
   5  11   2    5.18    9.28
   5  11   3    9.62    3.44
   5  11   3    2.93    3.25
   5  11   4    9.65    3.65
   5  11   4    9.34    3.57
   6   0   0 2343.87  136.67
   6   0   0 2213.58  130.02
   6   0   1  181.87   31.19
   6   0   1   46.57   30.07
   6   0   2 1262.21   78.94
   6   0   2 1173.40   73.99
   6   0   3 2028.78  120.16
   6   0   3 2046.07  121.34
   6   0   4 1491.67   91.33
   6   0   4 1372.02   85.43
   6   0   5  857.65   58.27
   6   0   5  737.06   53.14
   6   0   6  153.42   30.11
   6   1   0   21.19    2.79
   6   1   0  358.96   36.81
   6   1   0   18.81    2.85
   6   1   0  243.29   34.61
   6   1   0  161.00   33.82
   6   1   1    7.12    2.53
   6   1   1  158.61   30.71
   6   1   1   14.42    2.84
   6   1   1   85.95   30.30
   6   1   2  114.61   31.10
   6   1   2  303.65   35.44
   6   1   3   42.60   32.53
   6   1   3  118.32   34.62
   6   1   4  207.66   34.55
   6   1   4  142.52   33.95
   6   1   5   64.56   30.67
   6   1   5   89.54   31.68
   6   1   6  949.51   62.91
   6   1   7  833.05   56.57
   6   2   0   44.11    4.26
   6   2   0  683.48   51.89
   6   2   0   40.51    4.20
   6   2   0  676.31   52.67
   6   2   1   11.31    2.79
   6   2   1  488.98   42.89
   6   2   1   20.21    3.34
   6   2   1  319.21   37.88
   6   2   2    9.14    3.17
   6   2   2   59.39   31.26
   6   2   2    4.02    3.22
   6   2   2  131.09   32.39
   6   2   3    2.37    3.12
   6   2   3  209.53   36.35
   6   2   3   16.22    3.79
   6   2   3  396.58   43.69
   6   2   4  360.95   40.12
   6   2   4  394.19   42.65
   6   2   5   44.47   31.63
   6   2   5  133.61   34.53
   6   2   6  121.15   30.64
   6   2   6  757.54   55.55
   6   2   7   29.08   27.85
   6   3   0   97.52    8.00
   6   3   0 1199.19   78.76
   6   3   0   70.20    6.28
   6   3   0 1070.10   73.25
   6   3   1   22.80    3.64
   6   3   1  485.79   44.76
   6   3   1   27.89    4.02
   6   3   1  300.99   39.47
   6   3   2   11.36    3.28
   6   3   2   73.43   33.57
   6   3   2   10.01    3.65
   6   3   2  113.95   34.18
   6   3   3   53.83    5.59
   6   3   3  745.84   58.06
   6   3   3   56.18    6.05
   6   3   3  770.96   60.72
   6   3   4   11.44    3.71
   6   3   4  133.35   36.79
   6   3   4   -8.28    2.92
   6   3   4  175.36   38.89
   6   3   5   11.04    3.83
   6   3   5  169.24   36.80
   6   3   5   34.65    4.49
   6   3   6  131.25   34.46
   6   4   0   54.79    5.36
   6   4   0  669.39   55.43
   6   4   0   55.53    5.72
   6   4   0  549.87   53.03
   6   4   1   34.65    4.30
   6   4   1  544.69   49.43
   6   4   1   43.89    5.18
   6   4   1  394.46   45.39
   6   4   2   16.19    3.59
   6   4   2  234.39   41.01
   6   4   2   19.13    4.07
   6   4   3   33.46    4.52
   6   4   3   18.24    3.55
   6   4   4    5.56    3.51
   6   4   4   19.36    3.65
   6   4   5   14.11    3.94
   6   4   5    7.15    3.91
   6   4   6   -3.69    3.58
   6   4   6    8.71    3.88
   6   4   7   19.89    4.35
   6   4   7   21.96    4.25
   6   4   8   20.10    4.19
   6   5   0   53.66    5.48
   6   5   0   47.14    5.32
   6   5   1  109.11    9.13
   6   5   1  130.00   10.50
   6   5   2   19.36    3.81
   6   5   2  -24.42    3.20
   6   5   3   18.71    3.81
   6   5   3   31.61    4.32
   6   5   4    3.75    3.32
   6   5   4    0.06    3.57
   6   5   5   24.94    4.43
   6   5   5   15.95    4.08
   6   5   6    1.64    3.53
   6   5   6    2.24    3.56
   6   5   7    5.95    3.62
   6   5   7   -1.75    3.57
   6   5   8  -20.01    2.74
   6   5   8   -0.42    3.50
   6   5   9    7.55    3.51
   6   5   9    2.85    3.37
   6   5  10    4.95    3.62
   6   6   0   37.82    4.66
   6   6   0  -12.21    2.78
   6   6   1   41.51    4.79
   6   6   1   43.37    4.74
   6   6   2   18.81    3.72
   6   6   2   31.42    4.53
   6   6   3   13.91    3.51
   6   6   3   10.12    3.59
   6   6   4    3.70    3.25
   6   6   4    1.42    3.31
   6   6   5    0.44    3.25
   6   6   5    0.50    3.43
   6   6   6   13.32    3.73
   6   6   6    0.79    3.55
   6   6   7  -19.03    2.67
   6   6   7    5.46    3.56
   6   6   8    6.20    3.33
   6   6   8    0.26    3.53
   6   6   9   -0.17    3.40
   6   6   9   -0.03    3.47
   6   6  10   -1.05    3.31
   6   6  10    5.56    3.48
   6   6  11    2.74    3.45
   6   7   0    5.70    3.28
   6   7   1    9.78    3.24
   6   7   1    5.59    3.30
   6   7   2    5.68    3.08
   6   7   2   -1.26    3.17
   6   7   3    9.74    3.28
   6   7   3    3.92    3.19
   6   7   4    5.12    3.15
   6   7   4    5.41    3.24
   6   7   5    7.55    3.11
   6   7   5    0.70    3.24
   6   7   6  -19.00    2.54
   6   7   6    7.76    3.50
   6   7   7   31.69    4.55
   6   7   7   29.24    4.72
   6   7   8   10.18    3.51
   6   7   8   13.87    3.88
   6   7   9    5.96    3.44
   6   7   9    1.86    3.42
   6   7  10   15.55    4.24
   6   8   1   -0.79    2.93
   6   8   1    3.02    3.06
   6   8   2   19.29    3.65
   6   8   2   11.41    3.41
   6   8   3    9.46    3.28
   6   8   3    9.30    3.42
   6   8   4   18.17    3.15
   6   8   4    7.16    3.35
   6   8   5  -10.87    2.23
   6   8   5    4.69    3.30
   6   8   6   12.50    3.32
   6   8   6    4.75    3.34
   6   8   7    3.96    3.24
   6   8   7    3.40    3.26
   6   8   8    4.10    3.43
   6   9   0   -4.17    9.29
   6   9   1   30.51    4.51
   6   9   1   30.63    4.39
   6   9   2   18.23    3.22
   6   9   2   18.83    3.73
   6   9   3  -17.97    2.44
   6   9   3    0.07    3.01
   6   9   4   15.50    3.01
   6   9   4    5.80    3.14
   6   9   5    7.77    3.42
   6   9   5    6.28    3.29
   6   9   6   -4.11    3.04
   6   9   7    3.69    3.32
   6  10   0    5.47    8.70
   6  10   0    1.59    7.29
   6  10   1   -1.92    2.93
   6  10   2    5.03    3.13
   6  10   3    1.65    3.12
   6  10   4    4.46    3.34
   7   0   0 -136.14   28.11
   7   0   0   24.18   31.84
   7   0   1  433.94   42.08
   7   0   1  346.33   39.55
   7   0   2 1082.33   71.13
   7   0   2  908.96   63.31
   7   0   3  708.08   52.63
   7   0   3  577.92   47.58
   7   1   0    5.72    2.14
   7   1   0 -203.14   29.16
   7   1   0    0.19    2.25
   7   1   0    5.18   31.15
   7   1   0   16.90   30.68
   7   1   1   36.89    3.85
   7   1   1  184.00   34.87
   7   1   1   26.68    3.38
   7   1   1  216.70   35.42
   7   1   1   85.50   32.07
   7   1   2   85.06   31.81
   7   1   2   92.01   33.08
   7   1   3   48.61   30.68
   7   1   3   94.13   32.03
   7   2   0   11.10    2.44
   7   2   0  -51.40   30.79
   7   2   0   18.37    2.93
   7   2   0  240.90   38.40
   7   2   1   57.82    5.20
   7   2   1  645.33   52.86
   7   2   1   44.15    4.49
   7   2   1  807.92   60.62
   7   2   2    9.35    2.76
   7   2   2   81.36   33.06
   7   2   2    0.19    2.78
   7   2   2  127.03   35.06
   7   2   3    5.60    3.03
   7   2   3   -9.44   31.04
   7   2   3    3.40    3.15
   7   2   3   22.92   32.44
   7   3   0   11.32    2.58
   7   3   0 -140.92   32.11
   7   3   0   16.80    3.00
   7   3   0  147.97   36.93
   7   3   1   28.36    3.63
   7   3   1  346.20   42.48
   7   3   1   25.62    3.68
   7   3   1  366.40   43.42
   7   3   2   90.62    7.66
   7   3   2 1070.36   72.88
   7   3   2   65.06    6.14
   7   3   2 1108.78   76.02
   7   3   3    3.21    2.88
   7   3   3   34.55   32.33
   7   3   3    1.22    3.16
   7   3   3   55.81   33.85
   7   3   4   10.11    3.19
   7   3   4   12.39    3.51
   7   3   5    8.35    3.25
   7   3   5   18.00    3.60
   7   4   0   38.75    4.15
   7   4   0  270.55   37.78
   7   4   0   43.90    4.65
   7   4   0  473.83   48.69
   7   4   1   28.04    3.64
   7   4   1  364.68   44.34
   7   4   1   35.66    4.31
   7   4   1  412.54   46.88
   7   4   2    2.35    2.72
   7   4   2   55.27   34.57
   7   4   2    8.31    3.22
   7   4   2   97.30   37.43
   7   4   3    7.44    2.90
   7   4   3   43.31   32.89
   7   4   3    2.40    3.14
   7   4   3   98.89   35.08
   7   4   4    5.86    2.85
   7   4   4   10.91    3.25
   7   4   5    7.23    3.07
   7   4   5  -21.51    2.65
   7   4   6    0.78    3.00
   7   4   6   12.81    3.37
   7   4   7   -0.43    3.11
   7   4   7   -3.51    3.19
   7   4   8    9.62    3.79
   7   5   0    7.61    2.70
   7   5   0  122.29   34.71
   7   5   0    8.59    2.95
   7   5   1    5.83    2.71
   7   5   1   10.06    3.17
   7   5   2   14.80    3.04
   7   5   2   13.63    3.36
   7   5   3    1.35    2.64
   7   5   3   12.01    3.11
   7   5   4    3.05    2.81
   7   5   4  -20.10    2.50
   7   5   5    1.82    2.92
   7   5   5   11.76    3.16
   7   5   6    9.69    3.23
   7   5   6    2.42    3.30
   7   5   7   22.83    4.08
   7   5   7   20.38    4.15
   7   5   8    2.60    3.42
   7   5   8    6.18    3.43
   7   5   9   -0.94    3.22
   7   6   0    4.51    2.61
   7   6   0    6.42    2.91
   7   6   1    8.64    2.77
   7   6   1    6.44    2.97
   7   6   2    3.52    2.64
   7   6   2    7.34    2.44
   7   6   3    2.76    2.65
   7   6   3  -12.45    2.17
   7   6   4   19.24    3.49
   7   6   4    8.99    3.10
   7   6   5    9.84    3.04
   7   6   5    5.17    3.11
   7   6   6    3.97    3.05
   7   6   6    4.01    3.36
   7   6   7   13.43    3.74
   7   6   8   11.80    3.89
   7   6   9   13.00    4.29
   7   7   0    0.70    2.67
   7   7   0    4.29    2.14
   7   7   1    5.12    2.74
   7   7   1  -17.22    2.25
   7   7   2    3.09    2.68
   7   7   2   11.69    2.86
   7   7   3   10.80    2.91
   7   7   3    7.78    3.10
   7   7   4    2.15    2.65
   7   7   4    4.67    3.00
   7   7   5    3.43    3.00
   7   7   6    2.21    3.15
   7   7   7    3.15    3.46
   7   8   0   13.57    2.94
   7   8   1   12.37    3.19
   7   8   2   16.84    3.51
   7   8   3    1.20    2.92
   7   8   4    2.04    2.85
   7   8   5    7.46    3.19
   7   9   1   -1.28    3.07
   7   9   2    5.65    3.44
   8   0   0 -206.73   27.72
   8   0   0   49.66   30.09
   8   0   1  142.92   31.89
   8   0   1   92.66   31.56
   8   0   2   24.37   28.62
   8   0   2   44.03   30.82
   8   0   3   15.26   27.87
   8   0   3  188.52   33.65
   8   1   0   -0.53    1.68
   8   1   0 -132.16   27.49
   8   1   0    1.58    1.89
   8   1   0   16.31   29.79
   8   1   0    3.26   28.90
   8   1   0 -221.49   27.43
   8   1   1    4.05    1.99
   8   1   1   17.11   30.67
   8   1   1    3.36    2.29
   8   1   1   16.79   30.86
   8   1   1  -10.65   29.29
   8   1   2  112.09   31.19
   8   1   2  155.28   33.00
   8   1   2   25.85   29.83
   8   1   3  151.16   31.35
   8   1   3  129.84   32.53
   8   1   3   43.19   30.48
   8   2   0    7.42    1.99
   8   2   0  -79.46   29.37
   8   2   0    5.28    2.17
   8   2   0   81.62   33.42
   8   2   1    6.49    2.09
   8   2   1   75.39   33.38
   8   2   1    3.84    2.24
   8   2   1   51.92   33.65
   8   2   2   11.23    2.47
   8   2   2   45.63   31.28
   8   2   2   12.33    2.67
   8   2   2   79.00   33.77
   8   2   3   14.40    2.92
   8   2   3   20.54   28.88
   8   2   3   11.31    3.13
   8   2   3   34.39   32.23
   8   3   0    6.30    2.06
   8   3   0 -181.47   31.03
   8   3   0    8.85    2.34
   8   3   0   72.19   33.97
   8   3   1   23.88    3.06
   8   3   1  245.82   39.87
   8   3   1   23.78    3.28
   8   3   1  309.24   41.37
   8   3   2   18.91    3.05
   8   3   2  184.00   36.12
   8   3   2   22.23    3.36
   8   3   2  293.28   40.11
   8   3   3    4.01    2.47
   8   3   3   -4.76   29.77
   8   3   3   -3.16    2.58
   8   3   3   57.99   33.01
   8   3   4    7.32    2.73
   8   3   4    4.59    2.77
   8   3   5    3.08    2.72
   8   3   5    2.11    3.04
   8   4   0    7.38    2.32
   8   4   0 -193.84   32.64
   8   4   0    8.06    2.51
   8   4   0  135.34   37.36
   8   4   1    1.06    2.27
   8   4   1   61.38   35.07
   8   4   1    5.04    2.48
   8   4   1   82.21   36.08
   8   4   2    0.13    2.27
   8   4   2   38.58   32.32
   8   4   2    0.67    2.54
   8   4   2   53.38   34.35
   8   4   3    6.26    2.51
   8   4   3   -3.62   29.75
   8   4   3    5.55    2.86
   8   4   3    8.57   33.54
   8   4   4    3.96    2.45
   8   4   4    1.80    2.81
   8   4   5    3.73    2.65
   8   4   5    6.35    2.95
   8   4   6   10.21    2.74
   8   4   7   -3.93    2.35
   8   5   0   19.85    2.99
   8   5   0 -175.76   35.38
   8   5   0   24.74    3.43
   8   5   0  216.04   40.79
   8   5   1    3.49    2.30
   8   5   1   46.97   36.60
   8   5   1    6.55    2.64
   8   5   1   40.18   36.04
   8   5   2    0.57    2.30
   8   5   2  163.13   37.08
   8   5   2    5.25    2.73
   8   5   3    0.29    2.40
   8   5   3  -14.93   32.37
   8   5   3    0.23    2.70
   8   5   4    8.95    3.05
   8   5   4   10.70    3.14
   8   5   5    7.09    2.72
   8   5   6  -12.83    2.24
   8   6   0   -1.00    2.30
   8   6   0    1.71    2.48
   8   6   1    3.50    2.53
   8   6   1    4.35    2.69
   8   6   2    7.69    2.83
   8   6   3   -0.52    2.74
   8   6   4   12.85    2.78
   8   6   5  -14.21    2.52
   8   7   1    7.14    3.30
   9   1   0    0.68    1.58
   9   1   0    3.67    1.81
   9   1   1    0.99    1.81
   9   2   0    3.53    1.78
   9   2   0    1.17    1.87
   9   2   1    1.49    1.83
   9   2   1    5.37    2.11
   9   2   2    7.39    2.14
   9   2   2    3.98    2.25
   9   2   3    2.66    2.18
   9   3   0    2.77    2.07
   9   3   1    1.54    2.09
   9   3   1    2.62    2.18
   9   3   2    1.04    2.26
   9   3   3   -4.03    2.69
   0   0   0    0.00    0.00
_computing_structure_solution     'SHELXT 2014/5 (Sheldrick, 2014)'
;
_shelx_hkl_checksum     66585
_shelx_res_file
;
    carbamazepine_5x-merged.res created by SHELXL-2014/8
TITL cbz_goat_a.res in P2(1)/n
REM Old TITL cbz_goat in P2(1)/n
REM SHELXT solution in P2(1)/n
REM R1 0.452,  Rweak 0.248,  Alpha 0.422,  Orientation as input
REM Formula found by SHELXT:  C11 N6 O2
CELL  0.02508   7.5756  11.1880  13.9674   90.000   87.028   90.000
ZERR   24.000   0.0120   0.0023   0.0130    0.000    0.060    0.000
LATT  1
SYMM 1/2-X, 1/2+Y, 1/2-Z
SFAC  C   2.31000  20.84392   1.02000  10.20751   1.58860   0.56870   0.86500 =
         51.65125   0.21560   0.00330   0.00160    11.500   0.68000  12.01000
SFAC  H   0.49300  10.51091   0.32291  26.12573   0.14019   3.14236   0.04081 =
         57.79977   0.00304   0.00000   0.00000     0.624   0.35000   1.00800
SFAC  N  12.21261   0.00570   3.13220   9.89331   2.01250  28.99754   1.16630 =
          0.58260 -11.52901   0.00610   0.00330    19.600   0.68000  14.01000
SFAC  O   3.04850  13.27711   2.28680   5.70111   1.54630   0.32390   0.86700 =
         32.90894   0.25080   0.01060   0.00600    32.500   0.68000  16.00000
UNIT 60 48 8 4
L.S. 100
BOND $H
LIST 6
FMAP 2
PLAN 20
RIGU
ACTA
EQIV $1 -x, -y+2, -z+1
HTAB N2 O1_$1
WGHT    0.200000
FVAR       0.74185
C1    1    0.349241    0.688401    0.499264    11.00000    0.04620    0.04031 =
         0.05552    0.00295    0.01613    0.00898
N1    3    0.206930    0.735966    0.561763    11.00000    0.04647    0.03456 =
         0.05863    0.00558    0.01620    0.00410
O1    4   -0.011644    0.875832    0.591776    11.00000    0.06085    0.06850 =
         0.08469    0.01521    0.03100    0.02457
N2    3    0.175954    0.900572    0.460250    11.00000    0.07219    0.04728 =
         0.08289    0.01891    0.03346    0.01869
AFIX  93
H2A   2    0.119762    0.962872    0.442479    11.00000   -1.20000
H2B   2    0.266997    0.875685    0.426675    11.00000   -1.20000
AFIX   0
C2    1    0.305521    0.640640    0.407340    11.00000    0.06050    0.06236 =
         0.05853   -0.00238    0.01355    0.00640
AFIX  43
H2    2    0.189269    0.635779    0.389318    11.00000   -1.20000
AFIX   0
C3    1    0.445626    0.602513    0.347521    11.00000    0.06529    0.06874 =
         0.06333   -0.00294    0.02112    0.00534
AFIX  43
H3    2    0.421530    0.566599    0.289585    11.00000   -1.20000
AFIX   0
C4    1    0.617398    0.615435    0.370024    11.00000    0.06600    0.03701 =
         0.06382    0.01068    0.02037    0.00725
AFIX  43
H4    2    0.709785    0.595976    0.326361    11.00000   -1.20000
AFIX   0
C5    1    0.650273    0.660195    0.463627    11.00000    0.05718    0.05676 =
         0.06426    0.00367    0.02210    0.01220
AFIX  43
H5    2    0.766242    0.661670    0.482419    11.00000   -1.20000
AFIX   0
C6    1    0.521202    0.700353    0.525928    11.00000    0.04789    0.04422 =
         0.05944    0.00408    0.01291    0.01070
C7    1    0.571168    0.741402    0.618998    11.00000    0.04874    0.05133 =
         0.05938    0.00619    0.01522    0.00622
AFIX  43
H7    2    0.678239    0.781659    0.621481    11.00000   -1.20000
AFIX   0
C8    1    0.476388    0.726428    0.702095    11.00000    0.03932    0.05989 =
         0.05841    0.00082    0.00992    0.00117
AFIX  43
H8    2    0.530401    0.752817    0.756528    11.00000   -1.20000
AFIX   0
C9    1    0.301921    0.675003    0.719033    11.00000    0.04076    0.05139 =
         0.05341    0.00355    0.01023    0.00486
C10   1    0.258756    0.615126    0.804849    11.00000    0.05477    0.05457 =
         0.05674    0.00528    0.01097    0.00402
AFIX  43
H10   2    0.342085    0.616829    0.851438    11.00000   -1.20000
AFIX   0
C11   1    0.107688    0.555148    0.826416    11.00000    0.05848    0.06953 =
         0.04484    0.00571    0.01090   -0.00385
AFIX  43
H11   2    0.086670    0.515835    0.884558    11.00000   -1.20000
AFIX   0
C12   1   -0.015950    0.556244    0.754710    11.00000    0.05448    0.06369 =
         0.03990    0.00259    0.01747   -0.00189
AFIX  43
H12   2   -0.120995    0.514639    0.766908    11.00000   -1.20000
AFIX   0
C13   1    0.006164    0.613973    0.667960    11.00000    0.04071    0.05746 =
         0.03868    0.00245    0.01037   -0.00357
AFIX  43
H13   2   -0.081364    0.614235    0.623670    11.00000   -1.20000
AFIX   0
C14   1    0.171657    0.673607    0.649807    11.00000    0.03696    0.03621 =
         0.05430    0.00554    0.01280    0.00467
C15   1    0.119766    0.840255    0.543031    11.00000    0.04311    0.02729 =
         0.06211    0.00421    0.01348    0.00450
HKLF 4
REM  cbz_goat_a.res in P2(1)/n
REM R1 =  0.4054 for    1157 Fo > 4sig(Fo)  and  0.4316 for all    1880 data
REM    163 parameters refined using    144 restraints
END
WGHT      0.2000      0.0000
REM Highest difference peak  0.963,  deepest hole -0.927,  1-sigma level  0.280
Q1    1   0.5221  0.7107  0.8653  11.00000  0.05    0.96
Q2    1  -0.0069  0.6122  0.5598  11.00000  0.05    0.89
Q3    1  -0.0057  0.5517  0.6570  11.00000  0.05    0.88
Q4    1   0.0031  0.4245  0.7403  11.00000  0.05    0.87
Q5    1   0.0449  0.9888  0.4338  11.00000  0.05    0.82
Q6    1   0.1493  0.7137  0.4065  11.00000  0.05    0.80
Q7    1  -0.0299  0.5602  0.5001  11.00000  0.05    0.80
Q8    1  -0.0229  0.4922  0.6196  11.00000  0.05    0.75
Q9    1  -0.0352  0.7572  0.5837  11.00000  0.05    0.73
Q10   1   0.6448  0.7457  0.7945  11.00000  0.05    0.72
Q11   1   0.5091  0.5545  0.8575  11.00000  0.05    0.68
Q12   1   0.5105  0.5969  0.6038  11.00000  0.05    0.68
Q13   1   0.5316  0.8875  0.7978  11.00000  0.05    0.67
Q14   1   0.4662  0.7672  0.3017  11.00000  0.05    0.62
Q15   1   0.0474  0.7305  0.4593  11.00000  0.05    0.60
Q16   1   0.6554  0.5944  0.4684  11.00000  0.05    0.60
Q17   1  -0.2792  0.6112  0.6378  11.00000  0.05    0.56
Q18   1   0.6923  0.4833  0.4538  11.00000  0.05    0.55
Q19   1   0.5374  0.8611  0.5794  11.00000  0.05    0.54
Q20   1  -0.1545  0.8446  0.4936  11.00000  0.05    0.52
;
_shelx_res_checksum     44521
data_nicotinic_acid_2x-merged
_audit_creation_method     'SHELXL-2014/8'
_database_code_depnum_ccdc_archive     'CCDC 1438805'
_chemical_name_systematic     ?
_chemical_name_common     ?
_chemical_formula_moiety     ?
_chemical_formula_sum     'C H0.83 N0.17 O0.33'
_chemical_formula_weight     20.52
_chemical_melting_point     ?
_shelx_space_group_comment
;
The symmetry employed for this shelxl refinement is uniquely defined
by the following loop, which should always be used as a source of
symmetry information in preference to the above space-group names.
They are only intended as comments.
;
_space_group_crystal_system     monoclinic
_space_group_name_H-M_alt     'P 21/c'
_space_group_name_Hall     '-P 2ybc'
loop_
    _space_group_symop_operation_xyz
    'x, y, z'
    '-x, y+1/2, -z+1/2'
    '-x, -y, -z'
    'x, -y-1/2, z-1/2'
_cell_length_a     7.41(3)
_cell_length_b     11.692(2)
_cell_length_c     7.377(11)
_cell_angle_alpha     90
_cell_angle_beta     114.45(14)
_cell_angle_gamma     90
_cell_volume     581(2)
_cell_formula_units_Z     24
_cell_measurement_reflns_used     ?
_cell_measurement_theta_min     ?
_cell_measurement_theta_max     ?
_cell_measurement_temperature     293(2)
_exptl_crystal_description     'data merged from 2 nanocrystals'
_exptl_crystal_colour     ?
_exptl_crystal_size_max     ?
_exptl_crystal_size_mid     ?
_exptl_crystal_size_min     ?
_exptl_crystal_density_diffrn     1.406
_exptl_crystal_density_meas     ?
_exptl_crystal_density_method     ?
_exptl_crystal_F_000     256
_exptl_absorpt_coefficient_mu     0.108
_exptl_absorpt_correction_type     empirical
_exptl_absorpt_process_details     ?
_shelx_estimated_absorpt_T_min     ?
_shelx_estimated_absorpt_T_max     ?
_exptl_absorpt_correction_T_min     ?
_exptl_absorpt_correction_T_max     ?
_diffrn_ambient_temperature     293(2)
_diffrn_radiation_type     electron
_diffrn_radiation_wavelength     0.02508
_diffrn_measurement_device_type
;
 Philips EM30 LaB6 Electron Microscope with Timepix Detector
;
_diffrn_measurement_method     ?
_diffrn_detector_area_resol_mean     ?
_diffrn_reflns_number     1337
_diffrn_reflns_av_R_equivalents     0.2703
_diffrn_reflns_theta_min     0.123
_diffrn_reflns_theta_max     0.953
_diffrn_reflns_theta_full     0.862
_diffrn_measured_fraction_theta_max     0.390
_diffrn_measured_fraction_theta_full     0.392
_diffrn_reflns_limit_h_min     0
_diffrn_reflns_limit_h_max     5
_diffrn_reflns_limit_k_min     -15
_diffrn_reflns_limit_k_max     0
_diffrn_reflns_limit_l_min     -8
_diffrn_reflns_limit_l_max     8
_refine_special_details     ?
_reflns_number_total     552
_reflns_number_gt     303
_reflns_threshold_expression     'I > 2\s(I)'
_refine_ls_structure_factor_coef     Fsqd
_refine_ls_matrix_type     full
_refine_ls_R_factor_all     0.4019
_refine_ls_R_factor_gt     0.3371
_refine_ls_wR_factor_gt     0.6328
_refine_ls_wR_factor_ref     0.6754
_refine_ls_goodness_of_fit_ref     2.216
_refine_ls_restrained_S_all     2.216
_refine_ls_number_reflns     552
_refine_ls_number_parameters     39
_refine_ls_number_restraints     0
_refine_ls_hydrogen_treatment     mixed
_refine_ls_weighting_scheme     calc
_refine_ls_weighting_details
                      'w=1/[\s^2^(Fo^2^)+(0.2000P)^2^] where P=(Fo^2^+2Fc^2^)/3'
_atom_sites_solution_hydrogens     geom
_atom_sites_solution_primary     ?
_atom_sites_solution_secondary     ?
_refine_ls_shift/su_max     1.088
_refine_ls_shift/su_mean     0.028
_refine_diff_density_max     0.550
_refine_diff_density_min     -0.816
_refine_ls_extinction_method     none
_refine_ls_extinction_coef     .
loop_
    _atom_type_symbol
    _atom_type_description
    _atom_type_scat_dispersion_real
    _atom_type_scat_dispersion_imag
    _atom_type_scat_source
    'C' 'C' 0.0033 0.0016
                         'International Tables Vol C Tables 4.2.6.8 and 6.1.1.4'
    'H' 'H' 0.0000 0.0000
                         'International Tables Vol C Tables 4.2.6.8 and 6.1.1.4'
    'N' 'N' 0.0061 0.0033
                         'International Tables Vol C Tables 4.2.6.8 and 6.1.1.4'
    'O' 'O' 0.0106 0.0060
                         'International Tables Vol C Tables 4.2.6.8 and 6.1.1.4'
_computing_data_collection     ?
_computing_cell_refinement     ?
_computing_data_reduction     ?
_computing_structure_solution     ?
_computing_structure_refinement     'SHELXL-2014/8 (Sheldrick, 2014)'
_computing_molecular_graphics     ?
_computing_publication_material     ?
loop_
    _atom_site_type_symbol
    _atom_site_label
    _atom_site_fract_x
    _atom_site_fract_y
    _atom_site_fract_z
    _atom_site_U_iso_or_equiv
    _atom_site_adp_type
    _atom_site_calc_flag
    _atom_site_occupancy
    _atom_site_disorder_assembly
    _atom_site_disorder_group
    C C6 0.638(5) 0.5758(11) 0.292(2) 0.038(3) Uiso d 1 . .
    C C1 0.655(5) 0.7931(12) 0.279(2) 0.045(4) Uiso d 1 . .
    H H1 0.5230 0.7977 0.2588 0.054 Uiso calc 1 . .
    O O1 0.447(5) 0.5868(12) 0.249(2) 0.065(4) Uiso d 1 . .
    H HO 0.3923 0.5244 0.2173 0.00(2) Uiso calc 1 . .
    N N1 0.770(5) 0.8912(11) 0.289(2) 0.046(4) Uiso d 1 . .
    O O2 0.702(6) 0.4865(16) 0.299(3) 0.087(6) Uiso d 1 . .
    C C2 0.758(6) 0.6834(13) 0.302(3) 0.049(4) Uiso d 1 . .
    C C5 0.952(6) 0.8795(13) 0.334(2) 0.048(4) Uiso d 1 . .
    H H5 1.0262 0.9453 0.3455 0.058 Uiso calc 1 . .
    C C4 1.047(7) 0.7770(16) 0.366(3) 0.063(5) Uiso d 1 . .
    H H2 1.1840 0.7780 0.4048 0.075 Uiso calc 1 . .
    C C3 0.960(5) 0.6757(12) 0.345(2) 0.044(4) Uiso d 1 . .
    H H3 1.0266 0.6066 0.3577 0.053 Uiso calc 1 . .
_geom_special_details
;
 All esds (except the esd in the dihedral angle between two l.s. planes)
 are estimated using the full covariance matrix.  The cell esds are taken
 into account individually in the estimation of esds in distances, angles
 and torsion angles; correlations between esds in cell parameters are only
 used when they are defined by crystal symmetry.  An approximate (isotropic)
 treatment of cell esds is used for estimating esds involving l.s. planes.
;
loop_
    _geom_bond_atom_site_label_1
    _geom_bond_atom_site_label_2
    _geom_bond_site_symmetry_2
    _geom_bond_distance
    _geom_bond_publ_flag
    C6 O2 . 1.14(3) ?
    C6 O1 . 1.32(5) ?
    C6 C2 . 1.53(3) ?
    C1 N1 . 1.41(3) ?
    C1 C2 . 1.46(3) ?
    C1 H1 . 0.9300 ?
    O1 HO . 0.8200 ?
    N1 C5 . 1.26(5) ?
    C2 C3 . 1.40(5) ?
    C5 C4 . 1.36(4) ?
    C5 H5 . 0.9300 ?
    C4 C3 . 1.33(3) ?
    C4 H2 . 0.9300 ?
    C3 H3 . 0.9300 ?
loop_
    _geom_angle_atom_site_label_1
    _geom_angle_atom_site_label_2
    _geom_angle_atom_site_label_3
    _geom_angle_site_symmetry_1
    _geom_angle_site_symmetry_3
    _geom_angle
    _geom_angle_publ_flag
    O2 C6 O1 . . 119(3) ?
    O2 C6 C2 . . 122(3) ?
    O1 C6 C2 . . 118.5(18) ?
    N1 C1 C2 . . 116(3) ?
    N1 C1 H1 . . 122.1 ?
    C2 C1 H1 . . 122.1 ?
    C6 O1 HO . . 109.5 ?
    C5 N1 C1 . . 118.8(17) ?
    C3 C2 C1 . . 123(2) ?
    C3 C2 C6 . . 120.4(17) ?
    C1 C2 C6 . . 117(3) ?
    N1 C5 C4 . . 125(3) ?
    N1 C5 H5 . . 117.7 ?
    C4 C5 H5 . . 117.7 ?
    C3 C4 C5 . . 125(4) ?
    C3 C4 H2 . . 117.6 ?
    C5 C4 H2 . . 117.6 ?
    C4 C3 C2 . . 113(3) ?
    C4 C3 H3 . . 123.4 ?
    C2 C3 H3 . . 123.4 ?
_shelx_hkl_file
;
   1  -6  -8    3.90    7.55
   1  -6  -8  -14.38    8.12
   1  -7  -8    7.35    8.34
   1  -7  -8   -1.82    8.20
   2  -8  -8    4.78    9.36
   1  -5  -7    5.96    8.50
   1  -6  -7   15.98    8.92
   1  -6  -7   -5.28    8.86
   1  -7  -7   -4.47    8.33
   1  -7  -7   -8.71    8.75
   2  -7  -7   18.94    9.52
   1  -8  -7   -4.13    8.88
   1  -8  -7   -4.26    9.09
   2  -8  -7    2.19    9.19
   2  -8  -7   17.90    9.67
   1  -9  -7   28.66   10.77
   1  -9  -7   25.35   11.81
   2  -9  -7   41.41   11.04
   2  -9  -7   25.34   10.39
   1 -10  -7   12.71   10.72
   1 -10  -7    5.11   11.09
   2 -10  -7   14.33   10.04
   2 -10  -7   25.93   10.41
   3 -10  -7   -0.71    8.79
   3 -10  -7   -4.21    8.40
   1  -2  -6  -17.04   37.47
   1  -5  -6   -5.38    9.98
   1  -5  -6   -1.91   10.56
   1  -6  -6    1.87   10.02
   1  -6  -6   -0.69   10.12
   1  -7  -6   -7.63    9.45
   1  -7  -6   -5.74    9.77
   2  -7  -6    1.17    9.72
   1  -8  -6   10.85   10.06
   1  -8  -6   31.71   10.90
   2  -8  -6   38.80   11.19
   2  -8  -6   29.76   10.77
   1  -9  -6   20.95   11.13
   1  -9  -6   40.51   11.90
   2  -9  -6   12.68    9.34
   2  -9  -6    1.92    9.28
   3  -9  -6    2.05    9.33
   1 -10  -6   59.19   13.39
   1 -10  -6   38.06   12.46
   2 -10  -6   11.32    9.63
   2 -10  -6   16.13   10.29
   3 -10  -6   -2.09    9.05
   3 -10  -6   25.07    9.66
   1 -11  -6   -5.80    9.41
   1 -11  -6  -14.92    9.48
   2 -11  -6   22.53   10.01
   2 -11  -6   33.96   11.22
   3 -11  -6   11.29    9.90
   3 -11  -6  -11.74    6.78
   4 -11  -6   -4.91    9.03
   2 -12  -6   12.56   10.23
   2 -12  -6   16.48   10.23
   3 -12  -6   12.54   10.16
   3 -12  -6  -31.23    8.86
   1  -3  -5   20.88   31.11
   1  -3  -5   16.57   36.68
   1  -4  -5   82.87   36.72
   1  -4  -5  198.45   52.14
   1  -5  -5  226.39   51.23
   1  -5  -5  212.01   58.92
   1  -5  -5   41.11   13.03
   1  -5  -5   17.46   12.52
   2  -5  -5   30.05   49.44
   2  -5  -5   70.65   52.40
   1  -6  -5   17.83   12.36
   1  -6  -5   20.76   12.58
   2  -6  -5   27.53   44.05
   2  -6  -5   81.57   54.74
   1  -7  -5   10.95   12.32
   1  -7  -5   19.67   12.00
   2  -7  -5   24.36   13.00
   2  -7  -5   23.51   12.16
   1  -8  -5   59.12   13.37
   1  -8  -5   75.70   14.34
   2  -8  -5   43.48   12.95
   2  -8  -5   39.73   13.29
   1  -9  -5    6.16   11.02
   1  -9  -5    0.12   10.98
   2  -9  -5  106.13   17.14
   2  -9  -5  143.44   19.63
   3  -9  -5   -9.07    9.60
   1 -10  -5  508.75   49.14
   1 -10  -5  536.38   52.60
   2 -10  -5   17.62   10.24
   2 -10  -5  -26.94    7.82
   3 -10  -5    0.47    9.52
   3 -10  -5    7.02   10.73
   1 -11  -5   21.23   12.39
   1 -11  -5   26.40   12.51
   2 -11  -5    0.75    9.62
   2 -11  -5   -1.81    8.20
   3 -11  -5  -10.55    9.52
   3 -11  -5   14.94    9.83
   4 -11  -5   17.24    9.92
   1 -12  -5    1.52   10.57
   1 -12  -5   25.49   10.32
   2 -12  -5   -9.33    9.56
   2 -12  -5   40.99   11.12
   3 -12  -5   19.60   10.27
   3 -12  -5   -1.37    9.82
   4 -12  -5    1.76    9.51
   4 -12  -5    9.27    9.68
   1 -13  -5    1.45   10.44
   1 -13  -5   -6.67    7.36
   2 -13  -5    0.80   10.14
   2 -13  -5   16.01   10.84
   3 -13  -5   -1.73   10.33
   3 -13  -5   17.03   10.41
   1  -3  -4   21.93   35.13
   1  -3  -4    7.11   43.25
   1  -4  -4   64.57   37.28
   1  -4  -4   99.10   49.75
   1  -4  -4   46.38   11.86
   1  -4  -4   35.18   11.65
   1  -5  -4  197.88   50.45
   1  -5  -4  260.80   63.82
   1  -5  -4    5.17   10.47
   1  -5  -4    9.53   10.90
   2  -5  -4   18.29   50.62
   2  -5  -4   27.31   49.83
   1  -6  -4   43.03   40.46
   1  -6  -4  234.14   59.44
   1  -6  -4   23.43   11.04
   1  -6  -4   19.43   11.16
   2  -6  -4   55.27   47.31
   2  -6  -4   69.36   54.42
   2  -6  -4  -36.85    9.09
   1  -7  -4   36.66   42.84
   1  -7  -4   36.73   49.22
   1  -7  -4   -2.07   11.70
   1  -7  -4   23.86   12.64
   2  -7  -4    0.01   43.09
   2  -7  -4   11.15   49.20
   2  -7  -4  139.08   20.34
   2  -7  -4  226.63   25.28
   3  -7  -4  -26.61   67.49
   1  -8  -4   73.90   16.05
   1  -8  -4  118.81   17.24
   2  -8  -4   88.28   17.32
   2  -8  -4   74.82   16.14
   1  -9  -4   26.70   14.05
   1  -9  -4  -48.88   10.26
   2  -9  -4  130.52   19.76
   2  -9  -4  118.65   19.03
   3  -9  -4   19.87   12.20
   3  -9  -4   27.66   12.03
   1 -10  -4  526.76   51.15
   1 -10  -4  358.37   37.42
   2 -10  -4   32.20   11.88
   2 -10  -4   -1.89   10.86
   3 -10  -4   24.84   11.19
   3 -10  -4   10.27   10.57
   1 -11  -4   41.04   13.29
   1 -11  -4   63.00   14.66
   2 -11  -4   -2.72   10.35
   2 -11  -4   -9.78   10.11
   3 -11  -4    4.09   10.13
   3 -11  -4    7.27    9.43
   4 -11  -4   29.46    9.68
   4 -11  -4    8.36    9.07
   1 -12  -4    8.46   10.60
   1 -12  -4   -7.00   10.97
   2 -12  -4   32.92   11.96
   2 -12  -4   20.88   11.23
   3 -12  -4   11.26    8.85
   3 -12  -4    4.62    9.71
   4 -12  -4   13.33    9.54
   4 -12  -4    2.44    9.20
   1 -13  -4    8.00   10.13
   1 -13  -4    6.22    9.96
   2 -13  -4   12.20   10.49
   2 -13  -4    5.96    9.22
   3 -13  -4   -8.11    8.30
   3 -13  -4   65.36   13.80
   4 -13  -4   10.92    9.44
   4 -13  -4    1.48    8.95
   1 -14  -4    5.59   11.42
   1 -14  -4   32.90   12.04
   2 -14  -4   32.04   13.21
   2 -14  -4   34.77   12.50
   1  -3  -3   98.62   47.13
   1  -3  -3   97.00   54.52
   1  -4  -3  726.34  110.41
   1  -4  -3  627.32  105.56
   1  -4  -3  201.27   22.53
   1  -4  -3  155.07   18.26
   1  -5  -3 1409.39  191.58
   1  -5  -3  838.37  128.02
   1  -5  -3  530.80   48.35
   1  -5  -3  388.33   36.77
   2  -5  -3   25.69   63.68
   2  -5  -3   51.91   70.46
   1  -6  -3   83.51   47.97
   1  -6  -3  120.10   57.14
   1  -6  -3   -2.48   10.17
   1  -6  -3   36.67   10.34
   2  -6  -3  122.69   56.47
   2  -6  -3  137.14   60.99
   2  -6  -3  348.67   34.30
   2  -6  -3  371.21   36.42
   1  -7  -3  147.16   52.85
   1  -7  -3  173.57   59.43
   1  -7  -3  133.43   18.08
   1  -7  -3  114.12   16.88
   2  -7  -3   12.24   47.45
   2  -7  -3   45.36   53.61
   2  -7  -3   50.25   13.05
   2  -7  -3   42.85   12.91
   3  -7  -3  -14.68   67.82
   1  -8  -3  240.36   65.88
   1  -8  -3  213.39   66.75
   1  -8  -3   -2.01   12.17
   1  -8  -3   -9.18   12.27
   2  -8  -3   55.96   47.22
   2  -8  -3   72.88   53.40
   2  -8  -3  175.83   22.78
   2  -8  -3  163.07   21.57
   3  -8  -3    8.47   56.42
   3  -8  -3   10.00   55.12
   3  -8  -3   17.85   12.54
   1  -9  -3  896.52   80.85
   1  -9  -3  716.41   66.39
   2  -9  -3   42.72   14.79
   2  -9  -3   56.51   15.21
   3  -9  -3  -51.00   10.76
   3  -9  -3   30.39   13.60
   1 -10  -3 1242.20  109.68
   1 -10  -3 1321.35  116.39
   2 -10  -3   40.51   13.43
   2 -10  -3   45.17   13.50
   3 -10  -3   65.84   13.15
   3 -10  -3   31.99   12.75
   4 -10  -3   67.63   14.00
   1 -11  -3   99.18   17.88
   1 -11  -3  101.44   17.59
   2 -11  -3   49.58   11.76
   2 -11  -3   22.32   11.36
   3 -11  -3   12.33   11.16
   3 -11  -3   12.24    9.48
   4 -11  -3   75.71   14.51
   4 -11  -3   51.25   12.03
   1 -12  -3   34.61   12.01
   1 -12  -3   26.75   11.31
   2 -12  -3  -41.64    8.18
   2 -12  -3    9.23    9.93
   3 -12  -3    5.39   10.09
   3 -12  -3    7.69    9.78
   4 -12  -3   28.57   11.06
   4 -12  -3   -0.01    9.14
   1 -13  -3   20.20   11.53
   1 -13  -3   20.29   11.22
   2 -13  -3   26.06    9.85
   2 -13  -3   27.33   10.77
   3 -13  -3   11.92   10.19
   3 -13  -3   -3.60    8.78
   4 -13  -3   -6.39    9.28
   4 -13  -3    4.98    9.05
   5 -13  -3    1.61   10.31
   5 -13  -3   -0.81    8.62
   1 -14  -3   61.89   12.53
   1 -14  -3   22.02   10.94
   2 -14  -3   43.97   12.42
   2 -14  -3   31.18   11.29
   3 -14  -3   26.73   11.25
   3 -14  -3   15.57   10.39
   1  -3  -2  107.34   52.22
   1  -3  -2   76.47   51.61
   1  -4  -2  143.77   56.23
   1  -4  -2  252.07   67.67
   1  -4  -2   95.71   15.81
   1  -4  -2  114.53   16.42
   1  -5  -2 1079.05  155.80
   1  -5  -2 1230.09  175.99
   1  -5  -2  776.98   68.57
   1  -5  -2  703.73   62.63
   2  -5  -2   24.75   73.76
   2  -5  -2   32.27   75.80
   1  -6  -2  236.97   64.86
   1  -6  -2  318.30   77.32
   1  -6  -2   43.43   12.98
   1  -6  -2   54.48   13.52
   2  -6  -2  117.52   58.70
   2  -6  -2  107.34   61.18
   2  -6  -2  493.49   45.75
   2  -6  -2  475.07   44.28
   1  -7  -2   89.98   51.26
   1  -7  -2  124.95   56.38
   1  -7  -2   71.35   13.96
   1  -7  -2   45.36   12.32
   2  -7  -2   -1.10   48.78
   2  -7  -2  -23.96   50.16
   2  -7  -2   -4.89    8.91
   2  -7  -2   14.72   11.18
   3  -7  -2   -9.39   69.54
   1  -8  -2  316.85   73.24
   1  -8  -2  318.06   75.99
   1  -8  -2  365.31   36.37
   1  -8  -2  310.15   32.10
   2  -8  -2  107.82   52.47
   2  -8  -2  115.42   53.98
   2  -8  -2  -15.45    9.85
   2  -8  -2   69.01   14.64
   3  -8  -2  175.51   61.33
   3  -8  -2   13.03   55.54
   3  -8  -2   20.84   12.52
   3  -8  -2    5.65   11.57
   1  -9  -2  439.86   90.30
   1  -9  -2  414.34   90.46
   1  -9  -2  372.26   37.77
   1  -9  -2  336.40   35.39
   2  -9  -2  380.41   72.93
   2  -9  -2  387.76   81.25
   2  -9  -2  466.35   45.08
   2  -9  -2  431.62   42.54
   3  -9  -2    2.95   13.12
   3  -9  -2   10.49   12.33
   1 -10  -2  693.39   63.85
   1 -10  -2  687.90   64.22
   2 -10  -2   42.60   14.67
   2 -10  -2   27.29   13.06
   3 -10  -2   80.75   16.54
   3 -10  -2  102.98   17.10
   4 -10  -2   -3.70    9.87
   1 -11  -2   25.13   13.23
   1 -11  -2  117.84   19.26
   2 -11  -2   52.70   14.42
   2 -11  -2   34.99   12.53
   3 -11  -2   62.62   14.59
   3 -11  -2   90.46   15.43
   4 -11  -2   15.87   10.40
   4 -11  -2   -1.76    9.18
   1 -12  -2  105.81   16.46
   1 -12  -2   57.64   13.74
   2 -12  -2   23.41   11.63
   2 -12  -2   20.33   10.21
   3 -12  -2   10.28   10.05
   3 -12  -2    9.51    9.43
   4 -12  -2    6.30    9.09
   4 -12  -2   -4.37    8.08
   5 -12  -2  -12.04    7.98
   1 -13  -2   34.51   11.88
   1 -13  -2   10.96    9.76
   2 -13  -2  159.84   21.69
   2 -13  -2  141.34   19.89
   3 -13  -2   66.60   14.26
   3 -13  -2   39.26   12.01
   4 -13  -2   10.48    9.45
   4 -13  -2    7.45    8.84
   5 -13  -2    5.68    9.66
   5 -13  -2   10.12    9.02
   1 -14  -2    7.77   11.15
   1 -14  -2    8.84   10.22
   2 -14  -2  158.87   21.90
   2 -14  -2  202.89   25.08
   3 -14  -2   20.00   10.98
   3 -14  -2   17.74   10.25
   4 -14  -2   52.31   13.49
   4 -14  -2   55.69   13.79
   1 -15  -2  110.01   18.96
   1 -15  -2   89.25   16.58
   2 -15  -2   19.12   13.99
   2 -15  -2   33.98   12.73
   1  -3  -1  110.17   55.87
   1  -3  -1   47.49   50.67
   1  -3  -1  500.51   44.99
   1  -3  -1  548.73   48.46
   1  -4  -1 1839.07  243.92
   1  -4  -1 1481.27  201.03
   1  -4  -1 2188.80  184.39
   1  -4  -1 2387.48  200.63
   1  -5  -1 5288.65  668.35
   1  -5  -1 5519.64  698.80
   1  -5  -1 4006.06  335.51
   1  -5  -1 4181.33  349.88
   2  -5  -1   13.50   79.97
   2  -5  -1  -41.19   67.27
   2  -5  -1  334.13   33.86
   2  -5  -1  260.39   27.08
   1  -6  -1  510.45   94.34
   1  -6  -1  655.75  112.99
   1  -6  -1  126.97   17.61
   1  -6  -1  169.29   20.27
   2  -6  -1   59.45   57.28
   2  -6  -1  213.95   59.83
   2  -6  -1  627.40   56.49
   2  -6  -1  632.25   56.67
   1  -7  -1  186.90   59.50
   1  -7  -1  203.29   62.53
   1  -7  -1   71.31   12.74
   1  -7  -1   97.89   15.09
   2  -7  -1   25.59   52.46
   2  -7  -1   79.83   52.27
   2  -7  -1  346.17   34.12
   2  -7  -1  376.94   36.08
   3  -7  -1  -33.93   54.57
   1  -8  -1 1034.63  153.94
   1  -8  -1 1083.90  160.00
   1  -8  -1 1050.78   92.16
   1  -8  -1  893.29   78.90
   2  -8  -1   45.78   51.54
   2  -8  -1   38.46   48.16
   2  -8  -1   61.56   13.53
   2  -8  -1   61.19   12.90
   3  -8  -1  -90.70   44.19
   3  -8  -1   82.71   52.76
   3  -8  -1   61.41   13.87
   3  -8  -1   56.59   12.79
   1  -9  -1 2098.34  281.23
   1  -9  -1 1804.34  248.60
   1  -9  -1 2151.64  184.07
   1  -9  -1 1861.69  159.68
   2  -9  -1  -34.11   31.01
   2  -9  -1   34.22   49.85
   2  -9  -1   41.17   13.54
   2  -9  -1   48.69   13.42
   3  -9  -1   87.23   16.53
   3  -9  -1   90.54   15.47
   1 -10  -1  182.37   24.60
   1 -10  -1  150.47   21.51
   2 -10  -1    7.72   12.53
   2 -10  -1    4.87   11.27
   3 -10  -1  368.62   37.71
   3 -10  -1  336.64   34.19
   4 -10  -1   21.40   11.23
   4 -10  -1    0.23    9.12
   1 -11  -1  436.95   44.11
   1 -11  -1  427.18   42.48
   2 -11  -1   22.69   12.49
   2 -11  -1   23.34   11.03
   3 -11  -1    6.71   10.77
   3 -11  -1   17.12   10.14
   4 -11  -1   72.18   13.87
   4 -11  -1   85.21   14.36
   1 -12  -1   88.52   16.82
   1 -12  -1   95.87   16.76
   2 -12  -1   69.30   14.91
   2 -12  -1   91.75   15.36
   3 -12  -1    4.66    9.88
   3 -12  -1   -6.51    8.70
   4 -12  -1   14.47   10.03
   4 -12  -1    8.38    8.52
   5 -12  -1    2.32    7.77
   1 -13  -1   82.22   15.48
   1 -13  -1   83.76   14.91
   2 -13  -1   33.37   12.26
   2 -13  -1   13.66   10.12
   3 -13  -1   18.04   10.12
   3 -13  -1   -6.35    8.58
   4 -13  -1   13.55   10.14
   4 -13  -1   21.97    9.36
   5 -13  -1   14.21   10.09
   5 -13  -1    5.61    8.22
   1 -14  -1   34.33   11.66
   1 -14  -1   17.79   10.22
   2 -14  -1   66.80   14.63
   2 -14  -1  116.31   17.89
   3 -14  -1   20.06   10.42
   3 -14  -1   24.80    9.78
   4 -14  -1   24.13   10.64
   4 -14  -1    6.86   10.28
   1 -15  -1    7.40   11.02
   1 -15  -1    6.30    9.65
   2 -15  -1   35.59   12.40
   2 -15  -1   22.26   11.64
   0  -1   0  331.79   62.48
   0  -1   0  361.03   63.98
   0  -2   0 2871.28  364.75
   0  -2   0 2610.40  333.08
   0  -3   0  -17.56   57.30
   0  -3   0  -15.24   55.54
   1  -3   0  158.30   59.28
   1  -3   0  267.34   62.42
   1  -3   0  556.97   48.86
   1  -3   0  552.45   48.44
   0  -4   0 1471.58  200.46
   0  -4   0 1228.47  171.23
   1  -4   0  240.93   63.37
   1  -4   0  349.80   70.17
   1  -4   0  279.70   27.15
   1  -4   0  301.91   28.83
   0  -5   0   77.93   60.80
   0  -5   0  171.55   62.49
   1  -5   0 2400.41  313.86
   1  -5   0 2451.29  320.16
   1  -5   0 2120.95  178.90
   1  -5   0 1857.65  157.17
   2  -5   0   81.98   77.92
   2  -5   0  150.95   73.97
   2  -5   0  425.81   39.46
   2  -5   0  586.13   52.44
   0  -6   0  656.07  111.46
   0  -6   0  615.04  105.89
   1  -6   0 1100.05  157.90
   1  -6   0 1322.16  184.88
   1  -6   0  805.65   70.67
   1  -6   0  817.37   71.76
   2  -6   0  195.21   62.79
   2  -6   0  174.22   56.82
   2  -6   0  712.13   62.73
   2  -6   0  664.72   59.04
   0  -7   0   -1.59   56.51
   0  -7   0 -159.52   52.38
   1  -7   0  142.55   56.37
   1  -7   0  271.22   63.82
   1  -7   0   34.37   11.33
   1  -7   0   14.78   10.60
   2  -7   0  -23.18   46.75
   2  -7   0   23.70   44.58
   2  -7   0   -4.52    9.03
   2  -7   0    7.17    9.39
   3  -7   0  139.49   17.81
   3  -7   0  109.20   15.56
   0  -8   0  324.28   79.85
   0  -8   0  746.94  119.78
   1  -8   0  404.08   83.51
   1  -8   0  407.71   78.29
   1  -8   0  409.65   39.10
   1  -8   0  369.27   35.77
   2  -8   0  302.47   61.67
   2  -8   0  168.97   55.73
   2  -8   0  119.05   16.36
   2  -8   0  139.89   17.78
   3  -8   0   -0.18    1.04
   3  -8   0   23.37   51.13
   3  -8   0   13.15   11.39
   3  -8   0   28.03   11.23
   0  -9   0  178.17   59.02
   0  -9   0  -12.40   63.45
   1  -9   0 -104.59   64.02
   1  -9   0  779.16  125.67
   1  -9   0 1157.40  101.28
   1  -9   0 1115.40   97.41
   2  -9   0   -0.12    0.72
   2  -9   0  277.11   65.06
   2  -9   0  190.29   22.73
   2  -9   0  252.32   26.65
   3  -9   0  127.45   18.67
   3  -9   0  103.79   16.01
   4  -9   0  107.74   15.39
   0 -10   0   -0.14    0.85
   0 -10   0 2125.80  295.45
   1 -10   0  205.39   25.18
   1 -10   0  236.00   26.80
   2 -10   0  112.27   17.88
   2 -10   0  118.16   17.07
   3 -10   0   95.87   16.19
   3 -10   0   91.51   14.91
   4 -10   0   19.65   10.77
   4 -10   0   13.42    9.32
   1 -11   0   17.41   12.70
   1 -11   0    2.12   10.56
   2 -11   0   43.57   13.34
   2 -11   0   37.23   11.44
   3 -11   0   14.89   11.06
   3 -11   0   21.56    9.30
   4 -11   0   12.91    9.74
   4 -11   0   12.59    8.83
   5 -11   0   -4.97    7.80
   1 -12   0  138.92   19.89
   1 -12   0  136.34   18.76
   2 -12   0   58.65   14.04
   2 -12   0  119.94   17.13
   3 -12   0   27.87   11.34
   3 -12   0   18.14    9.28
   4 -12   0    7.18    9.48
   4 -12   0   17.10    8.67
   5 -12   0   -6.79    7.64
   5 -12   0  -10.70    7.41
   1 -13   0   84.81   15.14
   1 -13   0   56.78   13.11
   2 -13   0  278.65   30.91
   2 -13   0  275.09   30.34
   3 -13   0   15.98   10.53
   3 -13   0   10.83    8.33
   4 -13   0    2.28    9.04
   4 -13   0    3.46    7.95
   1 -14   0   99.83   17.13
   1 -14   0   71.03   14.13
   2 -14   0   37.21   12.61
   2 -14   0   61.85   13.79
   3 -14   0    4.31    9.45
   3 -14   0   10.90    8.99
   1 -15   0  139.16   20.26
   1 -15   0  109.44   17.55
   2 -15   0    9.33   10.85
   2 -15   0   24.02   10.85
   0  -1   1   12.59   34.67
   0  -1   1   12.03    8.96
   0  -1   1  -61.00   35.86
   0  -1   1   40.12    9.25
   0  -1   1  -23.70   38.41
   0  -1   1  -28.58   37.29
   0  -2   1  235.28   56.81
   0  -2   1  237.21   23.64
   0  -2   1  207.49   53.42
   0  -2   1  236.89   23.06
   0  -2   1  102.82   52.91
   0  -2   1  149.18   54.88
   1  -2   1  822.21   69.36
   1  -2   1  645.65   54.78
   0  -3   1  146.35   54.42
   0  -3   1  155.15   18.17
   0  -3   1  169.53   52.28
   0  -3   1  132.86   16.04
   0  -3   1   51.58   54.53
   0  -3   1   46.38   53.34
   1  -3   1  974.86  135.85
   1  -3   1  706.23  103.14
   1  -3   1  740.31   63.21
   1  -3   1  698.88   59.70
   0  -4   1 2184.76  284.22
   0  -4   1 1465.12  124.46
   0  -4   1 2127.41  276.71
   0  -4   1 1302.78  110.81
   0  -4   1  340.35   74.34
   0  -4   1  440.10   85.78
   1  -4   1 6748.92  845.63
   1  -4   1 6653.61  832.71
   1  -4   1 5848.36  487.27
   1  -4   1 5978.40  498.17
   0  -5   1  639.60  105.56
   0  -5   1  415.14   39.09
   0  -5   1  549.70   95.55
   0  -5   1  364.26   34.62
   0  -5   1  129.79   62.31
   0  -5   1  242.62   76.31
   1  -5   1 2504.60  324.93
   1  -5   1 2738.01  352.63
   1  -5   1 2090.26  176.07
   1  -5   1 2045.84  172.52
   2  -5   1  409.57   91.02
   2  -5   1  488.97   93.12
   2  -5   1  948.21   81.57
   2  -5   1  977.29   84.00
   0  -6   1  151.84   62.05
   0  -6   1   31.85   12.81
   0  -6   1  134.24   56.03
   0  -6   1   35.79   12.47
   0  -6   1   67.27   59.54
   0  -6   1   93.45   67.12
   1  -6   1 1623.42  218.48
   1  -6   1 1886.73  249.17
   1  -6   1 1739.73  147.48
   1  -6   1 1726.00  146.43
   2  -6   1   64.23   46.48
   2  -6   1   52.51   40.31
   2  -6   1   29.80    9.85
   2  -6   1   28.97    9.56
   0  -7   1  150.23   61.22
   0  -7   1   77.25   14.53
   0  -7   1  127.61   56.89
   0  -7   1   86.50   14.30
   0  -7   1   48.12   55.58
   0  -7   1   35.94   59.15
   1  -7   1  140.21   51.45
   1  -7   1  189.80   52.04
   1  -7   1   -6.85    9.35
   1  -7   1   -0.12    9.51
   2  -7   1  168.24   53.88
   2  -7   1  181.56   50.03
   2  -7   1  236.81   24.48
   2  -7   1  253.04   25.69
   3  -7   1   54.33   12.18
   3  -7   1   36.06   10.41
   0  -8   1  356.91   81.66
   0  -8   1   90.94   15.28
   0  -8   1  317.17   76.15
   0  -8   1   59.87   13.89
   0  -8   1  157.34   64.48
   0  -8   1  190.05   70.07
   1  -8   1 1256.74  174.13
   1  -8   1 1058.05  152.25
   1  -8   1  865.02   76.02
   1  -8   1  831.90   73.20
   2  -8   1  -16.86   20.43
   2  -8   1   38.56   39.54
   2  -8   1   23.35   10.44
   2  -8   1   36.31   10.39
   3  -8   1   11.04   48.06
   3  -8   1   16.55   11.08
   3  -8   1   22.85   10.39
   0  -9   1  -14.89   25.00
   0  -9   1  561.41   53.02
   0  -9   1 1003.94  157.09
   0  -9   1  786.35   72.20
   0  -9   1  442.04   94.26
   0  -9   1  354.73   89.73
   1  -9   1   -0.12    0.72
   1  -9   1  559.07   96.52
   1  -9   1  205.47   23.72
   1  -9   1  187.30   22.28
   2  -9   1  119.86   50.92
   2  -9   1  153.22   19.67
   2  -9   1  184.07   21.18
   3  -9   1    8.91   10.46
   3  -9   1    5.63    9.30
   4  -9   1   20.62   10.03
   4  -9   1   -2.08    7.56
   0 -10   1 4838.77  407.23
   0 -10   1 9999.00  835.13
   1 -10   1  135.53   19.76
   1 -10   1  130.44   18.21
   2 -10   1  116.55   17.32
   2 -10   1  174.54   20.44
   3 -10   1  277.68   29.41
   3 -10   1  235.68   25.00
   4 -10   1   54.57   10.98
   4 -10   1   32.49    9.20
   0 -11   1  467.72   47.22
   0 -11   1   91.51   21.77
   1 -11   1   15.54   11.74
   1 -11   1    0.29    9.85
   2 -11   1   30.93   11.34
   2 -11   1   19.72    9.66
   3 -11   1  169.29   20.93
   3 -11   1  160.00   19.19
   4 -11   1   16.64    8.56
   4 -11   1   33.13    9.17
   5 -11   1    2.89    7.41
   0 -12   1    9.56   12.42
   0 -12   1    5.49   12.36
   1 -12   1  -13.49   10.27
   1 -12   1   -1.89    8.59
   2 -12   1   89.41   15.13
   2 -12   1   80.43   13.20
   3 -12   1   16.86    9.79
   3 -12   1    7.56    7.97
   4 -12   1    0.85    8.00
   4 -12   1    4.95    7.59
   5 -12   1    2.94    7.75
   5 -12   1    6.89    7.94
   0 -13   1   27.02   12.23
   1 -13   1   53.61   13.72
   1 -13   1   86.83   14.48
   2 -13   1   10.42   10.48
   2 -13   1    2.09    8.68
   3 -13   1    0.35    8.81
   3 -13   1   11.07    7.94
   4 -13   1   26.29    9.71
   4 -13   1   24.33    9.17
   0 -14   1   63.52   14.31
   1 -14   1   11.28   11.16
   1 -14   1   39.29   11.49
   2 -14   1   74.64   14.63
   2 -14   1  114.45   16.68
   3 -14   1    5.44    9.30
   3 -14   1   25.34    9.09
   0 -15   1    8.25   10.30
   1 -15   1   31.92   11.40
   1 -15   1   25.72   10.64
   0  -1   2 3392.23  282.77
   0  -1   2 4192.63  349.16
   0  -1   2 2845.43  357.07
   0  -1   2 2091.88  265.89
   0  -2   2   37.86   35.63
   0  -2   2  136.74   15.52
   0  -2   2   12.68   34.58
   0  -2   2  191.18   19.30
   0  -2   2   25.61   40.51
   0  -2   2   53.07   42.73
   1  -2   2   57.84    7.26
   1  -2   2   68.75    7.58
   0  -3   2   56.61   39.40
   0  -3   2   38.11   10.48
   0  -3   2 -186.98   40.28
   0  -3   2   18.30    8.92
   0  -3   2   23.18   46.30
   0  -3   2   14.20   50.83
   1  -3   2   81.57   48.78
   1  -3   2  107.26   38.89
   1  -3   2   68.70    9.68
   1  -3   2  105.40   11.21
   0  -4   2  467.00   80.68
   0  -4   2  612.38   54.26
   0  -4   2  287.86   58.78
   0  -4   2  565.13   50.41
   0  -4   2  119.70   56.68
   0  -4   2   86.58   64.12
   1  -4   2  546.63   87.96
   1  -4   2  517.48   80.00
   1  -4   2  536.94   46.87
   1  -4   2  542.19   47.13
   2  -4   2  375.41   33.62
   2  -4   2  399.96   35.48
   0  -5   2  268.47   61.86
   0  -5   2  260.72   26.87
   0  -5   2  194.41   52.93
   0  -5   2  350.85   33.65
   0  -5   2   51.35   53.89
   0  -5   2 -300.53   66.56
   1  -5   2  228.09   57.01
   1  -5   2  334.46   61.96
   1  -5   2   23.33    9.88
   1  -5   2   20.14    9.15
   2  -5   2   48.90   43.86
   2  -5   2  166.46   17.41
   2  -5   2  162.67   16.93
   0  -6   2  -80.61   45.01
   0  -6   2  203.94   22.74
   0  -6   2  180.19   52.63
   0  -6   2  207.98   23.24
   0  -6   2   42.73   52.58
   0  -6   2   24.33   59.99
   1  -6   2 1370.62  185.36
   1  -6   2 1268.05  171.47
   1  -6   2 1332.66  113.56
   1  -6   2 1281.78  109.28
   2  -6   2   35.62   43.09
   2  -6   2   33.11   34.07
   2  -6   2   61.75   10.70
   2  -6   2   29.50    8.55
   3  -6   2   19.05    8.51
   0  -7   2  174.62   52.17
   0  -7   2  100.64   15.34
   0  -7   2  162.18   51.25
   0  -7   2   90.54   15.15
   0  -7   2   29.15   49.87
   0  -7   2    2.30   56.21
   1  -7   2  154.59   45.12
   1  -7   2   81.09   38.78
   1  -7   2   48.11   10.95
   1  -7   2   53.64   11.11
   2  -7   2   -2.01   30.60
   2  -7   2   76.56   36.79
   2  -7   2   61.48   11.38
   2  -7   2   33.20    9.47
   3  -7   2   26.05   10.23
   3  -7   2   44.12   10.69
   0  -8   2  379.53   69.42
   0  -8   2   67.29   14.44
   0  -8   2   59.44   46.47
   0  -8   2   62.13   14.57
   0  -8   2   16.81   51.94
   0  -8   2   24.83   58.12
   1  -8   2  -44.85   30.13
   1  -8   2  232.21   54.88
   1  -8   2   89.81   14.45
   1  -8   2  117.44   15.78
   2  -8   2   -0.11    0.64
   2  -8   2  210.88   52.31
   2  -8   2  329.61   32.36
   2  -8   2  102.82   14.26
   3  -8   2   16.37    9.93
   3  -8   2   36.49    9.77
   0  -9   2   -0.12    0.73
   0  -9   2  488.80   47.79
   0  -9   2  632.73  106.29
   0  -9   2  492.12   47.92
   0  -9   2   97.97   62.11
   0  -9   2   86.02   67.18
   1  -9   2  651.15  106.05
   1  -9   2  626.75   57.26
   2  -9   2    8.74   10.63
   2  -9   2   22.25    9.36
   3  -9   2  157.74   18.66
   3  -9   2  166.46   18.81
   4  -9   2   47.52   10.32
   4  -9   2   46.69    9.91
   0 -10   2 1232.51  108.87
   0 -10   2 1075.82   96.11
   1 -10   2   -4.30   10.48
   2 -10   2   44.90   11.60
   2 -10   2   49.16   10.63
   3 -10   2   19.59    8.78
   3 -10   2    7.84    8.13
   4 -10   2   10.48    8.06
   4 -10   2    4.81    7.48
   0 -11   2   48.32   16.03
   0 -11   2   23.96   14.11
   1 -11   2    1.20    9.83
   2 -11   2   18.10    9.51
   2 -11   2   16.53    8.74
   3 -11   2   10.18    8.30
   3 -11   2    7.93    7.62
   4 -11   2   11.69    8.25
   4 -11   2   13.07    7.69
   5 -11   2    0.11    7.50
   0 -12   2   37.48   12.02
   0 -12   2   16.01   11.00
   1 -12   2   45.21   11.87
   2 -12   2   22.78    9.77
   2 -12   2   20.07    8.50
   3 -12   2    0.62    7.71
   3 -12   2   -2.47    7.49
   4 -12   2   11.35    8.33
   4 -12   2  -13.46    7.20
   0 -13   2   -1.53    8.02
   0 -13   2   -0.45    9.32
   1 -13   2   50.85   12.36
   2 -13   2   80.74   13.83
   2 -13   2   65.16   11.68
   3 -13   2   25.44    9.35
   3 -13   2   42.12    9.88
   0 -14   2  -29.01    7.63
   0 -14   2    5.83    9.91
   1 -14   2   57.54   13.26
   2 -14   2   -2.55    9.03
   2 -14   2   11.24    8.68
   0 -15   2   79.28   14.59
   0 -15   2   34.80   13.08
   1   0   3   13.61    5.43
   1   0   3   -0.19    5.70
   0  -1   3   21.40   25.64
   1  -1   3  348.35   30.85
   1  -1   3  383.73   33.98
   1  -1   3  377.99   32.03
   0  -2   3   30.71   35.99
   0  -2   3   86.42   12.94
   0  -2   3   90.78   13.49
   0  -2   3   22.43   34.40
   0  -2   3   28.05   45.04
   1  -2   3  411.02   36.86
   1  -2   3  326.78   30.32
   0  -3   3   43.98   37.49
   0  -3   3  145.46   17.32
   0  -3   3  119.46   15.66
   0  -3   3   25.10   39.88
   0  -3   3   23.85   51.71
   1  -3   3  279.86   58.10
   1  -3   3  766.00   66.55
   1  -3   3  216.05   44.31
   1  -3   3  303.04   29.81
   0  -4   3  193.84   50.18
   0  -4   3  748.15   65.68
   0  -4   3   60.43   38.36
   0  -4   3  618.76   55.20
   0  -4   3   70.03   43.98
   0  -4   3   34.72   55.27
   1  -4   3 1470.77  193.52
   1  -4   3 2893.09  243.11
   1  -4   3 2005.45  257.00
   2  -4   3   34.12    7.31
   2  -4   3   48.23    7.35
   0  -5   3  328.32   64.35
   0  -5   3  857.75   75.03
   0  -5   3  143.12   44.78
   0  -5   3  823.83   72.55
   0  -5   3  108.31   48.24
   0  -5   3  236.81   65.66
   1  -5   3  468.61   76.07
   1  -5   3  207.33   23.19
   1  -5   3  582.49   86.50
   2  -5   3   62.85   43.19
   2  -5   3  143.69   15.52
   2  -5   3  132.78   14.57
   0  -6   3    6.32   40.32
   0  -6   3   53.86   12.13
   0  -6   3    6.97   35.76
   0  -6   3   37.70   11.03
   0  -6   3    0.98   43.13
   0  -6   3   78.96   53.83
   1  -6   3  832.71  119.62
   1  -6   3  615.53   55.93
   1  -6   3  795.56  112.43
   2  -6   3  146.84   47.70
   2  -6   3   64.61   34.08
   2  -6   3   93.29   12.69
   2  -6   3   99.18   12.84
   3  -6   3    0.79    8.19
   3  -6   3   20.08    8.83
   0  -7   3   -2.14   42.31
   0  -7   3    3.58   11.23
   0  -7   3    3.02   36.09
   0  -7   3   48.87   10.31
   0  -7   3   24.04   46.51
   0  -7   3   20.36   53.21
   1  -7   3  205.88   47.95
   1  -7   3   18.37   11.19
   1  -7   3   80.20   35.52
   2  -7   3   27.65    9.19
   2  -7   3   -2.14    7.86
   3  -7   3    6.04    8.55
   3  -7   3   10.19    8.04
   0  -8   3  -23.05   25.03
   0  -8   3  173.65   22.81
   0  -8   3  107.02   44.82
   0  -8   3   11.77   12.04
   0  -8   3   38.36   49.85
   0  -8   3   46.63   56.07
   1  -8   3   -0.11    0.68
   1  -8   3   30.03   12.61
   2  -8   3   66.93   11.74
   2  -8   3   69.65   11.41
   3  -8   3   -5.13    7.39
   3  -8   3   10.10    7.30
   4  -8   3    0.40    6.22
   0  -9   3 1037.05   92.64
   0  -9   3 1056.44   93.85
   1  -9   3    0.90   11.71
   2  -9   3  110.33   14.61
   2  -9   3  112.91   14.59
   3  -9   3   43.95    9.37
   3  -9   3   22.32    8.18
   4  -9   3   12.37    7.36
   4  -9   3   20.88    7.43
   0 -10   3  215.25   26.82
   0 -10   3  209.59   26.59
   1 -10   3   -4.53   10.09
   2 -10   3  139.16   17.26
   2 -10   3  146.92   17.28
   3 -10   3    0.57    7.47
   3 -10   3    6.59    7.36
   4 -10   3   16.08    7.29
   4 -10   3    8.76    7.03
   0 -11   3  390.99   39.71
   0 -11   3  391.24   40.75
   1 -11   3    3.36    9.56
   2 -11   3    1.53    7.99
   2 -11   3    2.84    7.73
   3 -11   3   79.08   12.87
   3 -11   3   81.33   12.39
   4 -11   3   -2.30    7.25
   4 -11   3   -5.60    7.19
   0 -12   3   28.87   12.18
   0 -12   3   36.12   12.99
   1 -12   3   10.94    9.67
   2 -12   3   17.18    8.49
   2 -12   3    4.44    7.78
   3 -12   3   15.09    8.55
   3 -12   3    5.83    8.13
   0 -13   3   47.06   13.01
   0 -13   3   23.20   11.49
   1 -13   3  -15.88    9.39
   2 -13   3   -3.12    8.08
   2 -13   3   -5.64    7.53
   0 -14   3   57.65   13.79
   0 -14   3   52.56   13.56
   1 -14   3    7.60   10.96
   1   0   4   20.42    5.58
   1   0   4   21.53    6.22
   0  -1   4 1100.86  141.99
   1  -1   4   68.56    9.39
   1  -1   4   94.98   11.65
   0  -2   4  566.58   49.72
   0  -2   4  645.82   56.80
   0  -2   4  458.68   68.10
   0  -2   4  188.35   48.19
   1  -2   4   68.99   10.27
   1  -2   4   64.64   10.90
   0  -3   4    4.73   31.30
   0  -3   4  155.80   17.77
   0  -3   4  205.55   22.02
   0  -3   4   12.28   31.87
   0  -3   4  -10.67   43.44
   1  -3   4    5.00   34.54
   1  -3   4   65.44   11.03
   1  -3   4   15.36   26.86
   1  -3   4   48.08   10.82
   2  -3   4   18.06    4.43
   0  -4   4   12.00   33.29
   0  -4   4   36.15   10.85
   0  -4   4   50.29   11.94
   0  -4   4    3.02   33.71
   0  -4   4   28.51   46.64
   1  -4   4   18.29   32.20
   1  -4   4    2.95    9.43
   1  -4   4   40.60   28.55
   1  -4   4   -1.99   10.17
   2  -4   4   53.27    8.00
   2  -4   4   58.62    7.25
   0  -5   4   35.49   36.22
   0  -5   4  162.10   19.33
   0  -5   4  208.30   23.20
   0  -5   4    3.81   36.83
   0  -5   4   -9.05   51.81
   1  -5   4  111.62   39.80
   1  -5   4  189.88   21.52
   1  -5   4  124.54   36.10
   1  -5   4  199.58   22.64
   2  -5   4   29.76    7.77
   2  -5   4   59.52    8.65
   0  -6   4   67.87   40.38
   0  -6   4  165.17   20.65
   0  -6   4   17.35   37.43
   0  -6   4  274.04   28.67
   0  -6   4   18.61   40.97
   0  -6   4 -228.98   53.30
   1  -6   4  223.24   51.37
   1  -6   4  167.35   20.66
   1  -6   4  274.85   52.72
   1  -6   4  150.95   19.67
   2  -6   4    7.58    7.75
   2  -6   4    1.19    6.94
   3  -6   4   18.14    7.02
   3  -6   4   14.74    6.67
   0  -7   4  150.63   43.27
   0  -7   4   54.73   13.13
   0  -7   4   13.32   36.86
   0  -7   4   45.50   12.62
   0  -7   4   10.76   42.24
   0  -7   4   20.39   54.92
   1  -7   4   18.74   11.86
   1  -7   4   16.56   11.81
   2  -7   4   48.91    9.61
   2  -7   4   26.65    8.34
   3  -7   4   -3.69    6.82
   3  -7   4   -2.64    6.34
   0  -8   4   10.37   12.24
   0  -8   4   24.59   12.32
   1  -8   4    1.06   10.80
   1  -8   4   16.34   11.30
   2  -8   4   14.17    8.04
   2  -8   4   18.71    7.79
   3  -8   4    8.40    7.50
   3  -8   4    5.75    6.60
   4  -8   4    1.51    6.52
   4  -8   4    9.95    6.25
   0  -9   4  283.82   30.79
   0  -9   4  262.25   29.61
   1  -9   4  108.07   16.36
   1  -9   4   99.99   15.69
   2  -9   4   31.45    8.58
   2  -9   4   13.37    7.53
   3  -9   4   28.41    8.78
   3  -9   4   35.65    8.31
   4  -9   4   -7.63    6.81
   4  -9   4    1.74    6.50
   0 -10   4   63.68   14.34
   0 -10   4   70.01   15.41
   1 -10   4   24.00   10.52
   1 -10   4   15.52   10.64
   2 -10   4    8.97    7.86
   2 -10   4   11.27    7.71
   3 -10   4   11.38    7.51
   3 -10   4   10.46    6.91
   4 -10   4    2.11    6.90
   4 -10   4   -0.26    6.41
   0 -11   4   21.60   11.84
   0 -11   4   59.51   12.60
   1 -11   4   26.22   10.64
   1 -11   4   32.65   11.75
   2 -11   4   16.29    8.54
   2 -11   4    7.38    7.45
   3 -11   4   15.22    7.65
   3 -11   4    2.31    7.20
   0 -12   4    9.54   10.38
   0 -12   4  -25.36    7.73
   1 -12   4   39.24   11.96
   1 -12   4   16.86   10.64
   2 -12   4   23.92    8.65
   2 -12   4    7.46    7.31
   0 -13   4    1.98    9.73
   0 -13   4   17.79    9.13
   1 -13   4   60.70   14.23
   1 -13   4   30.79   11.67
   1   0   5   51.63    7.92
   1   0   5   10.17    7.01
   0  -1   5   -1.06   19.28
   1  -1   5   13.91    7.48
   1  -1   5   12.42    8.11
   0  -2   5   13.09    8.98
   0  -2   5   24.72   24.57
   1  -2   5   22.43    8.61
   1  -2   5   54.20   10.43
   0  -3   5    7.31   27.94
   0  -3   5   26.93   10.18
   0  -3   5   20.35   10.64
   0  -3   5   16.74   29.46
   0  -3   5    1.77   38.37
   1  -3   5   71.01   12.05
   1  -3   5   48.02   29.28
   1  -3   5   59.65   11.43
   2  -3   5  -53.09    4.90
   0  -4   5   17.62   30.94
   0  -4   5  226.39   24.21
   0  -4   5  248.84   26.15
   0  -4   5   33.10   32.94
   0  -4   5   29.86   43.33
   1  -4   5   45.99   11.58
   1  -4   5   32.34   11.23
   2  -4   5    2.72    4.53
   0  -5   5   21.22   36.04
   0  -5   5   89.33   15.07
   0  -5   5   85.69   15.14
   0  -5   5    7.92   38.04
   1  -5   5  237.94   25.30
   1  -5   5  257.81   26.94
   2  -5   5   18.30    5.97
   3  -5   5  -42.43    4.84
   0  -6   5   57.60   13.13
   0  -6   5   73.96   14.36
   1  -6   5   19.55   10.70
   1  -6   5   16.39   10.71
   2  -6   5    0.76    5.89
   3  -6   5   31.35    6.58
   3  -6   5   34.14    6.62
   0  -7   5   16.96   11.10
   0  -7   5   29.74   11.78
   1  -7   5   10.99    9.77
   1  -7   5    4.13   10.40
   2  -7   5   17.87    6.72
   3  -7   5    9.27    6.09
   3  -7   5    4.29    5.68
   4  -7   5   -0.04    5.14
   0  -8   5   48.34   12.74
   0  -8   5   51.61   13.20
   1  -8   5   15.85   10.22
   1  -8   5   -2.27   10.10
   2  -8   5   17.84    7.21
   3  -8   5   15.42    6.84
   3  -8   5    8.59    6.00
   4  -8   5    0.77    6.09
   4  -8   5    5.26    6.20
   0  -9   5   58.37   12.91
   0  -9   5   38.53   12.49
   1  -9   5   38.79   11.40
   1  -9   5   22.01   11.02
   2  -9   5    0.54    6.97
   3  -9   5    5.62    6.77
   3  -9   5    4.12    6.32
   0 -10   5   28.23   11.12
   0 -10   5   19.15   10.81
   1 -10   5    0.45    9.80
   1 -10   5   -1.93    9.16
   2 -10   5   32.12    9.14
   3 -10   5    6.28    7.90
   0 -11   5   22.60   10.74
   0 -11   5   18.81   10.73
   1 -11   5   10.74   10.13
   1 -11   5   -3.31    8.88
   2 -11   5    6.65    7.04
   0 -12   5   13.58    9.88
   0 -12   5   -7.46    9.48
   1 -12   5   17.66   10.49
   1 -12   5   20.16    9.87
   1   0   6    1.68    6.39
   2   0   6   45.56    6.78
   2   0   6   24.77    6.08
   1  -1   6   22.41    7.00
   1  -1   6   27.83    7.96
   2  -1   6   58.28    8.49
   2  -1   6   55.83    8.71
   2  -1   6   51.24    6.54
   2  -1   6   54.22    6.42
   1  -2   6    4.42    7.03
   1  -2   6   -1.00    7.69
   2  -2   6    0.56    6.14
   2  -2   6    1.65    6.50
   2  -2   6    5.22    2.82
   0  -3   6   38.91   10.87
   0  -3   6   66.51   12.49
   1  -3   6   10.92    7.75
   1  -3   6   14.68    8.42
   2  -3   6   -8.76    6.62
   2  -3   6   -2.66    7.41
   0  -4   6   -4.88    9.00
   0  -4   6   -4.03    9.48
   1  -4   6   12.07    8.20
   1  -4   6   21.14    9.05
   2  -4   6   -0.03    7.27
   2  -4   6    6.04    8.49
   0  -5   6   -2.15    8.99
   0  -5   6   -9.65    9.44
   1  -5   6    5.01    8.51
   1  -5   6   18.90    9.41
   2  -5   6   -1.74    7.65
   3  -5   6   -0.92    3.82
   3  -5   6    6.44    4.09
   0  -6   6   29.62   10.22
   0  -6   6   31.05   11.47
   1  -6   6   -3.01    8.20
   1  -6   6    5.03    9.00
   2  -6   6   32.48    9.61
   3  -6   6   14.42    5.31
   3  -6   6  -34.69    4.39
   0  -7   6   24.72   10.17
   0  -7   6    1.63    9.68
   1  -7   6   -4.20    8.05
   1  -7   6    5.33    8.92
   2  -7   6   16.91    8.96
   3  -7   6   -3.12    5.32
   3  -7   6    6.43    5.21
   0  -8   6    2.79    9.68
   0  -8   6    7.36    9.65
   1  -8   6    2.25    8.99
   1  -8   6   10.51    9.44
   2  -8   6   23.72    9.44
   0  -9   6   28.62   11.16
   0  -9   6   12.74   10.86
   1  -9   6    2.28    9.36
   1  -9   6   -6.93    9.15
   2  -9   6   22.56    9.71
   0 -10   6   19.53   10.23
   0 -10   6   20.96   10.90
   1 -10   6   17.31   10.16
   1 -10   6   -6.86    9.68
   0 -11   6    7.03    9.19
   0 -11   6    6.77    9.39
   2   0   7    4.38    4.48
   2   0   7    2.53    4.89
   1  -1   7    2.19    5.29
   1  -1   7    1.86    6.23
   2  -1   7   -6.61    5.08
   2  -1   7   -3.83    5.80
   2  -1   7    6.92    4.37
   2  -1   7    2.83    3.60
   1  -2   7    4.95    6.11
   1  -2   7    7.33    7.09
   2  -2   7   -3.94    5.71
   2  -2   7   -2.80    6.64
   2  -2   7    0.13    3.12
   0  -3   7   10.60    8.12
   1  -3   7    5.01    6.36
   1  -3   7   13.06    7.78
   2  -3   7   -3.42    6.15
   2  -3   7    3.55    7.20
   0  -4   7   10.31    7.65
   0  -4   7   10.21    8.51
   1  -4   7    4.16    6.72
   1  -4   7    0.70    7.50
   2  -4   7   -7.94    6.67
   2  -4   7   -1.48    7.48
   0  -5   7   -4.10    7.90
   0  -5   7    8.40    8.61
   1  -5   7   16.69    7.95
   1  -5   7   17.61    8.51
   2  -5   7   -6.79    7.33
   2  -5   7   12.20    8.13
   0  -6   7   12.28    8.63
   0  -6   7   28.45    9.72
   1  -6   7    4.34    7.76
   1  -6   7    1.68    8.16
   2  -6   7   -0.13    7.78
   2  -6   7   -4.63    7.80
   0  -7   7   11.08    8.72
   0  -7   7   -1.35    8.57
   1  -7   7   11.38    7.89
   1  -7   7    3.79    8.38
   0  -8   7    1.42    9.07
   0  -8   7   -2.57    9.22
   1  -8   7    5.74    8.06
   1  -8   7    7.94    8.72
   0  -9   7    3.23    9.51
   0  -9   7   13.33   10.09
   1  -1   8    3.56    5.97
   1  -2   8   -0.98    5.91
   1  -2   8    4.63    6.46
   0  -3   8    0.15    6.87
   1  -3   8   -6.53    6.06
   1  -3   8   14.70    7.10
   0  -4   8   -2.92    6.97
   0  -4   8    9.20    7.76
   1  -4   8   -0.51    6.67
   1  -4   8   11.88    7.27
   0  -5   8    8.66    7.08
   0  -5   8   19.00    8.10
   0  -6   8  -11.38    7.58
   0  -6   8   -2.15    8.02
   0   0   0    0.00    0.00
_computing_structure_solution     'SHELXT 2014/5 (Sheldrick, 2014)'
;
_shelx_hkl_checksum     81314
_shelx_res_file
;
    nicotinic_acid_2x-merged.res created by SHELXL-2014/8
TITL nicotinic_acid_2x-merged.res in P2(1)/c
REM Old TITL na_merge in P2(1)_c
REM SHELXT solution in P2(1)/c
REM R1 0.460,  Rweak 0.390,  Alpha 0.184,  Orientation a'=c, b'=-b, c'=a
REM Formula found by SHELXT:  C5 N3 O
CELL  0.02508   7.4060  11.6915   7.3770   90.000  114.448   90.000
ZERR   24.000   0.0250   0.0020   0.0110    0.000    0.140    0.000
LATT  1
SYMM -X, 1/2+Y, 1/2-Z
SFAC  C   2.31000  20.84392   1.02000  10.20751   1.58860   0.56870   0.86500 =
         51.65125   0.21560   0.00330   0.00160    11.500   0.68000  12.01000
SFAC  H   0.49300  10.51091   0.32291  26.12573   0.14019   3.14236   0.04081 =
         57.79977   0.00304   0.00000   0.00000     0.624   0.35000   1.00800
SFAC  N  12.21261   0.00570   3.13220   9.89331   2.01250  28.99754   1.16630 =
          0.58260 -11.52901   0.00610   0.00330    19.600   0.68000  14.01000
SFAC  O   3.04850  13.27711   2.28680   5.70111   1.54630   0.32390   0.86700 =
         32.90894   0.25080   0.01060   0.00600    32.500   0.68000  16.00000
UNIT 24 20 4 8
L.S. 100
BOND $H
LIST 6
FMAP 2
EQIV $1 -x+1, y-1/2, -z+1/2
ACTA
PLAN 20
WGHT    0.200000
FVAR       1.70177
C6    1    0.637740    0.575767    0.291936    11.00000    0.03800
C1    1    0.655367    0.793135    0.279139    11.00000    0.04533
AFIX  43
H1    2    0.522981    0.797748    0.258787    11.00000   -1.20000
AFIX   0
O1    4    0.446915    0.586754    0.249470    11.00000    0.06464
AFIX 147
HO    2    0.392298    0.524371    0.217330    11.00000   -0.00100
AFIX   0
N1    3    0.769786    0.891233    0.289479    11.00000    0.04585
O2    4    0.701526    0.486549    0.299157    11.00000    0.08723
C2    1    0.758171    0.683439    0.302479    11.00000    0.04942
C5    1    0.951630    0.879516    0.333692    11.00000    0.04818
AFIX  43
H5    2    1.026164    0.945344    0.345458    11.00000   -1.20000
REM #####
REM #####
AFIX   0
C4    1    1.047408    0.776961    0.365654    11.00000    0.06289
AFIX  43
H2    2    1.183980    0.778038    0.404756    11.00000   -1.20000
REM #####
AFIX   0
C3    1    0.960179    0.675694    0.345098    11.00000    0.04409
AFIX  43
H3    2    1.026604    0.606620    0.357743    11.00000   -1.20000
REM #####
AFIX   0
HKLF 4
REM  nicotinic_acid_2x-merged.res in P2(1)/c
REM R1 =  0.3371 for     303 Fo > 4sig(Fo)  and  0.4019 for all     552 data
REM     39 parameters refined using      0 restraints
END
WGHT      0.2000      0.0000
REM Highest difference peak  0.550,  deepest hole -0.816,  1-sigma level  0.173
Q1    1   1.1205  0.7195  0.1597  11.00000  0.05    0.55
Q2    1   0.5835  0.7950  0.2012  11.00000  0.05    0.53
Q3    1   0.4290  0.8148  0.1789  11.00000  0.05    0.53
Q4    1   0.7190  0.6810  0.3564  11.00000  0.05    0.50
Q5    1   0.8321  0.6787  0.2406  11.00000  0.05    0.47
Q6    1   0.8954  0.6388  0.1729  11.00000  0.05    0.44
Q7    1   0.6298  0.5812  0.2053  11.00000  0.05    0.43
Q8    1   0.4379  0.5934  0.1430  11.00000  0.05    0.42
Q9    1   0.8243  0.8350  0.1497  11.00000  0.05    0.40
Q10   1   0.7098  0.8940  0.1937  11.00000  0.05    0.37
Q11   1   0.5756  0.7426  0.1411  11.00000  0.05    0.35
Q12   1   0.6754  0.4852  0.3752  11.00000  0.05    0.31
Q13   1   0.4856  0.4369  0.3978  11.00000  0.05    0.29
Q14   1   0.9270  0.8816  0.2413  11.00000  0.05    0.29
Q15   1   0.8730  1.0574  0.3297  11.00000  0.05    0.28
Q16   1   0.2987  0.6419  0.1256  11.00000  0.05    0.28
Q17   1   0.9935  1.0436  0.3156  11.00000  0.05    0.28
Q18   1   0.6888  0.6394  0.4930  11.00000  0.05    0.26
Q19   1   0.9108  0.6682  0.4224  11.00000  0.05    0.26
Q20   1   0.7170  0.3828  0.3103  11.00000  0.05    0.26
;
_shelx_res_checksum     29007
data_carbamazepine_adt3d
_audit_creation_method     'SIR-2014'
_journal_date_recd_electronic     2015-07-24
_journal_date_accepted     2015-11-25
_journal_name_full     'Acta Crystallographica, Section A'
_journal_year     2016
_journal_volume     72
_journal_issue      2
_journal_page_first     0
_journal_page_last     0
_journal_paper_category     FA
_journal_paper_doi     10.1107/S2053273315022500
_journal_coeditor_code     TD5026
_database_code_depnum_ccdc_archive     'CCDC 1438806'
_chemical_name_systematic     ?
_chemical_name_common     ?
_chemical_formula_moiety     'C15 H12 N2 O'
_chemical_formula_sum     'C15 H12 N2 O'
_chemical_formula_weight     236.27
_chemical_melting_point     ?
_space_group_crystal_system     monoclinic
_space_group_name_H-M_alt     'P 21/n'
_space_group_name_Hall     '-P 2yn'
loop_
    _space_group_symop_operation_xyz
    'x, y, z'
    '-x+1/2, y+1/2, -z+1/2'
    '-x, -y, -z'
    'x-1/2, -y-1/2, z-1/2'
_cell_length_a     7.680
_cell_length_b     11.440
_cell_length_c     13.920
_cell_angle_alpha     90
_cell_angle_beta     91.220
_cell_angle_gamma     90
_cell_volume     1222.72
_cell_formula_units_Z     4
_cell_measurement_reflns_used     ?
_cell_measurement_theta_min     ?
_cell_measurement_theta_max     ?
_cell_measurement_temperature     293(2)
_exptl_crystal_description     'nanocrystal'
_exptl_crystal_colour     ?
_exptl_crystal_size_max     ?
_exptl_crystal_size_mid     ?
_exptl_crystal_size_min     ?
_exptl_crystal_density_diffrn     1.284
_exptl_crystal_density_meas     ?
_exptl_crystal_density_method     ?
_exptl_crystal_F_000     496
_exptl_absorpt_coefficient_mu     0.0000
_exptl_absorpt_correction_type     'none'
_exptl_absorpt_process_details     ?
_shelx_estimated_absorpt_T_min     ?
_shelx_estimated_absorpt_T_max     ?
_exptl_absorpt_correction_T_min     ?
_exptl_absorpt_correction_T_max     ?
_diffrn_ambient_temperature     293
_diffrn_radiation_type     electron
_diffrn_radiation_wavelength     0.02508
_diffrn_measurement_device_type     'Philips EM30 LaB6 Electron Microscope'
_diffrn_measurement_method     ?
_diffrn_detector_area_resol_mean     ?
_diffrn_reflns_number     3962
_diffrn_reflns_av_R_equivalents     0.1358
_diffrn_reflns_theta_min     0.08
_diffrn_reflns_theta_max     1.04
_diffrn_reflns_theta_full     1.01
_diffrn_measured_fraction_theta_max     0.5
_diffrn_measured_fraction_theta_full     0.53
_diffrn_reflns_limit_h_min     -8
_diffrn_reflns_limit_h_max     8
_diffrn_reflns_limit_k_min     -16
_diffrn_reflns_limit_k_max     16
_diffrn_reflns_limit_l_min     -19
_diffrn_reflns_limit_l_max     19
loop_
    _refln_index_h
    _refln_index_k
    _refln_index_l
    _refln_observed_status
    _refln_phase_calc
    2 9 5 o 179
    0 11 7 o 179
    3 5 -9 o 0
    3 8 -15 o 179
    0 8 4 o 179
    2 12 3 o 0
    1 11 7 o 0
    0 11 2 o 0
    4 4 -12 o 179
    2 8 5 o 0
    7 12 -2 o 0
    2 5 -10 o 0
    4 8 -8 o 179
    3 7 -17 o 0
    3 10 -14 o 179
    0 15 3 o 179
    3 11 3 o 179
    3 10 -8 o 179
    2 6 -8 o 179
    1 12 4 o 179
    1 7 -3 o 179
    1 11 13 o 0
    3 10 5 o 0
    3 7 3 o 0
    4 10 -5 o 0
    5 7 -14 o 0
    1 7 -9 o 0
    1 10 7 o 179
    4 12 5 o 179
    1 9 -8 o 0
    0 14 9 o 179
    3 15 -2 o 0
    2 10 8 o 179
    5 7 -13 o 179
    0 14 0 o 179
    1 9 5 o 179
    2 9 -3 o 0
    1 5 3 o 0
    0 8 5 o 179
    5 11 -8 o 179
    1 5 4 o 0
    1 10 8 o 0
    2 12 -1 o 0
    3 5 -10 o 179
    2 6 0 o 179
    0 8 8 o 179
    2 7 8 o 179
    3 8 -10 o 179
    4 8 -6 o 0
    0 13 7 o 0
    1 6 -9 o 179
    2 11 8 o 179
    4 9 -5 o 179
    2 14 4 o 0
    4 4 -11 o 0
    4 5 -14 o 179
    1 12 -12 o 0
    4 10 -7 o 179
    3 4 -3 o 0
    1 6 -4 o 179
    1 9 4 o 179
    0 13 11 o 0
    2 12 11 o 179
    3 5 -13 o 0
    8 8 -7 o 0
    0 11 13 o 179
    0 12 12 o 179
    1 11 -5 o 179
    3 7 -12 o 0
    1 11 -9 o 179
    3 8 -16 o 179
    3 9 4 o 0
    0 13 9 o 0
    1 11 2 o 179
    0 9 13 o 179
    5 7 -16 o 0
    1 8 -1 o 0
    3 6 -8 o 0
    2 10 14 o 0
    4 5 -11 o 0
    5 6 -7 o 0
    1 6 2 o 179
    0 7 17 o 179
    0 5 5 o 179
    2 11 -13 o 179
    1 10 -7 o 0
    2 15 0 o 0
    4 5 -13 o 0
    3 10 14 o 0
    3 10 -7 o 0
    2 11 6 o 179
    2 13 5 o 0
    6 11 9 o 179
    0 7 16 o 179
    0 13 8 o 0
    1 10 -14 o 0
    1 13 -6 o 0
    1 7 -5 o 0
    2 7 -2 o 179
    4 3 -11 o 179
    4 13 3 o 179
    2 10 4 o 179
    4 3 -14 o 0
    1 9 10 o 0
    1 7 7 o 0
    0 10 6 o 0
    3 7 -8 o 0
    3 10 -13 o 0
    0 10 7 o 0
    6 9 -1 o 0
    0 6 1 o 0
    5 9 -5 o 0
    3 13 -8 o 179
    5 12 -7 o 0
    1 12 2 o 0
    3 7 -13 o 179
    3 14 -4 o 179
    3 4 -11 o 179
    2 1 -10 o 179
    2 4 -9 o 179
    1 15 6 o 0
    3 7 5 o 179
    3 10 1 o 179
    3 3 -10 o 0
    4 2 -15 o 0
    0 11 4 o 179
    2 5 -4 o 179
    0 8 6 o 179
    2 14 8 o 179
    2 8 -10 o 0
    3 7 7 o 0
    0 14 6 o 179
    3 13 1 o 0
    2 3 -5 o 0
    2 10 -2 o 0
    3 9 6 o 179
    5 9 -11 o 0
    3 8 -12 o 179
    7 10 -6 o 0
    2 12 0 o 179
    0 8 7 o 179
    3 8 -5 o 179
    5 13 -2 o 179
    5 13 2 o 179
    1 6 -3 o 179
    7 12 1 o 0
    1 7 -6 o 179
    2 9 7 o 179
    4 11 -9 o 179
    1 7 -7 o 0
    7 9 -7 o 0
    1 11 6 o 0
    5 8 1 o 0
    0 10 5 o 0
    4 11 -5 o 0
    2 9 -14 o 0
    1 11 5 o 0
    6 10 -8 o 179
    4 12 -8 o 0
    7 8 -9 o 0
    4 10 -8 o 179
    1 6 -18 o 179
    3 3 -12 o 179
    4 13 5 o 0
    4 13 6 o 179
    5 9 -3 o 0
    2 13 2 o 0
    4 6 -6 o 179
    5 6 -6 o 0
    5 8 -12 o 179
    4 8 -12 o 0
    5 11 -4 o 0
    5 11 4 o 0
    2 7 2 o 0
    3 2 -19 o 179
    1 3 -5 o 179
    1 14 -9 o 0
    4 10 -11 o 0
    2 3 -13 o 179
    2 8 -13 o 179
    3 9 -15 o 179
    1 8 8 o 179
    2 9 -15 o 179
    1 7 -14 o 179
    2 7 4 o 179
    2 12 -11 o 0
    3 11 -10 o 179
    0 14 7 o 179
    2 4 -12 o 179
    0 7 10 o 179
    3 8 -14 o 0
    2 7 -7 o 179
    8 7 -11 o 179
    5 8 -7 o 179
    0 6 16 o 179
    1 13 -3 o 0
    4 6 -5 o 179
    0 8 3 o 179
    4 8 -9 o 179
    4 7 -16 o 179
    0 5 1 o 179
    2 7 9 o 0
    1 14 4 o 0
    2 9 8 o 0
    7 11 -1 o 0
    4 9 -4 o 179
    4 9 -9 o 0
    0 10 14 o 0
    1 9 0 o 0
    1 13 5 o 0
    6 12 0 o 179
    4 8 -10 o 0
    6 7 -10 o 0
    1 7 -15 o 179
    1 11 4 o 0
    1 2 -5 o 0
    4 7 -11 o 179
    2 13 -9 o 179
    2 8 -2 o 179
    1 10 -11 o 0
    5 3 -13 o 0
    0 13 10 o 0
    4 9 -10 o 179
    2 5 5 o 0
    0 3 2 o 0
    5 7 -12 o 0
    1 5 -6 o 0
    7 8 -6 o 179
    4 13 -6 o 179
    1 6 -11 o 179
    1 10 3 o 179
    3 15 -4 o 0
    2 8 4 o 179
    1 12 -8 o 179
    1 3 -1 o 0
    3 6 -7 o 179
    2 11 -11 o 179
    1 13 8 o 179
    4 5 -17 o 0
    4 10 -9 o 0
    4 11 -10 o 0
    3 3 -19 o 179
    3 7 -7 o 179
    2 15 1 o 0
    5 10 -9 o 179
    1 9 7 o 179
    3 7 -15 o 179
    1 9 -2 o 179
    2 10 -13 o 0
    3 11 7 o 179
    3 4 -10 o 0
    4 7 -12 o 0
    1 12 12 o 179
    6 7 -8 o 0
    4 4 -10 o 179
    0 16 1 o 179
    3 6 -15 o 0
    3 12 8 o 179
    2 7 1 o 0
    4 7 -4 o 0
    2 3 -6 o 0
    3 8 -7 o 0
    3 12 -7 o 179
    4 14 -1 o 0
    2 11 10 o 0
    1 2 -9 o 0
    2 4 3 o 179
    3 14 -2 o 0
    1 2 -4 o 0
    3 7 -14 o 0
    2 7 -1 o 0
    4 8 -7 o 0
    2 11 -9 o 0
    0 9 9 o 0
    1 9 15 o 179
    2 14 7 o 179
    1 14 -1 o 0
    3 0 -11 o 0
    2 10 -1 o 179
    5 8 -2 o 179
    3 14 6 o 179
    2 10 7 o 0
    3 10 8 o 0
    3 9 13 o 179
    4 6 -15 o 179
    0 11 11 o 0
    2 15 4 o 0
    0 12 10 o 179
    2 13 -7 o 179
    2 14 5 o 179
    0 5 14 o 0
    5 6 -11 o 0
    6 6 -14 o 0
    2 12 -2 o 179
    2 3 -4 o 0
    0 6 0 o 179
    3 11 12 o 0
    1 13 1 o 0
    2 9 1 o 179
    1 10 -13 o 179
    3 12 1 o 179
    1 5 -7 o 179
    3 9 -10 o 0
    6 9 -9 o 0
    5 12 6 o 0
    4 10 -3 o 0
    2 11 12 o 179
    3 5 -12 o 179
    0 9 8 o 179
    2 15 -4 o 0
    7 10 -1 o 179
    3 8 -8 o 0
    1 4 1 o 179
    0 5 4 o 179
    1 3 1 o 180
    3 6 3 o 0
    0 13 1 o 179
    4 2 -12 o 0
    1 11 9 o 0
    2 12 9 o 0
    1 10 5 o 179
    4 11 -8 o 0
    2 7 -15 o 0
    5 12 -5 o 179
    1 12 -11 o 179
    1 12 5 o 0
    5 11 -3 o 179
    4 4 -9 o 0
    6 10 3 o 179
    4 7 -10 o 0
    6 12 3 o 0
    0 15 2 o 0
    4 6 -8 o 0
    2 9 -2 o 0
    4 9 -7 o 179
    1 15 4 o 0
    2 14 -2 o 0
    2 8 -15 o 0
    0 4 6 o 179
    3 14 1 o 0
    2 9 -13 o 0
    1 12 9 o 0
    4 5 -4 o 179
    4 10 6 o 0
    3 3 -4 o 0
    4 6 0 o 179
    6 4 -16 o 0
    3 13 7 o 179
    5 13 -5 o 179
    4 12 8 o 179
[truncated: 35,616 more chars]
