# Supplementary material for: Ab initio structure determination of nanocrystals of organic pharmaceutical compounds by electron diffraction at room temperature using a Timepix quantum area direct electron detector
Source: Acta Crystallogr A Found Adv. 2016 Feb 5;72(Pt 2):236–42. doi: 10.1107/S2053273315022500 (PMC4770873; doi:10.1107/S2053273315022500)
Supplement: Supplementary file 3 [file a-72-00236-sup3.hkl]

data_carbamazepine_single                                                       
_shelx_title ' cbz_a005_basel_a.res in P2(1)/n'                                 
_shelx_refln_list_code          4                                               
_shelx_F_calc_maximum       93.66                                               
_exptl_crystal_F_000       495.90                                               
_reflns_d_resolution_high  0.8037                                               
                                                                                
loop_                                                                           
 _space_group_symop_operation_xyz                                               
 'x, y, z'                                                                      
 '-x+1/2, y+1/2, -z+1/2'                                                        
 '-x, -y, -z'                                                                   
 'x-1/2, -y-1/2, z-1/2'                                                         
                                                                                
_cell_length_a     7.5780                                                       
_cell_length_b    11.1760                                                       
_cell_length_c    13.9910                                                       
_cell_angle_alpha  90.000                                                       
_cell_angle_beta   93.077                                                       
_cell_angle_gamma  90.000                                                       
                                                                                
_shelx_F_squared_multiplier     1.000                                           
                                                                                
loop_                                                                           
 _refln_index_h                                                                 
 _refln_index_k                                                                 
 _refln_index_l                                                                 
 _refln_F_squared_calc                                                          
 _refln_F_squared_meas                                                          
 _refln_F_squared_sigma                                                         
 _refln_observed_status                                                         
   0   2   0       6031.25       2068.76       234.41 o                         
   1   2   0        843.13        592.13        43.21 o                         
   1   3   0       6985.99       2841.53       204.61 o                         
   0   4   0       6144.53       3314.46       238.67 o                         
   1   4   0        761.91        546.75        40.33 o                         
   2   4   0        147.90        251.89        19.80 o                         
   1   5   0         19.57        122.88        20.56 o                         
   2   5   0          2.83         19.20         7.04 o                         
   3   5   0        191.62        256.75        20.24 o                         
   0   6   0        127.72       1449.28       105.04 o                         
   1   6   0        300.98        406.21        61.71 o                         
   2   6   0        407.05       1125.99        81.90 o                         
   3   6   0         72.68         53.99         8.01 o                         
   4   6   0        288.02        245.15        19.73 o                         
   1   7   0         69.10        208.48        17.00 o                         
   2   7   0          7.69         24.11         7.07 o                         
   3   7   0        132.31        136.70        12.60 o                         
   4   7   0         64.20         78.38         9.66 o                         
   5   7   0          0.63         19.75         7.92 o                         
   0   8   0        114.35        129.93        12.32 o                         
   1   8   0          0.00         22.75         7.10 o                         
   2   8   0         25.97         29.45         7.70 o                         
   3   8   0         13.46         52.08         9.36 o                         
   4   8   0         67.72         89.01        21.02 o                         
   5   8   0          3.14         14.27         7.34 o                         
   6   8   0          8.40          5.55         7.34 o                         
   1   9   0        201.50        219.65        18.21 o                         
   2   9   0         37.36         55.86         8.58 o                         
   3   9   0         73.81         69.38        12.71 o                         
   4   9   0          2.60         -6.54         9.74 o                         
   5   9   0          0.01         30.99         7.55 o                         
   6   9   0         20.54         14.75         7.06 o                         
   0  10   0          2.00         22.93         7.66 o                         
   1  10   0          0.48          9.94         7.46 o                         
   2  10   0          1.09         25.20         7.51 o                         
   3  10   0          4.88         12.07         7.15 o                         
   4  10   0         16.59         13.62         6.99 o                         
   5  10   0         33.42         22.30         7.10 o                         
   6  10   0          4.67          6.66         6.62 o                         
   1  11   0         41.13         39.30         7.90 o                         
   2  11   0         40.25         47.57        13.81 o                         
   3  11   0          9.51         21.44         7.31 o                         
   4  11   0          0.33          9.92         7.52 o                         
   5  11   0          2.43          4.09         8.32 o                         
   0  12   0         12.94         14.77         6.86 o                         
   1  12   0          0.29         -6.66         6.66 o                         
   2  12   0         91.42         55.56         8.49 o                         
   3  12   0          0.40         16.37        10.50 o                         
   4  12   0         13.17         10.38         6.99 o                         
   1  13   0          4.10         14.24         6.76 o                         
   2  13   0         15.85          3.28         6.84 o                         
   3  13   0          3.85         -0.42         7.02 o                         
   0   1   1        133.48        347.19        25.54 o                         
  -1   2   1       1719.09       1381.25       105.83 o                         
   0   2   1       1344.01       1299.85       151.11 o                         
  -1   3   1       7479.43       3694.13       265.32 o                         
   0   3   1       3955.54       3531.59       253.90 o                         
   1   3   1       8772.73       2598.87       187.02 o                         
  -3   4   1        431.67        399.14        30.02 o                         
  -1   4   1        359.62        672.85        49.12 o                         
   1   4   1       1685.16       1495.31       108.11 o                         
   2   4   1        319.50        259.64        20.23 o                         
  -3   5   1        211.70        219.54        17.65 o                         
  -2   5   1        105.14         84.08         9.70 o                         
  -1   5   1        307.23        607.35        44.63 o                         
   0   5   1       1743.86       1421.16       102.92 o                         
   1   5   1         54.18         35.90        15.53 o                         
   2   5   1        164.59        152.10        13.47 o                         
   3   5   1         28.45         37.92         7.43 o                         
  -4   6   1         29.42         40.36         8.87 o                         
  -3   6   1         45.85         57.80         7.94 o                         
  -2   6   1        294.34        237.64        18.93 o                         
  -1   6   1         42.02         65.96         8.63 o                         
   0   6   1       1133.85       1172.44        85.13 o                         
   1   6   1         87.88        234.90        18.69 o                         
   2   6   1        207.22        316.29        24.36 o                         
   3   6   1        242.31        236.60        19.04 o                         
   4   6   1         10.82          3.14         7.42 o                         
  -5   7   1         51.29         82.28        10.01 o                         
  -4   7   1         26.23         46.56         8.15 o                         
  -3   7   1         11.40         26.15         6.99 o                         
  -2   7   1         49.08        348.74        26.67 o                         
  -1   7   1          4.16         39.83        10.12 o                         
   0   7   1        104.54        172.91        14.94 o                         
   2   7   1        256.49        377.05        28.83 o                         
   3   7   1         89.14        118.86        11.71 o                         
   4   7   1          4.51         13.81         7.48 o                         
  -6   8   1          0.33          4.01         6.79 o                         
  -5   8   1         13.15          9.65         7.15 o                         
  -4   8   1         30.35         59.52         8.65 o                         
  -3   8   1         23.82         20.40         7.57 o                         
  -2   8   1          7.71         38.41         7.62 o                         
  -1   8   1        326.35        492.10        58.82 o                         
   0   8   1          0.66          6.80         6.97 o                         
   1   8   1         29.15         52.04         8.37 o                         
   2   8   1         11.13         15.71         7.30 o                         
   3   8   1          0.00         15.68         7.40 o                         
   4   8   1          6.73          7.10         7.61 o                         
   5   8   1         65.00        111.42        11.63 o                         
  -7   9   1          0.41         -0.42         7.06 o                         
  -6   9   1         56.02         74.61         9.41 o                         
  -5   9   1         10.93         26.13         7.35 o                         
  -4   9   1          0.49         35.74        17.79 o                         
  -3   9   1         53.56         67.01         9.21 o                         
  -2   9   1        112.69         73.13         9.55 o                         
  -1   9   1          5.07         20.15         7.66 o                         
   0   9   1          0.40         -0.27         7.27 o                         
   1   9   1          1.48        138.99        13.11 o                         
   2   9   1         25.72        155.54        37.00 o                         
   3   9   1          0.16        101.38        11.06 o                         
   4   9   1          9.70         15.96         7.15 o                         
   5   9   1          0.67         -2.15         6.74 o                         
   6   9   1          4.27          1.49         6.66 o                         
  -6  10   1          4.22          5.61         6.69 o                         
  -5  10   1          1.49         14.13         6.84 o                         
  -4  10   1         10.14         18.18        15.11 o                         
  -3  10   1          0.56         -0.18         8.04 o                         
  -2  10   1         58.71        100.73        16.89 o                         
  -1  10   1         10.87         10.44         7.36 o                         
   0  10   1         21.37         23.16        11.06 o                         
   1  10   1         19.85         43.24         8.25 o                         
   2  10   1          1.02         13.49         7.36 o                         
   3  10   1         22.34        116.05        11.90 o                         
   4  10   1          4.69         28.72        13.53 o                         
   5  10   1         15.01          7.13         6.85 o                         
   6  10   1          1.83         21.12         7.39 o                         
  -5  11   1          2.22          6.81         6.69 o                         
  -4  11   1         14.07         21.82         9.59 o                         
  -3  11   1         30.80         24.41         7.46 o                         
  -2  11   1         38.40         27.89         7.48 o                         
  -1  11   1          2.44         -2.91         6.91 o                         
   0  11   1         14.51         21.81         5.10 o                         
   1  11   1         35.12         33.71         7.65 o                         
   2  11   1         40.81         19.84         9.66 o                         
   3  11   1         20.55         26.63         7.57 o                         
   4  11   1          0.43          1.06         6.67 o                         
   5  11   1          6.23          2.11         6.64 o                         
  -4  12   1         10.53         12.74        12.08 o                         
  -3  12   1          0.91         13.26         9.27 o                         
  -2  12   1        111.50         84.13         9.74 o                         
  -1  12   1          5.92          5.02         6.59 o                         
   0  12   1          1.59         32.69         6.79 o                         
   1  12   1         26.03         20.00         7.16 o                         
   2  12   1         33.86         25.51         7.47 o                         
   3  12   1         39.01         35.34         7.72 o                         
   4  12   1          9.11         14.20         7.05 o                         
  -3  13   1          0.02          1.18         6.85 o                         
  -2  13   1         17.74         23.20         6.95 o                         
  -1  13   1         10.56          6.90         6.60 o                         
   0  13   1         15.30         30.69         5.03 o                         
   1  13   1         41.20         33.07         7.55 o                         
   2  13   1         15.76         35.15         7.77 o                         
   3  13   1          2.69         38.75         8.63 o                         
   0   1   2       1878.49        584.58        50.82 o                         
  -1   2   2        964.52        678.16        49.26 o                         
   0   2   2       2993.32       2234.68       160.77 o                         
   1   2   2       5814.63       1349.71       125.51 o                         
  -1   3   2       2110.23       1377.42        99.25 o                         
   0   3   2       7636.11       3492.18       310.09 o                         
   1   3   2         69.74        209.24        16.52 o                         
  -2   4   2        574.20        452.40        33.53 o                         
   0   4   2        398.54        426.96        31.67 o                         
   1   4   2         55.80         78.97        21.64 o                         
   2   4   2         22.63         31.85         7.20 o                         
  -4   5   2         21.45         22.21         7.99 o                         
  -3   5   2         38.68        143.70        12.24 o                         
  -2   5   2        503.02        507.14        37.51 o                         
  -1   5   2        291.84        701.59        51.33 o                         
   0   5   2         24.65        169.46        14.30 o                         
   1   5   2        194.19        158.64        13.94 o                         
   2   5   2         36.68         66.05         8.77 o                         
   3   5   2         32.63         28.14         7.38 o                         
  -5   6   2          3.77         11.40        10.42 o                         
  -4   6   2         20.19         17.10         6.34 o                         
  -3   6   2          9.41         54.81         9.05 o                         
  -1   6   2         23.48         97.34        10.39 o                         
   0   6   2        469.13        496.56        52.97 o                         
   1   6   2        802.96       1109.28        84.11 o                         
   2   6   2        554.32        233.10        27.38 o                         
   3   6   2         67.89         66.68        13.39 o                         
  -5   7   2          0.79          9.89         7.94 o                         
  -4   7   2         21.37         47.02         7.66 o                         
  -3   7   2         14.04         31.22        11.39 o                         
  -2   7   2        520.97        539.01        40.01 o                         
  -1   7   2          0.16         40.22        11.81 o                         
   0   7   2         26.15         42.72         9.87 o                         
   1   7   2         67.10         74.13         9.03 o                         
   2   7   2        175.16        427.46        32.34 o                         
   3   7   2        162.78        144.95        13.38 o                         
   4   7   2        114.41        155.97        14.28 o                         
  -6   8   2          7.21         24.03         6.42 o                         
  -5   8   2         79.76         71.47         8.92 o                         
  -4   8   2          0.03         21.50         7.26 o                         
  -3   8   2          0.08         19.30         7.33 o                         
  -1   8   2        159.44        184.88        17.17 o                         
   0   8   2          3.87         25.46         7.59 o                         
   1   8   2          6.49         40.45         7.79 o                         
   2   8   2         18.22         27.80         7.92 o                         
   3   8   2          2.17         25.75         7.86 o                         
   4   8   2          0.42         18.41         7.64 o                         
   5   8   2         21.29         59.71         8.89 o                         
  -7   9   2         11.83         -2.67         6.99 o                         
  -6   9   2         27.80         31.31         6.94 o                         
  -5   9   2          0.01          7.83         6.78 o                         
  -4   9   2          0.18          8.57        12.09 o                         
  -3   9   2         49.89         46.07         8.38 o                         
  -2   9   2         88.71        141.49        16.86 o                         
  -1   9   2        125.15        175.64        15.52 o                         
   0   9   2         43.45         26.14         8.69 o                         
   1   9   2         95.77        135.97        13.10 o                         
   2   9   2         22.77         16.62         7.97 o                         
   3   9   2         10.07         17.89         7.65 o                         
   4   9   2         24.53         53.67        10.16 o                         
   5   9   2          6.51         11.28         7.02 o                         
   6   9   2          3.87          1.47         6.74 o                         
  -6  10   2          3.46         21.36         7.88 o                         
  -5  10   2          6.90         21.04         9.16 o                         
  -4  10   2          3.94          5.58         6.86 o                         
  -3  10   2         41.13         51.54         9.14 o                         
  -2  10   2        109.83        124.47        19.28 o                         
  -1  10   2         74.26         50.54         8.46 o                         
   0  10   2         22.57         42.77         8.43 o                         
   1  10   2         51.01         51.17         8.71 o                         
   2  10   2         14.78         51.33         8.82 o                         
   3  10   2          0.44         13.13         7.58 o                         
   4  10   2         30.73         28.84         7.49 o                         
   5  10   2          0.20          2.80         6.75 o                         
   6  10   2         13.50         14.61         6.98 o                         
  -5  11   2          1.25         26.78         9.57 o                         
  -4  11   2         43.65         33.05         7.59 o                         
  -3  11   2         53.31         34.04         8.50 o                         
  -2  11   2          7.97         40.70         7.77 o                         
  -1  11   2         36.85         33.86         8.02 o                         
   0  11   2         82.46        261.81        38.82 o                         
   1  11   2         12.44        121.83        12.27 o                         
   2  11   2         80.33         60.89         9.00 o                         
   3  11   2          0.70         11.66         7.31 o                         
   4  11   2          2.69          4.36         6.97 o                         
   5  11   2         36.14         15.95         6.92 o                         
  -4  12   2         16.26         10.55         6.98 o                         
  -3  12   2         27.20         21.97         7.01 o                         
  -2  12   2         48.23         29.59         7.29 o                         
  -1  12   2         11.93          4.98        10.10 o                         
   0  12   2          7.53          0.21         7.03 o                         
   1  12   2        120.52         73.58         9.51 o                         
   2  12   2         18.34         27.96         7.59 o                         
   3  12   2         16.37         12.59        11.41 o                         
   4  12   2          1.18          8.52         6.86 o                         
  -3  13   2         27.78         16.97         7.45 o                         
  -2  13   2          0.10         -0.58         6.44 o                         
  -1  13   2         23.95         10.82         5.36 o                         
   0  13   2         19.40         15.26         7.05 o                         
   1  13   2         34.95         12.35         7.18 o                         
   2  13   2         40.79         37.27         7.85 o                         
  -1   1   3       3670.92       1824.60       244.87 o                         
   0   1   3        471.61        468.58        48.69 o                         
  -2   2   3        735.93        446.22        32.64 o                         
  -1   2   3        613.31        574.91        41.71 o                         
   0   2   3       6365.68       3052.60       353.77 o                         
  -3   3   3         48.62         14.33        17.91 o                         
  -2   3   3         80.43         37.81         7.98 o                         
  -1   3   3        926.13        814.43        48.24 o                         
   0   3   3        452.14       1039.98        75.33 o                         
   1   3   3        217.65        265.80        20.40 o                         
  -3   4   3       1481.16       1189.87        86.21 o                         
  -2   4   3         35.35         33.30        14.08 o                         
  -1   4   3        114.12        100.01         6.87 o                         
   0   4   3         30.97         62.85         7.95 o                         
   1   4   3       1200.37        920.90        92.59 o                         
   2   4   3        763.50        984.84        71.73 o                         
  -1   5   3        309.08        503.83        37.32 o                         
   0   5   3       1099.04        777.10        56.76 o                         
   1   5   3       2166.75       1828.37       132.15 o                         
   2   5   3        389.50        476.30        37.28 o                         
   3   5   3         26.20         79.00        15.24 o                         
  -5   6   3          1.39         17.96         7.21 o                         
  -4   6   3         36.46         43.59         7.50 o                         
  -1   6   3        671.44        807.01        41.58 o                         
   0   6   3        459.33        527.83        40.79 o                         
   1   6   3        487.01        519.16        38.63 o                         
   2   6   3        133.95        137.52        15.07 o                         
   3   6   3        225.77        332.53        25.73 o                         
  -6   7   3          2.05          3.79        16.86 o                         
  -5   7   3          6.39         16.32         6.41 o                         
  -4   7   3         28.79         47.77         7.53 o                         
  -3   7   3         35.74         83.05         9.49 o                         
  -2   7   3         29.02         87.49         9.12 o                         
  -1   7   3        918.53        950.14        49.04 o                         
   0   7   3        153.43        165.91        14.43 o                         
   1   7   3         57.72        103.53        10.97 o                         
   2   7   3         55.41         55.91         8.67 o                         
   3   7   3        606.53        555.69        41.60 o                         
   4   7   3         10.34         10.29         7.91 o                         
  -6   8   3         11.54         15.74         6.17 o                         
  -5   8   3         13.83         13.93         6.20 o                         
  -3   8   3          9.48         13.01         6.30 o                         
  -2   8   3         50.26        130.46        12.26 o                         
  -1   8   3         98.58        168.30        10.53 o                         
   0   8   3        285.37        293.06        31.44 o                         
   1   8   3         71.06         49.25        11.35 o                         
   2   8   3         89.04         65.08         9.69 o                         
   3   8   3         54.01         64.35         9.40 o                         
   4   8   3         51.15         53.72         8.91 o                         
   5   8   3          0.22          3.63         7.37 o                         
  -6   9   3          4.69          6.23         5.87 o                         
  -5   9   3         83.90         71.50         8.42 o                         
  -4   9   3          7.37         14.26         6.16 o                         
  -3   9   3          9.88         23.03         7.42 o                         
  -2   9   3        370.38        282.46        22.39 o                         
  -1   9   3         50.40        101.60         7.89 o                         
   0   9   3         60.16         42.56         8.46 o                         
   1   9   3         27.98         66.32         9.41 o                         
   2   9   3         67.26         88.32        12.99 o                         
   3   9   3         27.73         52.52         9.07 o                         
   4   9   3          0.23         11.76         7.36 o                         
   5   9   3          0.44         12.74         7.07 o                         
   6   9   3          1.66          5.25         7.28 o                         
  -6  10   3          0.53          7.49         5.81 o                         
  -5  10   3          3.13         15.27         6.15 o                         
  -4  10   3         21.23         53.85         8.35 o                         
  -3  10   3         33.44         40.14         7.70 o                         
  -2  10   3         21.64         27.75         7.43 o                         
  -1  10   3          0.99         21.13         5.33 o                         
   0  10   3          6.16          7.49         7.39 o                         
   1  10   3        194.68        110.60        11.70 o                         
   2  10   3         93.17         43.98        13.27 o                         
   3  10   3          3.41         16.11         7.65 o                         
   4  10   3          1.80         20.79         7.29 o                         
   5  10   3          0.09          6.17         6.63 o                         
   6  10   3          2.63         27.47         7.45 o                         
  -5  11   3         22.78         19.89         7.02 o                         
  -4  11   3          9.32         15.77         7.04 o                         
  -3  11   3          8.63         23.34        12.12 o                         
  -2  11   3         17.44         29.21         7.42 o                         
  -1  11   3         46.10         48.25         5.74 o                         
   0  11   3         23.68         15.33         7.34 o                         
   1  11   3         25.27         44.81         8.42 o                         
   2  11   3         17.01         15.76         7.82 o                         
   3  11   3        119.86        122.39        12.45 o                         
   4  11   3          0.35         16.38         7.20 o                         
   5  11   3         13.27          5.91        10.53 o                         
  -4  12   3         28.82         18.72         7.48 o                         
  -3  12   3         22.43         12.83         6.80 o                         
  -2  12   3          2.34         23.13         6.86 o                         
  -1  12   3          0.25         16.19         4.87 o                         
   0  12   3         15.60         -5.58         8.31 o                         
   1  12   3         43.28         20.04         7.63 o                         
   2  12   3         82.34        151.07        14.15 o                         
   3  12   3         22.12          4.51        10.67 o                         
   4  12   3         20.53          7.79         7.00 o                         
  -2  13   3          1.30          9.27         7.18 o                         
  -1  13   3          0.22         24.93         4.94 o                         
   0  13   3         13.17         13.77         6.98 o                         
   1  13   3         14.62         21.72         7.31 o                         
   2  13   3          3.50          7.56         7.06 o                         
  -1   1   4        103.60        244.99        40.11 o                         
  -1   2   4       1713.10       1964.47       141.47 o                         
   0   2   4        129.70        295.16        55.44 o                         
  -3   3   4        650.19        615.76        45.02 o                         
  -2   3   4       1478.48        958.80        69.29 o                         
  -1   3   4        166.61        225.47        22.33 o                         
   0   3   4        104.07        180.29        23.13 o                         
   1   3   4        975.97        970.91        70.35 o                         
  -4   4   4         62.09         17.09        14.58 o                         
  -2   4   4         28.23         45.38         6.91 o                         
  -1   4   4         14.87         43.49         7.25 o                         
   0   4   4        757.50        509.10        90.13 o                         
   1   4   4         35.47        165.96        34.88 o                         
   2   4   4        753.74        216.65        23.38 o                         
  -4   5   4        203.31        243.25        19.04 o                         
  -3   5   4         26.07         43.34         6.19 o                         
  -2   5   4        996.74        771.99        62.39 o                         
  -1   5   4        149.54        250.07        19.75 o                         
   0   5   4        481.13        722.69        52.85 o                         
   1   5   4       2158.34       1343.62       216.57 o                         
   2   5   4        197.70        133.20        12.20 o                         
  -2   6   4         57.94         79.02         8.25 o                         
  -1   6   4        699.98        960.13        70.04 o                         
   1   6   4        230.48        209.68        17.31 o                         
   2   6   4         81.80         77.54         9.25 o                         
   3   6   4        160.86         74.95         9.60 o                         
  -6   7   4          4.97          9.80         6.07 o                         
  -5   7   4          1.95          0.60         6.18 o                         
  -3   7   4         11.50         25.51        14.00 o                         
  -2   7   4        147.25        138.37        12.10 o                         
  -1   7   4        248.85        249.37        20.02 o                         
   0   7   4         52.36         83.22         9.89 o                         
   1   7   4         47.96         73.44         9.37 o                         
   2   7   4        342.82        343.44        26.65 o                         
   3   7   4          6.91         18.63         8.01 o                         
   4   7   4        155.82        127.15        29.14 o                         
  -7   8   4          0.17          7.21        12.97 o                         
  -6   8   4         23.24         20.40         6.08 o                         
  -5   8   4          5.36         10.86        12.07 o                         
  -4   8   4          0.01         15.51         6.44 o                         
  -3   8   4          2.07         29.89         6.97 o                         
  -2   8   4         67.30         84.47         9.23 o                         
  -1   8   4         37.38         46.02         9.18 o                         
   0   8   4        860.37        875.50        64.10 o                         
   2   8   4        166.57        197.28        17.10 o                         
   3   8   4         47.65         68.06        13.07 o                         
   4   8   4         47.43         53.13         8.99 o                         
   5   8   4         11.42         14.38         8.49 o                         
  -6   9   4          8.38         21.97         8.13 o                         
  -5   9   4          1.16         15.28         9.90 o                         
  -4   9   4         85.12         79.84        15.48 o                         
  -3   9   4         19.03         19.09         6.38 o                         
  -2   9   4         28.52         43.73         7.60 o                         
  -1   9   4         37.35         58.05         6.31 o                         
   0   9   4          2.83         -1.61         7.62 o                         
   1   9   4        369.76        257.78        21.12 o                         
   2   9   4         82.09        103.66        11.77 o                         
   3   9   4        243.65        175.44        15.72 o                         
   4   9   4         32.58         25.54         7.68 o                         
   5   9   4          2.75         20.26         7.32 o                         
  -6  10   4          0.51          1.55         5.95 o                         
  -5  10   4          6.45          6.88         5.80 o                         
  -4  10   4         17.42          7.01         6.15 o                         
  -3  10   4          1.69         14.70         6.05 o                         
  -1  10   4          8.30         17.87         5.02 o                         
   0  10   4          0.04          1.51         7.19 o                         
   1  10   4          7.50         21.13         8.15 o                         
   2  10   4        131.18        131.41        13.12 o                         
   3  10   4         38.56         27.52        10.54 o                         
   4  10   4          0.87         26.37         7.66 o                         
   5  10   4          0.00         -5.10         6.63 o                         
   6  10   4          0.12         13.26         7.54 o                         
  -5  11   4         50.04         29.35         6.63 o                         
  -4  11   4         33.34         29.68         6.65 o                         
  -3  11   4         43.93         43.59         7.62 o                         
  -2  11   4          1.12          2.94         6.53 o                         
  -1  11   4         21.15         16.70         5.23 o                         
   0  11   4          0.87         95.33        21.75 o                         
   1  11   4         77.43         65.28         9.32 o                         
   2  11   4          0.03          0.86         7.55 o                         
   3  11   4         29.18         24.90         7.87 o                         
   4  11   4          0.39          7.35         7.99 o                         
   5  11   4         14.47         17.26         7.47 o                         
  -4  12   4          1.12          5.89         6.75 o                         
  -3  12   4         10.87         27.99         7.07 o                         
  -2  12   4          3.40          8.45         6.55 o                         
  -1  12   4          9.92         12.32         4.63 o                         
   0  12   4          1.57         16.74         7.18 o                         
   1  12   4         95.76         89.13        12.11 o                         
   2  12   4         23.67         22.84         7.86 o                         
   3  12   4         22.33         30.38         7.90 o                         
   4  12   4          0.22         12.52         7.74 o                         
  -2  13   4          0.78         12.29         6.68 o                         
  -1  13   4          0.55          2.95         4.50 o                         
   0  13   4         20.91         19.27         7.05 o                         
   1  13   4          5.24          7.94         7.06 o                         
   2  13   4          9.61         11.23         7.77 o                         
  -2   1   5       1158.50         55.90         7.28 o                         
  -2   2   5        294.91        235.22        22.46 o                         
  -1   2   5       1603.19       1568.62       113.04 o                         
   0   2   5         33.97         44.55         6.20 o                         
  -3   3   5        152.37        141.14        11.40 o                         
  -2   3   5        799.08       1080.16        78.06 o                         
  -1   3   5       1153.01       1286.05       179.78 o                         
   0   3   5        811.20        551.48        40.43 o                         
   1   3   5         41.01         71.79         9.57 o                         
  -4   4   5        147.83        149.05        24.37 o                         
  -3   4   5        526.66        344.67        59.19 o                         
  -1   4   5        481.49        481.77        35.62 o                         
   0   4   5        511.88        512.45        37.86 o                         
   1   4   5        257.22        119.16        11.11 o                         
  -4   5   5        216.92        180.46        14.77 o                         
  -3   5   5         18.47         73.72         7.76 o                         
  -2   5   5         15.15         35.80         5.79 o                         
  -1   5   5          3.80         94.11        11.97 o                         
   0   5   5        739.00       1084.54        78.80 o                         
   1   5   5         26.76         30.64         7.94 o                         
   2   5   5        557.83        525.58        39.11 o                         
  -5   6   5         47.79         44.28         7.33 o                         
  -4   6   5        298.79        202.06        25.96 o                         
  -3   6   5         50.91         31.04         6.02 o                         
  -1   6   5         36.84         83.79         9.90 o                         
   0   6   5        174.48        195.66        23.26 o                         
   2   6   5        158.83        203.76        16.96 o                         
   3   6   5         58.11         71.58         9.77 o                         
  -2   7   5         83.88        109.92        10.18 o                         
   0   7   5         17.98         41.16         7.77 o                         
   1   7   5          1.23        131.92        20.88 o                         
   2   7   5         22.37         53.58         8.58 o                         
   3   7   5        193.81        282.64        22.95 o                         
   4   7   5         31.12         11.85         9.07 o                         
  -7   8   5          2.74         -2.25         5.85 o                         
  -6   8   5          2.44         11.55         8.52 o                         
  -5   8   5         19.06         17.34         6.18 o                         
  -4   8   5         33.73         57.49         7.85 o                         
  -3   8   5        165.54        175.45        20.43 o                         
  -2   8   5         49.69         91.37         9.64 o                         
   0   8   5        695.14        398.63        30.66 o                         
   1   8   5        132.40        129.87        12.78 o                         
   2   8   5         15.28        525.40        55.43 o                         
   3   8   5         27.48         63.31         9.69 o                         
   4   8   5         44.24         48.21         8.66 o                         
  -6   9   5          4.29          5.97         5.73 o                         
  -5   9   5         90.36         62.06         7.94 o                         
  -4   9   5        144.19        131.81        12.17 o                         
  -3   9   5          7.66         35.70         9.53 o                         
  -2   9   5          8.49          5.04         6.10 o                         
  -1   9   5         28.21         34.19        11.10 o                         
   0   9   5          0.30          9.31         8.09 o                         
   1   9   5        380.01        274.49        28.92 o                         
   2   9   5        969.09        680.60        50.71 o                         
   3   9   5         37.93         62.20         9.45 o                         
   4   9   5         19.69         14.71         7.52 o                         
   5   9   5          0.00         12.65         6.99 o                         
  -6  10   5          1.02          4.51         6.51 o                         
  -5  10   5         12.53         12.13         5.84 o                         
  -4  10   5        201.31        102.08        10.18 o                         
  -3  10   5          5.64         30.10         6.35 o                         
  -2  10   5         12.73         14.58         7.00 o                         
  -1  10   5         51.00         42.93         8.58 o                         
   0  10   5         59.14        112.67        11.57 o                         
   1  10   5        118.06         72.44         9.98 o                         
   2  10   5         50.12         55.44        16.35 o                         
   3  10   5          0.02        136.30        14.90 o                         
   4  10   5          1.99          2.66         7.03 o                         
   5  10   5          0.89          0.88         8.98 o                         
  -5  11   5         23.57         21.29         6.57 o                         
  -4  11   5         59.90         39.47         6.85 o                         
  -3  11   5          0.11         14.50        11.83 o                         
  -2  11   5          7.64          9.09         6.79 o                         
  -1  11   5        190.39        130.28        12.53 o                         
   0  11   5         25.94         40.60         7.90 o                         
   1  11   5        119.17         83.01        10.05 o                         
   2  11   5         55.37         38.31         8.38 o                         
   3  11   5          4.00          3.35         7.23 o                         
   4  11   5          0.04         -0.28         6.86 o                         
  -3  12   5          0.22         12.91         5.96 o                         
  -2  12   5          0.44          7.34         6.38 o                         
  -1  12   5          9.96          9.43         6.87 o                         
   0  12   5         27.27         21.06         7.27 o                         
   1  12   5         42.73         29.79         7.65 o                         
   2  12   5         17.07         12.18         7.47 o                         
   3  12   5         45.69         26.33         7.81 o                         
  -1  13   5          0.05          5.76         6.92 o                         
   0  13   5          7.36         20.16         7.27 o                         
   1  13   5         49.68         35.00         8.02 o                         
  -2   1   6        150.32        136.70        10.17 o                         
  -1   1   6         16.20         83.25         7.17 o                         
  -3   2   6         41.83          8.05         5.65 o                         
  -2   2   6        266.30        576.93        41.83 o                         
  -1   2   6        138.76        164.80        12.89 o                         
   0   2   6          6.16         55.13         7.83 o                         
  -2   3   6        394.59        580.80        60.29 o                         
  -1   3   6         22.05         36.73         6.15 o                         
   0   3   6        629.64        333.48        25.08 o                         
  -4   4   6        200.84        193.48        15.37 o                         
  -3   4   6         21.04         54.60        15.36 o                         
  -2   4   6         48.20         35.63         5.37 o                         
  -1   4   6        195.28        285.23        21.85 o                         
   0   4   6         32.41        581.76       109.08 o                         
   1   4   6         67.84         63.48        16.06 o                         
  -4   5   6        180.93        164.01        13.54 o                         
  -3   5   6          0.45         20.92         5.16 o                         
  -2   5   6         85.72        105.24         9.48 o                         
  -1   5   6        337.05        507.99        85.77 o                         
   0   5   6         29.86         52.81         7.88 o                         
   1   5   6         83.52        110.79        23.55 o                         
  -6   6   6         15.54          9.18         9.21 o                         
  -5   6   6         78.46        115.18        10.89 o                         
  -4   6   6        187.68        179.25        19.13 o                         
  -2   6   6         48.16         52.56         6.22 o                         
  -1   6   6          7.77         10.12         7.13 o                         
   2   6   6         16.78         -1.69         7.51 o                         
   3   6   6         67.06         98.43        11.80 o                         
  -4   7   6         58.18         43.50         7.09 o                         
  -3   7   6         22.68         42.85         9.96 o                         
  -2   7   6         50.01         60.64         8.27 o                         
  -1   7   6        352.84        317.21        31.07 o                         
   0   7   6         21.82         48.05        12.03 o                         
   1   7   6         82.01        214.38        19.87 o                         
   2   7   6         43.46         80.28        10.23 o                         
   3   7   6          2.49         14.52         9.46 o                         
  -2   8   6         16.14         33.07         8.58 o                         
   0   8   6        202.07        262.03        37.90 o                         
   1   8   6          0.06         42.52        18.22 o                         
   2   8   6         57.81         67.18         9.57 o                         
   3   8   6        101.58         78.64        10.11 o                         
   4   8   6         14.04         21.55         7.81 o                         
  -6   9   6          0.35          4.48         5.76 o                         
  -5   9   6         27.50         34.20        16.50 o                         
  -4   9   6         10.67         33.62         9.09 o                         
  -3   9   6         24.35         24.87         6.35 o                         
  -2   9   6         28.28         54.60         6.49 o                         
  -1   9   6          1.32         30.88        16.98 o                         
   0   9   6          8.27         31.49        14.82 o                         
   1   9   6         10.77         12.85         7.83 o                         
   2   9   6         80.27         88.74        10.99 o                         
   3   9   6        103.90         99.96        13.79 o                         
   4   9   6          0.10          0.17         6.97 o                         
   5   9   6          2.93          3.79         8.98 o                         
  -5  10   6         40.74         24.84         6.24 o                         
  -4  10   6          5.02         24.71         7.93 o                         
  -3  10   6         19.84         46.12         7.01 o                         
  -2  10   6          1.03         11.12         4.49 o                         
  -1  10   6         13.00          1.10         9.02 o                         
   0  10   6        170.80        111.69        11.95 o                         
   1  10   6         32.91         48.28         8.82 o                         
   2  10   6         10.88          6.50         7.63 o                         
   3  10   6          9.31         11.30         7.27 o                         
   4  10   6         45.10         49.42        10.26 o                         
   5  10   6          0.46         15.80         7.02 o                         
  -4  11   6          0.34          1.87         5.48 o                         
  -3  11   6          0.22          8.06         5.52 o                         
  -2  11   6          9.35          8.95         4.43 o                         
  -1  11   6         18.40         32.86         8.34 o                         
   0  11   6          0.55          6.77         9.45 o                         
   1  11   6         12.69         69.18         9.49 o                         
   2  11   6         93.18         63.28         9.24 o                         
   3  11   6          0.10         18.44         7.52 o                         
   4  11   6          1.49         10.72         9.47 o                         
  -3  12   6          5.99          3.81         5.54 o                         
  -2  12   6         27.76          7.90         4.36 o                         
  -1  12   6         26.63         19.07         7.65 o                         
   0  12   6          8.50         22.13        13.36 o                         
   1  12   6         24.75         23.11         7.54 o                         
   2  12   6         13.18         12.06         7.39 o                         
   3  12   6          3.29          6.45         7.71 o                         
   0  13   6         16.02         33.83        12.05 o                         
  -3   2   7         11.42         19.84         8.01 o                         
  -2   2   7        104.85        155.25        12.08 o                         
  -1   2   7        203.01        152.28        18.46 o                         
  -4   3   7          4.08         16.78         6.92 o                         
  -3   3   7         46.95         83.53         7.33 o                         
  -2   3   7        376.92        364.58        27.07 o                         
   0   3   7        238.42        218.73        17.21 o                         
  -1   4   7         87.41        107.92        10.13 o                         
   0   4   7         46.11         58.38         7.66 o                         
   1   4   7         22.75          1.96         9.08 o                         
  -5   5   7         25.43          9.56         5.48 o                         
  -4   5   7        112.05         69.52        12.21 o                         
  -3   5   7         28.24        103.02        24.24 o                         
  -2   5   7          2.18         50.96         6.73 o                         
  -1   5   7         71.22        323.32        30.70 o                         
   0   5   7        294.53        169.83        14.49 o                         
   1   5   7         10.74         18.24         6.93 o                         
  -6   6   7          0.33          0.39         5.36 o                         
  -5   6   7         96.88        137.32        12.07 o                         
  -4   6   7          0.90         10.01         5.39 o                         
  -3   6   7        216.92        173.11        24.80 o                         
  -2   6   7         29.03         38.27         6.39 o                         
  -1   6   7         26.48         69.09        17.18 o                         
   0   6   7        116.82        113.47        17.93 o                         
   1   6   7        133.19        194.17        42.14 o                         
   2   6   7         29.71         45.57        17.64 o                         
  -7   7   7          5.12         -2.25         5.73 o                         
  -6   7   7          5.22         10.64         5.51 o                         
  -5   7   7         49.48         57.02         7.38 o                         
  -4   7   7          7.80          9.08         5.89 o                         
  -3   7   7        176.94        117.21        10.79 o                         
  -2   7   7        300.41        194.58        11.41 o                         
  -1   7   7        161.74        244.97        19.97 o                         
   0   7   7         18.16        100.42        13.65 o                         
   1   7   7         41.18        231.61        19.32 o                         
   2   7   7         61.66         82.77        10.90 o                         
   3   7   7        179.09        191.31        16.75 o                         
  -6   8   7          3.82         22.53         5.99 o                         
  -5   8   7         70.20         55.16         7.25 o                         
  -4   8   7         35.30         71.20        11.62 o                         
  -3   8   7         50.75         92.15        21.48 o                         
  -2   8   7         38.22         61.93         7.15 o                         
  -1   8   7         51.77         47.32         8.71 o                         
   1   8   7         15.94         23.70        12.71 o                         
   2   8   7         15.95         28.05         8.45 o                         
   3   8   7          6.87          8.96         7.53 o                         
   4   8   7          7.61          8.70         7.57 o                         
  -2   9   7         29.39         63.60         8.66 o                         
   0   9   7          8.86         29.49         8.37 o                         
   1   9   7        131.41        103.99        11.66 o                         
   2   9   7         68.44         89.56        10.62 o                         
   3   9   7          0.09         -1.79         7.15 o                         
   4   9   7          1.61          9.27         7.03 o                         
   5   9   7          0.10          0.12         7.32 o                         
  -5  10   7          0.48         11.25         6.55 o                         
  -4  10   7         47.34         48.87         8.52 o                         
  -3  10   7        122.03         71.32         8.26 o                         
  -2  10   7          2.21          9.87         4.35 o                         
  -1  10   7         62.94        103.70        23.86 o                         
   0  10   7        186.54        106.04        15.75 o                         
   1  10   7        193.15        129.04        13.15 o                         
   2  10   7          1.49         39.93         8.43 o                         
   3  10   7         22.59         14.64         7.13 o                         
   4  10   7          3.48         10.67         6.92 o                         
   5  10   7          0.02         15.32         7.31 o                         
  -4  11   7         16.95         17.76         5.94 o                         
  -3  11   7         15.81         17.32         5.91 o                         
  -2  11   7         12.34         26.01         9.25 o                         
  -1  11   7         23.78         15.90         7.51 o                         
   0  11   7        105.23        227.98        32.30 o                         
   1  11   7         78.61        141.09        14.34 o                         
   2  11   7          0.10         32.16        10.59 o                         
   3  11   7         20.26         20.91         7.45 o                         
   4  11   7          0.12         -1.93         7.34 o                         
  -2  12   7         13.50         15.13         4.56 o                         
  -1  12   7          1.43          7.13         7.27 o                         
   0  12   7         29.76         23.75         7.96 o                         
   1  12   7         16.96         27.53         7.65 o                         
   2  12   7          1.32         13.06         7.43 o                         
  -3   2   8         17.00         28.21         5.49 o                         
  -2   2   8        184.47        241.46        18.27 o                         
  -1   2   8        471.70        299.93        22.23 o                         
  -4   3   8         70.07         83.11        13.72 o                         
  -3   3   8         10.05         12.79         3.65 o                         
  -2   3   8         54.45        119.98        10.01 o                         
   0   3   8         98.59         68.15        11.58 o                         
  -5   4   8          9.90         12.30         7.05 o                         
  -4   4   8         70.92         78.31         7.64 o                         
  -1   4   8         19.72         64.45         7.66 o                         
   0   4   8         51.08         86.86         9.27 o                         
  -2   5   8          0.08         21.04         6.76 o                         
  -1   5   8         84.86        153.04        26.70 o                         
   1   5   8         16.72         14.25         7.14 o                         
  -6   6   8          1.72          9.12         5.04 o                         
  -5   6   8          6.82         17.92         9.15 o                         
  -4   6   8         98.70         97.89         9.20 o                         
  -3   6   8        305.34        223.39        17.52 o                         
  -2   6   8        475.54        434.81        32.78 o                         
  -1   6   8        113.72        161.66        14.12 o                         
   0   6   8         16.76         21.73         7.39 o                         
   1   6   8        151.32        112.72        11.81 o                         
  -7   7   8          8.37          0.04         5.94 o                         
  -6   7   8         15.06         20.49         5.67 o                         
  -5   7   8          1.89         20.68         5.53 o                         
  -4   7   8         45.44         57.79         7.13 o                         
  -3   7   8        214.27        153.34        15.32 o                         
  -2   7   8          0.27         15.57         7.44 o                         
   0   7   8         85.57        119.22        12.17 o                         
   2   7   8        207.37        254.27        21.04 o                         
   3   7   8         21.01         33.47        11.29 o                         
  -6   8   8          8.68          6.03         5.50 o                         
  -5   8   8          2.99          4.76         5.30 o                         
  -4   8   8        240.59        166.08        13.86 o                         
  -3   8   8         23.98         60.91         7.59 o                         
  -2   8   8         85.58         97.44        10.77 o                         
   0   8   8        130.73        213.51        44.79 o                         
   2   8   8          0.53         53.12         9.11 o                         
   3   8   8          4.30          5.32         7.10 o                         
   4   8   8          0.55          0.00         7.43 o                         
  -5   9   8          0.67         23.73        10.95 o                         
  -4   9   8         27.92         35.90         6.20 o                         
  -3   9   8          4.62          4.38         5.02 o                         
  -2   9   8         34.41         53.72         8.47 o                         
   0   9   8          1.10         69.74         9.18 o                         
   1   9   8          0.98         13.61         7.90 o                         
   2   9   8         56.34         68.84         9.68 o                         
   3   9   8          0.63          5.22         6.89 o                         
   4   9   8          8.71          8.48         6.98 o                         
  -4  10   8         47.85          7.23        11.46 o                         
  -1  10   8         25.17         38.62        18.28 o                         
   0  10   8         21.55         18.46         7.70 o                         
   1  10   8        111.94         93.52        11.07 o                         
   2  10   8          0.58         76.61        10.13 o                         
   3  10   8         42.66         38.10        14.03 o                         
   4  10   8          2.27         -0.24         6.56 o                         
  -3  11   8          9.61          7.24         5.83 o                         
  -1  11   8         17.37          9.68         7.28 o                         
   0  11   8          0.86         10.36        13.00 o                         
   1  11   8          2.43         10.04         7.78 o                         
   3  11   8          5.75          8.14         6.98 o                         
  -2  12   8          4.75          4.71         9.39 o                         
  -1  12   8         46.54         33.02         8.05 o                         
   0  12   8          0.93          3.45         7.50 o                         
   1  12   8          0.05         26.58         8.10 o                         
  -2   1   9         49.89         54.37         4.96 o                         
  -3   2   9        107.12        112.38         8.57 o                         
  -2   2   9        106.59         62.73         5.91 o                         
  -1   2   9        296.17        347.25        25.66 o                         
  -4   3   9         34.03         32.69         4.58 o                         
  -3   3   9          1.23         71.45         8.10 o                         
  -2   3   9         50.60         89.25         8.45 o                         
   0   3   9         40.45         52.06         7.67 o                         
  -5   4   9          2.98          7.83         4.40 o                         
  -4   4   9         77.08        101.23         8.91 o                         
  -3   4   9         40.67         78.55         9.00 o                         
  -2   4   9        312.61        312.68        45.28 o                         
  -1   4   9         50.61         48.95        13.07 o                         
   0   4   9          9.83          2.47         6.12 o                         
  -6   5   9          2.15          9.10         9.23 o                         
  -5   5   9         24.38         35.04         8.11 o                         
  -4   5   9         33.36         41.24         6.43 o                         
  -3   5   9        729.94        641.35        46.87 o                         
  -2   5   9        108.05        137.29        12.17 o                         
  -1   5   9         24.95         45.89         8.88 o                         
   0   5   9         45.13         79.46         9.28 o                         
   1   5   9         33.44         39.08         8.04 o                         
  -6   6   9         12.75          9.59         4.44 o                         
  -3   6   9         21.20         39.06        13.67 o                         
  -2   6   9         63.80         55.85        15.67 o                         
  -1   6   9        284.88        291.75        22.90 o                         
   1   6   9        137.93        127.07        12.62 o                         
  -6   7   9          0.50          9.92         5.16 o                         
  -5   7   9         23.71         22.75         5.27 o                         
  -4   7   9          6.77         15.95         5.17 o                         
  -3   7   9         73.97         58.62         9.11 o                         
  -2   7   9          6.31          9.99         7.10 o                         
  -1   7   9        290.80        246.19        19.89 o                         
   0   7   9          6.91         30.56         7.99 o                         
   1   7   9         64.07        103.02        22.62 o                         
   3   7   9         37.84         18.80         8.63 o                         
  -6   8   9          4.03         13.03        12.88 o                         
  -5   8   9          9.54         15.43         5.39 o                         
  -4   8   9         57.64         60.70         8.13 o                         
  -3   8   9         24.46         19.99         5.61 o                         
  -2   8   9          0.01          6.06         6.93 o                         
  -1   8   9          0.08         15.60         8.18 o                         
   0   8   9          0.07          1.93         7.41 o                         
   2   8   9          8.77         -0.96        11.43 o                         
   3   8   9          0.01         32.55        14.19 o                         
  -5   9   9          0.76         -1.66         5.33 o                         
  -4   9   9         52.40         42.87         6.45 o                         
  -3   9   9          1.02         10.13         6.05 o                         
  -1   9   9         30.20         45.22         8.15 o                         
   2   9   9          1.84         13.42         7.44 o                         
   3   9   9          2.59          0.52         6.92 o                         
   4   9   9          0.72         -2.30         6.71 o                         
  -3  10   9         11.08          7.40         5.97 o                         
  -2  10   9          8.82         29.85         7.56 o                         
  -1  10   9         24.33         11.05         6.68 o                         
   1  10   9         13.20         20.07         7.73 o                         
   2  10   9          8.64         22.48         7.83 o                         
   3  10   9          7.56         11.80         6.86 o                         
   4  10   9          1.77          1.12        10.28 o                         
  -3  11   9          0.58         16.48         5.38 o                         
   0  11   9          0.34          2.87         7.29 o                         
   1  11   9          6.37         20.25         9.03 o                         
   2  11   9          0.42          2.26         7.71 o                         
  -3   1  10         54.58         47.80         6.51 o                         
  -2   1  10        411.33        320.87        23.49 o                         
  -2   2  10        122.41        176.30        13.48 o                         
  -1   2  10        246.39         92.25        11.89 o                         
  -4   3  10          1.54         11.07         3.48 o                         
  -3   3  10        135.46        205.18        15.46 o                         
  -2   3  10        136.32        107.45         9.16 o                         
  -1   3  10         87.49        104.57         9.76 o                         
  -5   4  10          2.27          9.08         4.00 o                         
  -4   4  10         96.00         85.42        10.12 o                         
  -3   4  10        106.69        117.35         8.30 o                         
  -2   4  10          0.32         84.18        16.67 o                         
   0   4  10          3.33         10.31         6.49 o                         
  -6   5  10          4.63          7.70        11.49 o                         
  -5   5  10          2.23          5.42         4.22 o                         
  -4   5  10         63.32         46.79         5.74 o                         
  -3   5  10        190.62        208.71        12.79 o                         
  -2   5  10        589.92        377.59        28.48 o                         
   0   5  10          5.72         27.07        10.63 o                         
   1   5  10         63.64         61.27         9.29 o                         
  -5   6  10          0.10         22.37         4.75 o                         
  -3   6  10         32.19         70.67         6.13 o                         
  -1   6  10        113.56        103.08        10.77 o                         
   0   6  10          4.60         17.74         7.20 o                         
   1   6  10         10.34         13.27         7.53 o                         
  -3   7  10         10.44         57.25         8.22 o                         
  -2   7  10         18.22         35.04         7.45 o                         
  -1   7  10         13.80         14.00         7.26 o                         
   0   7  10        104.47        102.69        11.06 o                         
   1   7  10         39.29         44.03         8.37 o                         
  -5   8  10          0.46          0.78         4.84 o                         
  -4   8  10         31.88         38.27         5.91 o                         
  -3   8  10         77.80         88.01         6.46 o                         
  -1   8  10         35.13         34.53         7.62 o                         
   0   8  10         14.84         30.11         7.60 o                         
   2   8  10          1.14         23.16        17.76 o                         
   3   8  10          0.48         -1.51         7.22 o                         
  -4   9  10         23.56         25.76         5.75 o                         
  -3   9  10         27.87         36.88         4.70 o                         
  -2   9  10          7.74         15.66         6.91 o                         
   0   9  10          0.57         15.03        17.05 o                         
   2   9  10          4.67          6.64         7.28 o                         
   3   9  10          1.81         10.77         7.18 o                         
   4   9  10          0.14          2.40         6.81 o                         
  -3  10  10         10.12         28.44         5.16 o                         
  -2  10  10          9.96          5.88         6.79 o                         
   1  10  10          2.43         11.72         7.49 o                         
   2  10  10         16.33         13.34         7.36 o                         
   3  10  10          0.60          8.54         7.99 o                         
  -2  11  10          4.02         10.02        11.43 o                         
   0  11  10          7.03          8.96         7.31 o                         
   1  11  10         15.28          7.72         7.51 o                         
  -2   1  11          6.73         10.67         5.69 o                         
  -3   2  11          1.57         23.56         6.13 o                         
  -2   2  11         46.31         67.87         6.42 o                         
  -5   3  11          5.13          1.80         4.62 o                         
  -4   3  11        108.20        102.64        12.80 o                         
  -3   3  11         43.53         29.57         4.77 o                         
  -2   3  11         76.74        112.45         9.56 o                         
  -1   3  11         20.93          4.72         7.98 o                         
  -5   4  11          0.01          7.73         3.59 o                         
  -4   4  11        170.05        115.60         9.35 o                         
  -3   4  11        118.94        136.46        11.29 o                         
  -2   4  11        118.41         92.08         9.26 o                         
  -6   5  11          4.19          5.25         3.95 o                         
  -5   5  11          2.59          0.44         5.22 o                         
  -3   5  11          0.08         12.36         8.46 o                         
  -2   5  11         30.42         40.22         7.07 o                         
   0   5  11          0.78          5.77         6.80 o                         
   1   5  11         18.66          7.94         8.05 o                         
  -6   6  11          0.93          0.16         4.37 o                         
  -5   6  11         21.10         31.67         7.24 o                         
  -4   6  11          0.04         20.96        11.58 o                         
  -3   6  11          0.23         14.87        15.70 o                         
  -1   6  11         74.28         94.70        10.04 o                         
   0   6  11          3.07          9.92         6.87 o                         
   1   6  11          2.71          6.87         7.08 o                         
  -5   7  11          0.12          5.22         7.71 o                         
  -4   7  11         14.20         50.15        13.45 o                         
  -1   7  11          8.71         19.13         7.02 o                         
   0   7  11          0.92         15.98         7.07 o                         
   1   7  11          7.36         10.18         7.08 o                         
  -3   8  11          0.11         12.68         7.46 o                         
  -2   8  11          8.64         37.32        18.40 o                         
  -1   8  11         18.76         22.81         6.98 o                         
   0   8  11         26.73         40.49         7.82 o                         
   1   8  11         49.43         25.03         9.16 o                         
   2   8  11          0.60         -8.12        13.08 o                         
   3   8  11          6.06          7.12         7.53 o                         
  -4   9  11          0.29          1.68         5.50 o                         
  -3   9  11          9.70          9.28         6.46 o                         
  -2   9  11         18.08         13.82         6.55 o                         
  -1   9  11          5.69          4.53         6.69 o                         
   0   9  11          0.74         13.72         8.17 o                         
   2   9  11          2.79          8.79         7.11 o                         
   3   9  11          1.35          9.31        14.06 o                         
  -3  10  11          2.12         32.82        11.28 o                         
  -2  10  11          3.17         10.55         6.81 o                         
  -1  10  11          0.33         24.82         7.19 o                         
   2  10  11          0.38          2.45         7.11 o                         
  -3   1  12         17.44         25.66         3.38 o                         
  -4   2  12         42.59         48.43         5.89 o                         
  -3   2  12         25.33         48.37        11.32 o                         
  -2   2  12        105.51         79.48        10.93 o                         
  -5   3  12          5.69          5.61         2.92 o                         
  -4   3  12         10.44          9.84         2.79 o                         
  -3   3  12         80.58         87.39         7.69 o                         
  -2   3  12          5.30         24.20         7.14 o                         
  -1   3  12        122.66         80.54        11.99 o                         
  -6   4  12          0.33          0.06         4.91 o                         
  -5   4  12         24.26         24.27         3.86 o                         
  -4   4  12        155.24        135.07        10.58 o                         
  -3   4  12          0.71         14.96         6.11 o                         
  -2   4  12        109.95         98.00        10.57 o                         
  -1   4  12          0.46         20.29         6.34 o                         
  -6   5  12          2.31          4.31         3.84 o                         
  -5   5  12          0.09          9.21         3.62 o                         
  -4   5  12          1.01         12.85         5.14 o                         
  -3   5  12         51.70         55.23         7.21 o                         
  -2   5  12         34.78         39.58         6.85 o                         
  -1   5  12         24.47         55.78        17.43 o                         
   0   5  12          0.79         12.43        11.75 o                         
  -5   6  12          0.15          0.62         4.35 o                         
  -4   6  12          7.25         17.26         4.40 o                         
  -3   6  12          0.06          5.62         5.96 o                         
  -2   6  12         10.73         67.19        14.17 o                         
   0   6  12          0.45          9.03         7.93 o                         
   1   6  12          4.08         20.89         6.91 o                         
  -5   7  12         15.19         24.01         9.35 o                         
  -4   7  12          5.74         14.63         4.60 o                         
  -2   7  12          0.35          7.71         7.92 o                         
  -1   7  12          6.13         23.00         6.80 o                         
   0   7  12         17.83         37.40        10.77 o                         
   1   7  12          3.45         15.76         6.84 o                         
   2   7  12          9.61         14.01        13.55 o                         
  -3   8  12         19.16         55.08         7.31 o                         
  -2   8  12          0.07         17.41         8.34 o                         
  -1   8  12         24.66         20.42         6.85 o                         
   0   8  12          6.08          6.43         6.72 o                         
   1   8  12          1.27          4.02         8.66 o                         
   3   8  12          1.91          1.51         7.24 o                         
  -3   9  12          0.91          6.26         6.55 o                         
  -2   9  12         15.74          9.71         8.55 o                         
  -1   9  12          7.11         11.02         6.60 o                         
   0   9  12          4.17          6.49         6.76 o                         
   1   9  12          1.01         19.18        15.84 o                         
  -1  10  12          8.60         14.27        10.93 o                         
   0  10  12          0.08          8.33         7.59 o                         
  -3   1  13          5.19         11.66         2.85 o                         
  -4   2  13          4.10          9.95         2.40 o                         
  -3   2  13          4.64         21.98         3.63 o                         
  -2   2  13         54.56         29.00         4.48 o                         
  -5   3  13         60.72         30.34         8.24 o                         
  -4   3  13          7.81         11.42         3.27 o                         
  -2   3  13         93.99         71.27         6.82 o                         
  -1   3  13         11.51         23.64         8.60 o                         
  -5   4  13          4.43         10.43         3.21 o                         
  -4   4  13         13.58         15.90         3.69 o                         
  -3   4  13         15.99         29.85         5.13 o                         
  -2   4  13          2.26          6.01         7.41 o                         
  -1   4  13          4.85          5.12         5.84 o                         
  -5   5  13         12.42         13.50         3.57 o                         
  -4   5  13         59.12         51.72         4.54 o                         
  -3   5  13         57.20         72.18         7.87 o                         
  -2   5  13          0.32          0.87         5.51 o                         
  -1   5  13          1.68          8.57         5.91 o                         
  -5   6  13          0.16          9.70         4.70 o                         
  -4   6  13          7.62          4.59         3.02 o                         
  -3   6  13          1.58         13.60         8.51 o                         
  -2   6  13          8.41         15.93        11.30 o                         
   0   6  13          1.26         11.37         9.84 o                         
   1   6  13          3.77         15.07         7.02 o                         
  -4   7  13          9.36          7.46         4.08 o                         
  -3   7  13         41.08         44.01         7.03 o                         
  -2   7  13          1.29         -0.95         9.04 o                         
   0   7  13          1.96          4.83         6.47 o                         
   1   7  13         12.25         13.00         6.58 o                         
   2   7  13          0.86          2.57         6.87 o                         
  -1   8  13         10.38         19.57         6.59 o                         
   0   8  13          1.93          5.54         6.39 o                         
   1   8  13          5.07          8.12         7.78 o                         
   2   8  13          0.31         23.87        15.77 o                         
  -1   9  13          9.33         13.21         6.88 o                         
   0   9  13          0.06         34.99         7.72 o                         
   1   9  13          8.73         -4.02        10.43 o                         
  -4   0  14          3.94          7.19         4.00 o                         
  -4   1  14          0.64          8.83         2.46 o                         
  -3   1  14          2.60          6.72         2.75 o                         
  -4   2  14          2.35          4.27         6.62 o                         
  -2   2  14          0.03          0.42         4.96 o                         
  -5   3  14          5.06          6.27         2.46 o                         
  -4   3  14         43.35         46.42         7.15 o                         
  -3   3  14          2.48         10.89         3.66 o                         
  -2   3  14          3.80          9.88         4.01 o                         
  -5   4  14         19.60         11.56         3.06 o                         
  -4   4  14          3.57          6.79         3.82 o                         
  -3   4  14          1.23          4.04         3.86 o                         
  -2   4  14          7.40         11.99         4.33 o                         
  -1   4  14         68.58         37.21         6.46 o                         
  -4   5  14         36.30         41.12         8.18 o                         
  -3   5  14          0.25         15.00         4.78 o                         
  -2   5  14          2.38         15.44         5.48 o                         
  -1   5  14          1.35          6.76         5.73 o                         
  -4   6  14          5.94         10.58         6.88 o                         
  -3   6  14          2.39         14.24         5.56 o                         
  -2   6  14         20.12         17.98         5.83 o                         
  -1   6  14          0.69         50.55        16.46 o                         
   1   6  14          0.28          0.06         6.57 o                         
  -3   7  14         24.18         19.56         6.17 o                         
  -2   7  14          5.75         18.27         7.05 o                         
   0   7  14          0.01          8.05         6.27 o                         
   1   7  14          3.40         12.83         6.56 o                         
  -1   8  14          1.90          5.88         6.50 o                         
   0   8  14          0.21         10.78         6.68 o                         
   1   8  14          1.05          1.08         7.40 o                         
  -4   1  15         14.88         12.51         2.55 o                         
  -3   1  15          0.06         10.20         4.11 o                         
  -4   2  15         26.75         28.38         3.66 o                         
  -3   2  15         12.85          7.94         3.21 o                         
  -4   3  15         13.30         10.19         3.46 o                         
  -3   3  15          9.25          6.10         3.45 o                         
  -2   3  15         29.90         10.45         3.99 o                         
  -4   4  15          1.55          6.36         3.79 o                         
  -3   4  15         11.82          4.41         3.77 o                         
  -2   4  15          4.39          8.49         4.18 o                         
  -1   4  15          0.18          0.67         5.50 o                         
  -3   5  15          0.57          2.77         4.03 o                         
  -2   5  15          0.78          2.78         5.25 o                         
  -1   5  15          0.00         10.41         5.74 o                         
  -2   6  15          7.32         14.49         5.59 o                         
  -1   6  15          0.01          0.72         5.73 o                         
  -1   7  15          4.08          9.45         7.87 o                         
   0   7  15          8.62         11.45         7.02 o                         
  -4   1  16          2.65          2.23         4.04 o                         
  -3   2  16         13.81         11.48         3.27 o                         
  -3   3  16          1.66          2.24         4.95 o                         
  -2   3  16          2.01          0.68         3.81 o                         
  -3   4  16          0.05          0.45         6.29 o                         
  -2   4  16          8.06          4.06         4.01 o                         
  -1   4  16          6.67         -0.99         6.93 o                         
  -1   5  16          1.86          6.80         5.60 o                         
                                                                                
