# Supplementary material for: Ab initio structure determination of nanocrystals of organic pharmaceutical compounds by electron diffraction at room temperature using a Timepix quantum area direct electron detector
Source: Acta Crystallogr A Found Adv. 2016 Feb 5;72(Pt 2):236–42. doi: 10.1107/S2053273315022500 (PMC4770873; doi:10.1107/S2053273315022500)
Supplement: Supplementary file 4 [file a-72-00236-sup4.hkl]

data_nicotinic_acid_single                                                      
_shelx_title ' na_b004_a.res in P2(1)/c'                                        
_shelx_refln_list_code          4                                               
_shelx_F_calc_maximum       65.90                                               
_exptl_crystal_F_000       255.95                                               
_reflns_d_resolution_high  0.7547                                               
                                                                                
loop_                                                                           
 _space_group_symop_operation_xyz                                               
 'x, y, z'                                                                      
 '-x, y+1/2, -z+1/2'                                                            
 '-x, -y, -z'                                                                   
 'x, -y-1/2, z-1/2'                                                             
                                                                                
_cell_length_a     7.3030                                                       
_cell_length_b    11.6930                                                       
_cell_length_c     7.3310                                                       
_cell_angle_alpha  90.000                                                       
_cell_angle_beta  113.679                                                       
_cell_angle_gamma  90.000                                                       
                                                                                
_shelx_F_squared_multiplier     1.000                                           
                                                                                
loop_                                                                           
 _refln_index_h                                                                 
 _refln_index_k                                                                 
 _refln_index_l                                                                 
 _refln_F_squared_calc                                                          
 _refln_F_squared_meas                                                          
 _refln_F_squared_sigma                                                         
 _refln_observed_status                                                         
   1   3   0        118.32        161.31        10.00 o                         
   1   4   0         39.38         84.50         5.75 o                         
   1   5   0        350.71        576.10        38.29 o                         
   2   5   0        159.33        144.25        23.31 o                         
   1   6   0        188.24        235.99        14.64 o                         
   2   6   0        157.11        200.02        12.50 o                         
   1   7   0         10.79          7.07         2.85 o                         
   2   7   0          0.73          0.35         1.89 o                         
   3   7   0         54.93         36.11         4.41 o                         
   1   8   0         53.92        113.04         7.68 o                         
   2   8   0          9.22         37.64         3.50 o                         
   3   8   0          9.16          6.00         2.33 o                         
   1   9   0        120.09        330.36        20.42 o                         
   2   9   0         31.68         64.20         9.02 o                         
   3   9   0         17.10         33.45         3.53 o                         
   4   9   0         35.08         31.33         4.47 o                         
   1  10   0         10.85         64.22         5.34 o                         
   2  10   0         14.05         33.57         3.59 o                         
   3  10   0          5.44         27.21         3.19 o                         
   4  10   0          4.58          4.74         2.05 o                         
   1  11   0          5.78          2.63         2.36 o                         
   2  11   0          3.10         11.68         2.53 o                         
   3  11   0          2.72          5.38         2.07 o                         
   4  11   0          0.61          3.71         1.90 o                         
   5  11   0          4.26         -1.45         2.27 o                         
   1  12   0          8.63         40.01         3.97 o                         
   3  12   0          0.13          6.55         2.09 o                         
   4  12   0          0.02          3.59         1.86 o                         
   5  12   0          0.66         -1.55         1.55 o                         
   1  13   0          0.02         20.82         4.08 o                         
   2  13   0         17.98         80.51         6.30 o                         
   3  13   0          1.80          3.81         1.90 o                         
   4  13   0          0.16          0.85         1.74 o                         
   1  14   0         14.22         24.75         4.19 o                         
   2  14   0          1.05         14.96         3.58 o                         
   3  14   0          2.84          2.24         1.89 o                         
   1  15   0          5.79         36.05         4.32 o                         
   2  15   0          7.32          4.85         2.23 o                         
   0   1   1         26.07          8.27         4.08 o                         
   0   2   1         47.80         68.94         4.80 o                         
   1   2   1        771.67        210.50        25.67 o                         
  -1   3   1        310.21        152.37         9.59 o                         
   0   3   1         46.26         41.73         3.50 o                         
   1   3   1        492.73        209.10        12.62 o                         
  -1   4   1        744.66        664.24        39.48 o                         
   0   4   1        154.94        401.12        24.07 o                         
   1   4   1       1584.37       1719.49       101.30 o                         
  -2   5   1         76.32         85.39        10.72 o                         
  -1   5   1       1206.77       1189.98        70.42 o                         
   0   5   1         76.66        112.92         7.54 o                         
   1   5   1        508.80        601.36        35.84 o                         
   2   5   1        262.11        279.92        17.02 o                         
  -2   6   1        188.44        183.16        11.63 o                         
  -1   6   1         16.72         43.09         6.15 o                         
   0   6   1          4.98          9.84         2.60 o                         
   1   6   1        215.05        503.93        30.22 o                         
   2   6   1          4.93          8.55         1.99 o                         
  -2   7   1        116.70        105.09         7.21 o                         
  -1   7   1         36.85         24.56         3.86 o                         
   0   7   1         12.52         23.91         2.96 o                         
   1   7   1          0.73         -1.02         1.94 o                         
   2   7   1         90.50         71.19         5.15 o                         
   3   7   1         10.41         13.27         2.66 o                         
  -3   8   1         14.14         17.13         2.73 o                         
  -2   8   1         13.53         17.85         2.71 o                         
  -1   8   1        165.92        280.99        22.90 o                         
   0   8   1         15.64         22.44         4.52 o                         
   1   8   1        145.34        246.66        15.33 o                         
   2   8   1          6.54          8.82         2.14 o                         
   3   8   1          2.38          5.76         2.20 o                         
  -3   9   1          4.37         25.89         3.28 o                         
  -2   9   1          2.28         13.17         2.77 o                         
  -1   9   1        249.89        580.63        42.16 o                         
   0   9   1         77.99        191.42        32.71 o                         
   1   9   1         22.06         57.07         4.72 o                         
   2   9   1          8.24         49.12         4.49 o                         
   3   9   1          4.68          2.09         2.02 o                         
   4   9   1          0.01          2.23         3.30 o                         
  -4  10   1          0.05          2.83         3.08 o                         
  -3  10   1         43.70        102.31         7.37 o                         
  -2  10   1          0.04          1.81         2.44 o                         
  -1  10   1         10.86         48.22         4.71 o                         
   1  10   1         21.83         38.63         3.89 o                         
   2  10   1          0.37         42.63         8.43 o                         
   3  10   1         37.73         74.16         6.11 o                         
   4  10   1         10.52         12.92         3.21 o                         
  -4  11   1         24.46         22.98         2.90 o                         
  -3  11   1          0.08          3.51         2.15 o                         
  -2  11   1          1.65          6.70         2.41 o                         
  -1  11   1         49.12        125.61         8.90 o                         
   1  11   1          1.09          2.11         2.22 o                         
   2  11   1          2.89          7.24         2.14 o                         
   3  11   1         12.30         47.80         4.11 o                         
   4  11   1          5.96          7.38         2.40 o                         
   5  11   1          0.08          0.84         2.15 o                         
  -5  12   1          0.34          0.67         2.26 o                         
  -4  12   1          3.48          3.25         1.89 o                         
  -3  12   1          0.00         -0.37         1.90 o                         
  -2  12   1          8.76         23.78         3.26 o                         
  -1  12   1         11.85         26.86         3.45 o                         
   0  12   1          0.53          2.19         2.55 o                         
   1  12   1          2.68         -1.92         1.92 o                         
   2  12   1          8.33         24.59         2.89 o                         
   3  12   1          1.06          3.41         1.80 o                         
   4  12   1          0.85          0.86         1.60 o                         
   5  12   1          0.02          1.42         1.61 o                         
  -5  13   1          0.40          2.75         1.85 o                         
  -4  13   1          2.34          5.21         2.00 o                         
  -3  13   1          2.53          1.41         3.55 o                         
  -2  13   1          0.95          6.56         2.87 o                         
  -1  13   1          8.01         24.15         3.12 o                         
   0  13   1          0.65          7.86         3.56 o                         
   1  13   1         14.44         21.31         4.83 o                         
   2  13   1          0.19          1.71         1.94 o                         
   3  13   1          0.58          1.74         1.72 o                         
   4  13   1          4.89          7.35         1.94 o                         
  -4  14   1          2.57          4.46         2.51 o                         
  -3  14   1          0.38          6.54         2.07 o                         
  -2  14   1          0.75         27.17         7.20 o                         
  -1  14   1          1.47          7.42         2.40 o                         
   0  14   1          7.03         18.47         4.16 o                         
   1  14   1          0.10          7.56         4.07 o                         
   2  14   1          3.69         27.97         5.79 o                         
   3  14   1          2.43          4.51         2.89 o                         
  -2  15   1          1.93          8.35         2.47 o                         
  -1  15   1          0.01          1.98         2.11 o                         
   0  15   1          0.02          2.40         2.99 o                         
   1  15   1          0.68          8.35         2.26 o                         
   0   1   2       4343.39       1090.72       116.38 o                         
   0   2   2        148.13         47.28         7.92 o                         
   1   2   2         11.85         18.47         1.59 o                         
   0   3   2         12.19          8.25         2.88 o                         
   1   3   2         13.07         25.67         5.34 o                         
  -1   4   2         21.02         30.71         3.31 o                         
   0   4   2        126.38        170.99        10.74 o                         
   1   4   2         48.99        156.91         9.66 o                         
   2   4   2        289.62        112.67         7.10 o                         
  -1   5   2        208.60        214.87        13.45 o                         
   0   5   2         59.10         87.93        13.11 o                         
   1   5   2          5.45          6.30         1.95 o                         
   2   5   2         30.16         47.85         3.53 o                         
  -2   6   2        243.06        140.80         9.25 o                         
  -1   6   2         25.15         14.35         2.72 o                         
   0   6   2         63.78         59.89         4.73 o                         
   1   6   2        250.43        380.02        22.90 o                         
   2   6   2          9.82         13.94         4.69 o                         
   3   6   2         11.87          5.54         2.48 o                         
  -2   7   2          1.47          1.11         2.85 o                         
  -1   7   2          8.87         17.35         3.78 o                         
   0   7   2         14.05         27.86         3.13 o                         
   1   7   2          7.95         14.83         2.27 o                         
   2   7   2         10.41         14.28         4.11 o                         
   3   7   2         11.61         10.56         2.63 o                         
  -3   8   2          0.67          3.76         2.47 o                         
  -1   8   2         48.68         97.87         8.02 o                         
   0   8   2         17.27         18.86         2.98 o                         
   1   8   2         18.33         30.32         4.02 o                         
   3   8   2         10.65          8.03         2.93 o                         
  -3   9   2          0.00          1.99         2.61 o                         
  -2   9   2         63.02        130.47         9.00 o                         
  -1   9   2         28.84        102.97         7.51 o                         
   0   9   2         57.21        142.63         9.84 o                         
   1   9   2         86.86        182.27        16.65 o                         
   2   9   2          1.23          4.63         2.04 o                         
   3   9   2         27.96         47.16         3.85 o                         
   4   9   2         11.55         13.70         2.08 o                         
  -4  10   2          0.12         -1.08         2.87 o                         
  -3  10   2         12.86         27.00         3.46 o                         
  -2  10   2          5.97         10.03         2.84 o                         
  -1  10   2         69.98        200.86        13.17 o                         
   0  10   2        116.74        334.36        22.78 o                         
   1  10   2          0.94         -1.25         3.05 o                         
   2  10   2         10.98         13.76         2.28 o                         
   3  10   2          0.00          3.92         1.73 o                         
   4  10   2          3.91          2.19         1.59 o                         
  -4  11   2          0.45          1.89         2.56 o                         
  -3  11   2          4.90         22.78         4.05 o                         
  -2  11   2          1.37         12.82         2.75 o                         
   0  11   2          3.25         10.29         3.54 o                         
   1  11   2          0.00          0.35         2.86 o                         
   2  11   2          0.89          5.02         1.87 o                         
   3  11   2          0.44          2.62         1.63 o                         
   4  11   2          1.82          3.61         1.63 o                         
   5  11   2          2.07          0.03         2.18 o                         
  -5  12   2          0.04         -2.32         2.32 o                         
  -4  12   2          0.39          0.19         1.76 o                         
  -3  12   2          1.20          2.87         2.00 o                         
  -2  12   2          3.13          6.33         2.23 o                         
  -1  12   2          6.93         24.62         7.00 o                         
   0  12   2          1.17          7.70         3.12 o                         
   1  12   2          1.67         13.15         3.45 o                         
   2  12   2          0.92          6.20         1.86 o                         
   3  12   2          0.00         -0.28         1.56 o                         
   4  12   2          0.17         -0.57         3.61 o                         
  -5  13   2          7.11          2.32         1.92 o                         
  -4  13   2          1.97          2.59         1.88 o                         
  -3  13   2          6.77         15.76         3.98 o                         
  -2  13   2          9.31         43.73         4.26 o                         
  -1  13   2          0.26          6.28         3.42 o                         
   0  13   2          0.29         -0.30         1.77 o                         
   1  13   2          2.95         14.79         3.59 o                         
   2  13   2          6.24         21.07         2.59 o                         
   3  13   2          1.44         10.18         2.43 o                         
  -4  14   2          5.73         15.71         2.80 o                         
  -3  14   2          3.27          5.48         2.18 o                         
  -2  14   2         17.30         52.52         6.40 o                         
  -1  14   2          1.19          2.42         2.19 o                         
   1  14   2         13.02         16.73         3.86 o                         
   2  14   2          1.91          1.30         2.00 o                         
  -2  15   2          1.47          7.82         2.74 o                         
  -1  15   2          9.11         28.88         3.63 o                         
   0  15   2          3.75         18.13         6.47 o                         
   1   1   3         93.36        107.49         5.41 o                         
   0   2   3         54.76         25.76         2.72 o                         
   1   2   3        148.40        106.30        12.25 o                         
   0   3   3         97.16         38.51         3.78 o                         
  -1   4   3         52.20         51.28         6.72 o                         
   0   4   3        171.77        197.28        18.81 o                         
   1   4   3        426.57        841.35        70.70 o                         
   2   4   3          3.21         12.32         2.05 o                         
  -1   5   3        256.49        131.22        20.72 o                         
   0   5   3        209.32        244.45        15.17 o                         
   1   5   3          9.18         60.30         6.74 o                         
   2   5   3         39.49         40.16         3.09 o                         
  -2   6   3        223.50        104.58         7.26 o                         
   0   6   3          0.52         13.51         2.37 o                         
   1   6   3        128.06        179.01        16.27 o                         
   2   6   3         28.25         28.00         2.62 o                         
   3   6   3          0.36          2.93         2.80 o                         
  -2   7   3         18.65         13.61         2.67 o                         
  -1   7   3         43.66         36.02         3.59 o                         
   1   7   3          4.09          5.34         3.25 o                         
   2   7   3          2.20          3.38         4.33 o                         
   3   7   3          0.89          2.38         1.70 o                         
  -3   8   3          6.69          5.19         3.65 o                         
  -2   8   3         78.38         49.25         4.56 o                         
  -1   8   3          0.44         -1.62         2.51 o                         
   1   8   3          8.47          8.73         3.67 o                         
   2   8   3         15.14         19.88         2.38 o                         
   3   8   3          0.80          0.74         2.21 o                         
   4   8   3          0.06          0.12         1.81 o                         
  -2   9   3          0.18         14.61         3.08 o                         
  -1   9   3        161.67        232.31        26.19 o                         
   0   9   3        176.42        304.40        19.17 o                         
   1   9   3          0.37          0.26         3.41 o                         
   2   9   3          8.66         32.47         3.00 o                         
   3   9   3         13.71         10.12         3.14 o                         
   4   9   3          4.04          4.83         1.52 o                         
  -4  10   3         22.34         19.67         4.07 o                         
  -3  10   3          1.39         15.39         4.92 o                         
  -2  10   3          6.89         12.49         2.77 o                         
  -1  10   3        224.65        372.43        23.21 o                         
   0  10   3         40.52         61.78         5.49 o                         
   1  10   3          4.26         -1.32         2.93 o                         
   2  10   3         16.94         41.63         3.55 o                         
   3  10   3          1.06          1.05         1.52 o                         
   4  10   3          5.03          3.59         1.47 o                         
  -4  11   3         15.22         18.49         3.56 o                         
  -3  11   3          4.50          3.57         2.10 o                         
  -2  11   3          1.25         11.06         3.96 o                         
  -1  11   3         23.12         29.18         3.65 o                         
   0  11   3         66.98        113.74         8.27 o                         
   1  11   3          2.28          0.98         2.78 o                         
   2  11   3          1.64          0.64         1.62 o                         
   3  11   3         12.77         23.34         2.60 o                         
   4  11   3          0.03         -1.15         1.48 o                         
  -4  12   3          0.64          3.76         4.15 o                         
  -3  12   3          0.36          1.91         2.04 o                         
  -1  12   3          1.03          8.89         2.39 o                         
   0  12   3          6.60          9.42         2.58 o                         
   1  12   3          3.37          3.18         2.81 o                         
   2  12   3          1.17          3.06         1.85 o                         
   3  12   3          2.33          3.01         1.71 o                         
  -5  13   3          0.91          0.08         1.92 o                         
  -4  13   3          0.77         -0.18         1.88 o                         
  -3  13   3          0.14          1.04         2.26 o                         
  -2  13   3          3.41          7.75         2.11 o                         
  -1  13   3          0.53          5.89         2.34 o                         
   0  13   3          5.22         10.32         3.47 o                         
   1  13   3          5.23         -2.73         2.73 o                         
   2  13   3          0.69         -1.29         1.60 o                         
  -3  14   3          3.26          6.09         2.22 o                         
  -2  14   3          0.06         10.99         2.43 o                         
  -1  14   3          3.63         13.24         5.80 o                         
   0  14   3          2.39         16.05         2.81 o                         
   1  14   3          0.16          2.21         3.19 o                         
   1   0   4          4.23          6.09         1.21 o                         
   1   1   4          3.83         23.58         3.84 o                         
   0   2   4        134.30        175.51        11.52 o                         
   1   2   4         44.04         19.49         2.17 o                         
   0   3   4         52.53         52.00         7.24 o                         
   1   3   4          6.27         16.85         2.52 o                         
   2   3   4          2.01          5.25         1.29 o                         
  -1   4   4         44.79         12.06         2.42 o                         
   0   4   4         12.24         12.71         2.33 o                         
   1   4   4          0.39          0.17         2.01 o                         
   2   4   4         27.44         16.38         1.56 o                         
  -1   5   4         13.84          2.12         2.20 o                         
   0   5   4         34.93         53.47         6.72 o                         
   1   5   4         40.30         56.60         4.54 o                         
   2   5   4          0.37         14.00         4.33 o                         
  -1   6   4          6.34          6.24         2.28 o                         
   1   6   4         35.40         46.29         4.14 o                         
   2   6   4          0.29          1.22         1.50 o                         
   3   6   4          2.57          4.77         1.41 o                         
  -1   7   4          1.72          3.02         3.77 o                         
   0   7   4          7.75         14.64         2.65 o                         
   1   7   4          2.55          5.13         2.43 o                         
   2   7   4          9.55         11.50         3.23 o                         
   3   7   4          0.62         -0.92         1.35 o                         
  -2   8   4         29.11         23.74         3.43 o                         
  -1   8   4         18.38         29.10         6.53 o                         
   0   8   4          5.70          5.08         2.53 o                         
   1   8   4          0.85          2.48         2.27 o                         
   2   8   4          3.10          4.79         1.63 o                         
   3   8   4          2.59          2.03         1.44 o                         
   4   8   4          1.74          1.69         1.31 o                         
  -3   9   4          8.46          6.92         2.49 o                         
  -2   9   4         32.41         36.25         3.99 o                         
   0   9   4         61.31         79.40         6.21 o                         
   1   9   4         20.22         30.25         3.29 o                         
   2   9   4          2.35          6.61         2.63 o                         
   3   9   4         11.60          9.49         1.75 o                         
   4   9   4          2.75         -0.82         1.37 o                         
  -3  10   4          8.35          5.04         2.23 o                         
  -2  10   4          0.01          4.19         4.96 o                         
   0  10   4         12.72         19.42         3.05 o                         
   1  10   4          3.65          5.75         2.17 o                         
   2  10   4          3.35          2.95         1.60 o                         
   3  10   4          1.44          3.17         1.48 o                         
   4  10   4          0.46          0.26         1.36 o                         
  -4  11   4          3.26          5.42         3.07 o                         
  -3  11   4          3.82          1.67         2.01 o                         
  -2  11   4          2.06         -1.83         2.10 o                         
  -1  11   4         11.13         15.50         3.19 o                         
   0  11   4          2.00         12.86         5.51 o                         
   1  11   4          0.05          8.51         2.29 o                         
   2  11   4          0.22          3.35         1.63 o                         
   3  11   4          0.00          2.49         1.88 o                         
  -4  12   4          0.09          2.27         1.93 o                         
  -3  12   4          1.32          2.35         1.90 o                         
  -2  12   4          5.49          7.77         2.38 o                         
  -1  12   4          0.68          0.25         2.25 o                         
   1  12   4          0.09          8.11         3.25 o                         
   2  12   4          0.20          4.36         2.39 o                         
  -4  13   4          0.99          1.77         1.89 o                         
  -2  13   4          0.22          2.58         2.01 o                         
  -1  13   4          0.00          2.07         2.07 o                         
   0  13   4          0.12          2.95         2.30 o                         
   1  13   4          4.25         13.64         4.35 o                         
  -2  14   4         15.09          9.73         2.64 o                         
  -1  14   4          0.62          5.49         3.97 o                         
   1   1   5          2.53          3.84         1.60 o                         
   0   2   5         11.35          3.81         2.61 o                         
   1   2   5         17.38         11.96         4.62 o                         
   0   3   5         33.81          6.90         2.14 o                         
   1   3   5         32.41         19.06         2.41 o                         
   0   4   5        103.63         69.01         5.17 o                         
   1   4   5         10.34         11.64         2.35 o                         
   2   4   5          2.98          0.79         1.32 o                         
  -1   5   5          3.61          8.54         3.44 o                         
   0   5   5         33.81         25.46         3.11 o                         
   1   5   5         57.37         72.02         5.36 o                         
   2   5   5          3.64          5.32         1.74 o                         
  -1   6   5          5.46          5.61         2.56 o                         
   0   6   5         12.88         19.21         2.82 o                         
   1   6   5          4.10          5.23         2.20 o                         
   2   6   5          0.47          0.22         1.71 o                         
   3   6   5         13.46          9.54         1.36 o                         
  -2   7   5          6.47          6.96         2.58 o                         
  -1   7   5          4.25          4.47         2.50 o                         
   0   7   5          2.53          6.73         2.35 o                         
   1   7   5          7.21          2.23         2.07 o                         
   2   7   5          0.84          5.20         1.95 o                         
   3   7   5          4.27          1.95         1.21 o                         
   4   7   5          0.22         -0.01         1.49 o                         
  -2   8   5         53.67         12.14         2.70 o                         
  -1   8   5         18.60         19.73         2.84 o                         
   0   8   5         17.49         14.53         2.66 o                         
   1   8   5          0.01          1.96         2.64 o                         
   2   8   5          5.98          5.19         2.10 o                         
   3   8   5          1.09          3.42         1.31 o                         
   4   8   5          0.31          0.87         1.26 o                         
  -3   9   5          0.40         -2.64         2.79 o                         
  -2   9   5         42.00         36.37         5.43 o                         
  -1   9   5          0.00          0.91         2.26 o                         
   0   9   5         27.57         14.59         2.89 o                         
   1   9   5          1.42          8.95         2.44 o                         
   2   9   5          0.44          0.16         2.03 o                         
   3   9   5          2.73          1.41         1.34 o                         
  -3  10   5          1.49          1.03         2.07 o                         
  -1  10   5        164.01        151.80        10.44 o                         
   0  10   5          8.20          6.87         2.25 o                         
   1  10   5          0.08         -0.23         1.95 o                         
   2  10   5         14.28          9.34         2.66 o                         
   3  10   5          2.90          1.83         2.30 o                         
  -4  11   5          0.07          5.01         2.88 o                         
  -3  11   5          0.02          0.58         3.71 o                         
  -2  11   5          4.32         -0.18         1.81 o                         
  -1  11   5          4.74          6.92         2.56 o                         
   0  11   5          6.79          6.02         2.21 o                         
   1  11   5          0.02          0.95         2.04 o                         
   2  11   5          0.62          1.93         2.05 o                         
  -4  12   5          0.52          1.59         1.97 o                         
  -3  12   5          0.72          2.58         3.05 o                         
  -1  12   5          0.00          3.97         3.48 o                         
   0  12   5          3.05          0.83         3.06 o                         
   1  12   5          4.17          5.51         2.09 o                         
  -3  13   5          0.06          2.21         2.73 o                         
  -2  13   5          1.55          2.37         2.21 o                         
  -1  13   5          0.14         -0.96         1.75 o                         
   1   0   6         10.31          0.49         1.86 o                         
   2   0   6         30.70         10.81         3.02 o                         
   1   1   6         15.34          7.29         1.53 o                         
   2   1   6         20.64         15.83         1.06 o                         
   1   2   6          3.82          0.53         1.51 o                         
   2   2   6          0.96          0.95         0.69 o                         
   0   3   6         24.23         15.84         4.01 o                         
   1   3   6          3.73          3.70         1.66 o                         
   2   3   6          1.06         -1.44         1.44 o                         
   0   4   6          1.30         -1.30         1.90 o                         
   1   4   6          6.23          4.76         1.77 o                         
   2   4   6          0.38          0.81         1.61 o                         
  -1   5   6          0.48         -1.07         2.11 o                         
   0   5   6          0.00         -1.69         1.89 o                         
   1   5   6          9.09          3.37         2.02 o                         
   2   5   6          0.00         -0.51         2.23 o                         
   3   5   6          0.41          0.77         1.07 o                         
  -1   6   6          4.58          0.17         2.07 o                         
   0   6   6         20.79          8.81         2.22 o                         
   1   6   6          0.31          0.24         1.76 o                         
   2   6   6          0.09          9.45         2.80 o                         
  -2   7   6          0.62          0.34         2.83 o                         
  -1   7   6          0.21         -1.95         1.97 o                         
   0   7   6          2.77          3.75         3.36 o                         
   1   7   6          0.01          0.09         1.74 o                         
   2   7   6          1.21          4.92         2.60 o                         
   3   7   6          0.62          0.50         1.39 o                         
  -2   8   6         20.34         10.04         2.26 o                         
  -1   8   6          2.92          6.07         3.03 o                         
   0   8   6          0.13          1.48         1.99 o                         
   1   8   6          0.42          1.83         1.89 o                         
   2   8   6          1.87          6.90         2.75 o                         
  -3   9   6          8.70          0.59         2.71 o                         
  -2   9   6          3.53          2.12         1.91 o                         
  -1   9   6         14.32          9.02         2.84 o                         
   0   9   6         19.02          5.98         2.31 o                         
   1   9   6          1.44         -0.69         1.90 o                         
   2   9   6          3.34          6.56         2.82 o                         
  -3  10   6          2.96          3.21         3.95 o                         
  -2  10   6          3.21          3.97         2.04 o                         
  -1  10   6         23.15         14.59         3.07 o                         
   0  10   6          0.01          5.88         2.17 o                         
   1  10   6          1.97          1.43         3.51 o                         
  -4  11   6          2.71         -1.43         2.63 o                         
  -3  11   6          0.70         -0.69         3.35 o                         
  -2  11   6          8.06          8.13         2.17 o                         
  -1  11   6          0.83         -1.94         1.94 o                         
   0  11   6          0.34          2.01         1.91 o                         
  -2  12   6          2.54          4.22         2.10 o                         
   1   1   7          0.19          0.59         1.17 o                         
   2   1   7          1.74          0.14         0.85 o                         
   1   2   7          1.42          1.76         1.35 o                         
   2   2   7          0.20         -0.48         0.74 o                         
   0   3   7         10.72          3.08         2.36 o                         
   1   3   7          1.47          2.51         1.43 o                         
   2   3   7          0.01         -0.06         1.36 o                         
   0   4   7         18.52          2.98         1.65 o                         
   1   4   7          2.33          0.73         1.45 o                         
   2   4   7          2.69         -1.42         1.45 o                         
  -1   5   7          3.25          1.73         2.47 o                         
   0   5   7          1.89          0.55         1.82 o                         
   1   5   7          7.41          4.98         1.69 o                         
   2   5   7          2.47          0.64         2.76 o                         
  -1   6   7          0.90          1.55         3.09 o                         
   0   6   7         11.14          5.78         2.35 o                         
   1   6   7          0.57          0.89         1.63 o                         
   2   6   7          0.02         -0.69         1.60 o                         
  -2   7   7          5.48          5.51         2.77 o                         
  -1   7   7          0.69         -1.75         1.75 o                         
   0   7   7          0.78          1.40         1.81 o                         
   1   7   7          1.18          2.24         1.67 o                         
  -2   8   7          0.99          2.86         2.28 o                         
  -1   8   7          2.03         -1.22         1.85 o                         
   0   8   7          0.68         -0.16         1.88 o                         
   1   8   7          0.70          1.98         1.72 o                         
  -2   9   7         30.92          9.89         2.34 o                         
  -1   9   7         19.96          7.88         2.31 o                         
   0   9   7          0.25          2.36         2.01 o                         
  -3  10   7          0.15         -0.73         1.77 o                         
  -2  10   7         12.32          5.82         2.10 o                         
  -1  10   7         12.90          2.61         2.24 o                         
   1   1   8          1.60          1.03         1.74 o                         
   1   2   8          0.29          0.49         1.27 o                         
   0   3   8          1.71          0.04         2.00 o                         
   1   3   8          0.26          0.94         3.09 o                         
   0   4   8          0.83          0.82         1.76 o                         
   1   4   8          0.47          1.58         1.80 o                         
   0   5   8          3.46          3.92         1.55 o                         
  -1   6   8          3.17         -1.43         2.66 o                         
   0   6   8          0.60         -1.60         1.60 o                         
  -1   7   8          0.00          0.79         1.70 o                         
  -2   8   8          5.84          1.39         2.72 o                         
                                                                                
