# Supplementary material for: Ab initio structure determination of nanocrystals of organic pharmaceutical compounds by electron diffraction at room temperature using a Timepix quantum area direct electron detector
Source: Acta Crystallogr A Found Adv. 2016 Feb 5;72(Pt 2):236–42. doi: 10.1107/S2053273315022500 (PMC4770873; doi:10.1107/S2053273315022500)
Supplement: Supplementary file 5 [file a-72-00236-sup5.hkl]

data_carbamazepine_5x-merged                                                    
_shelx_title ' cbz_goat_a.res in P2(1)/n'                                       
_shelx_refln_list_code          4                                               
_shelx_F_calc_maximum       93.84                                               
_exptl_crystal_F_000       495.90                                               
_reflns_d_resolution_high  0.8121                                               
                                                                                
loop_                                                                           
 _space_group_symop_operation_xyz                                               
 'x, y, z'                                                                      
 '-x+1/2, y+1/2, -z+1/2'                                                        
 '-x, -y, -z'                                                                   
 'x-1/2, -y-1/2, z-1/2'                                                         
                                                                                
_cell_length_a     7.5756                                                       
_cell_length_b    11.1880                                                       
_cell_length_c    13.9674                                                       
_cell_angle_alpha  90.000                                                       
_cell_angle_beta   87.028                                                       
_cell_angle_gamma  90.000                                                       
                                                                                
_shelx_F_squared_multiplier     1.000                                           
                                                                                
loop_                                                                           
 _refln_index_h                                                                 
 _refln_index_k                                                                 
 _refln_index_l                                                                 
 _refln_F_squared_calc                                                          
 _refln_F_squared_meas                                                          
 _refln_F_squared_sigma                                                         
 _refln_observed_status                                                         
   2   0   0        480.08       1132.12        60.15 o                         
   4   0   0        251.65        769.79        47.49 o                         
   6   0   0        598.04       4137.97       171.17 o                         
   8   0   0         13.86       -152.25       232.93 o                         
   1   1   0       1390.64        431.13        22.42 o                         
   2   1   0       2193.43       2233.91      1952.61 o                         
   3   1   0        814.65       1618.74      1401.08 o                         
   4   1   0         31.37         19.51        24.02 o                         
   5   1   0         36.55         49.74        80.24 o                         
   6   1   0         80.20         86.37       122.78 o                         
   7   1   0          2.73         -6.28        43.88 o                         
   8   1   0          5.79        -16.80        53.19 o                         
   9   1   0          1.61          3.77         2.72 o                         
   0   2   0       6859.06       2139.44       243.24 o                         
   1   2   0        972.10        813.96       517.48 o                         
   2   2   0        247.81        158.55         9.32 o                         
   3   2   0        437.34        764.44      1069.42 o                         
   4   2   0         31.95        221.22       259.10 o                         
   5   2   0        192.22        200.77       261.90 o                         
   6   2   0         73.27        187.32       334.43 o                         
   7   2   0         64.75         40.20        80.53 o                         
   8   2   0         23.65         10.76        42.81 o                         
   9   2   0          5.95          4.32         2.34 o                         
   1   3   0       7712.40       4237.71       519.78 o                         
   3   3   0        178.99        177.38        11.57 o                         
   4   3   0         79.90        151.97       430.34 o                         
   5   3   0         20.79         48.33        80.88 o                         
   6   3   0        301.01        353.33       551.17 o                         
   7   3   0         32.56         25.79        77.20 o                         
   8   3   0          8.57          6.91        68.51 o                         
   9   3   0         10.35          5.03         3.76 o                         
   0   4   0       5760.48       3419.21       283.75 o                         
   1   4   0        803.03       1120.35       130.60 o                         
   2   4   0        101.66        323.41       119.24 o                         
   4   4   0          0.13          8.78         9.09 o                         
   5   4   0         55.82         60.88        17.85 o                         
   6   4   0         96.31        204.46       290.84 o                         
   7   4   0        156.55        125.41       173.55 o                         
   8   4   0         31.72         10.07        87.47 o                         
   1   5   0          4.33        148.89        17.06 o                         
   2   5   0         38.98        162.46        64.47 o                         
   3   5   0        335.81        438.22        27.09 o                         
   5   5   0          0.30          7.34         3.92 o                         
   6   5   0        187.94         91.79         6.94 o                         
   7   5   0         37.66         24.13        51.12 o                         
   8   5   0         61.73         43.74       104.04 o                         
   0   6   0         85.97       1445.95       161.00 o                         
   1   6   0        242.22        254.94        64.42 o                         
   2   6   0        368.33       1540.37       211.92 o                         
   3   6   0         49.63         71.32        76.61 o                         
   5   6   0        357.55        214.66        18.66 o                         
   6   6   0         79.28         33.94        45.45 o                         
   7   6   0         12.78          9.84         3.53 o                         
   8   6   0          0.00          0.55         3.06 o                         
   1   7   0         33.32         47.31        14.00 o                         
   2   7   0         42.28        114.56        20.45 o                         
   3   7   0        173.02        291.16        34.34 o                         
   4   7   0         67.67        115.88        14.39 o                         
   6   7   0         13.37         10.36         5.96 o                         
   7   7   0          0.25          4.89         3.26 o                         
   0   8   0        164.66        389.74       109.59 o                         
   1   8   0          2.23         29.06         7.43 o                         
   2   8   0         10.33         55.85         7.47 o                         
   3   8   0          6.95         63.48        20.69 o                         
   4   8   0         86.80         99.02        33.15 o                         
   5   8   0          2.48         -4.32        16.63 o                         
   7   8   0         20.62         24.66         5.34 o                         
   1   9   0        165.32        253.53        36.98 o                         
   2   9   0         51.74        135.48        19.32 o                         
   3   9   0         85.02        230.49        41.67 o                         
   4   9   0          0.17         11.01         8.88 o                         
   5   9   0          0.03         24.17        11.26 o                         
   6   9   0         32.48         -7.58        16.88 o                         
   0  10   0          0.32        358.76        26.92 o                         
   1  10   0          0.00         16.92         8.66 o                         
   2  10   0          8.32         17.83         7.63 o                         
   3  10   0         17.91         34.77        10.67 o                         
   4  10   0         21.46         24.48         8.34 o                         
   5  10   0         40.78         47.81        11.94 o                         
   6  10   0          9.73          6.10        10.15 o                         
   1  11   0          2.84         18.63         8.94 o                         
   2  11   0         39.12         58.89         7.93 o                         
   3  11   0         28.52         23.35         9.88 o                         
   4  11   0          1.52          8.24        12.44 o                         
   5  11   0          3.58          0.94        11.22 o                         
   0  12   0          3.87        232.47        66.24 o                         
   1  12   0          0.00          2.92         9.25 o                         
   2  12   0         63.15        105.47        11.58 o                         
   3  12   0          2.13        -27.48        27.48 o                         
   4  12   0         31.86         56.93        15.10 o                         
   1  13   0          0.37          0.48        10.72 o                         
   2  13   0         20.81         41.31        11.97 o                         
   3  13   0          5.43        -20.37        20.37 o                         
  -9   0   1         24.72         15.03         2.89 o                         
  -7   0   1         15.68         11.72        11.11 o                         
  -5   0   1         33.21         19.81         8.45 o                         
  -3   0   1        400.52        733.36       693.72 o                         
  -1   0   1       1050.61       2550.86       213.67 o                         
   1   0   1       7798.75        -80.08        92.68 o                         
   3   0   1        397.73       1459.54        66.13 o                         
   5   0   1        603.02       1529.23        71.45 o                         
   7   0   1         10.26        712.92        79.59 o                         
  -9   1   1         11.65          5.40         2.04 o                         
  -8   1   1          2.97          6.79         7.35 o                         
  -7   1   1          3.90         16.00        14.78 o                         
  -6   1   1         11.44         33.17        39.32 o                         
  -5   1   1        205.09        273.51       409.51 o                         
  -4   1   1         17.26         68.67       103.76 o                         
  -3   1   1        232.83        577.70        49.16 o                         
  -2   1   1         59.71         34.78        38.97 o                         
  -1   1   1        675.64        992.95       254.35 o                         
   0   1   1        133.85        365.79        95.26 o                         
   1   1   1       5294.49       1874.39        95.38 o                         
   2   1   1        109.97         33.05        44.92 o                         
   3   1   1        767.08       1072.48      1195.39 o                         
   4   1   1         45.84         64.84       108.55 o                         
   5   1   1        172.96        354.95       534.47 o                         
   6   1   1          9.18         38.92        58.49 o                         
   7   1   1         86.40         78.82        68.91 o                         
   8   1   1          8.68          7.42         7.49 o                         
   9   1   1          2.29          1.80         3.29 o                         
  -9   2   1         15.39          9.55         2.31 o                         
  -8   2   1          2.94         21.77        38.48 o                         
  -7   2   1         11.43         32.46        25.56 o                         
  -6   2   1          9.37         56.68       110.68 o                         
  -5   2   1          9.83         53.89        81.91 o                         
  -4   2   1         53.34        649.59        49.20 o                         
  -3   2   1        493.30       2205.53        99.91 o                         
  -2   2   1         11.76        264.76        40.27 o                         
  -1   2   1        122.20        190.91        17.88 o                         
   0   2   1       1552.37       1189.67       112.43 o                         
   1   2   1       1773.39       1281.47       500.52 o                         
   2   2   1       1127.95        725.24        37.45 o                         
   3   2   1          0.29         42.20        13.73 o                         
   4   2   1        511.61        855.50       835.67 o                         
   5   2   1          5.21         15.39        28.42 o                         
   6   2   1         48.63        123.00       203.69 o                         
   7   2   1        172.46        207.97       354.39 o                         
   8   2   1         15.28         15.84        30.68 o                         
   9   2   1          1.87          5.98         3.53 o                         
  -9   3   1         12.32         24.20         4.38 o                         
  -8   3   1          1.66          7.11        19.62 o                         
  -7   3   1          0.01         37.97        19.84 o                         
  -6   3   1        217.17        353.93       484.68 o                         
  -5   3   1          0.86        147.74        44.12 o                         
  -4   3   1         12.23        364.05        92.64 o                         
  -2   3   1        455.11        872.80        95.90 o                         
  -1   3   1       8806.10       5147.79       458.05 o                         
   0   3   1       4063.79       3579.85       330.99 o                         
   1   3   1       6744.40       3268.75       537.31 o                         
   2   3   1         13.79          7.03         4.52 o                         
   3   3   1       1706.30        864.11       144.22 o                         
   4   3   1         37.25         28.50        19.24 o                         
   5   3   1         44.75         82.27        93.35 o                         
   6   3   1         37.01        123.24       193.05 o                         
   7   3   1         97.55        101.36       172.73 o                         
   8   3   1         53.77         73.93       133.07 o                         
   9   3   1          2.25          3.76         2.74 o                         
  -8   4   1         68.51         30.87        62.35 o                         
  -7   4   1          0.14          4.04         9.89 o                         
  -6   4   1         29.32         65.95       114.00 o                         
  -3   4   1        505.06        694.87        48.80 o                         
  -2   4   1        357.77        615.39        64.99 o                         
  -1   4   1       1870.42       1442.86       180.21 o                         
   0   4   1         10.21         66.93        14.63 o                         
   1   4   1        296.39        156.06        59.25 o                         
   2   4   1          3.17         89.40         9.92 o                         
   3   4   1        536.59        341.69        18.61 o                         
   4   4   1         12.25         21.23         4.25 o                         
   5   4   1         14.06         77.87        51.85 o                         
   6   4   1        115.74        154.51       225.71 o                         
   7   4   1        146.75        112.45       187.13 o                         
   8   4   1         16.90         13.18        36.06 o                         
  -8   5   1          6.39         14.10        28.38 o                         
  -7   5   1         28.41         46.59        93.83 o                         
  -4   5   1         14.29         60.89        17.43 o                         
  -3   5   1         35.67         66.05        12.18 o                         
  -2   5   1         79.15        186.86        37.57 o                         
  -1   5   1         87.38        435.31       133.10 o                         
   0   5   1       1676.11       2008.45       271.17 o                         
   1   5   1        299.71        667.65       155.00 o                         
   2   5   1         44.91        150.08        28.96 o                         
   3   5   1        246.55        202.52        11.91 o                         
   4   5   1        116.61         82.58         6.48 o                         
   5   5   1         19.35         30.68         9.04 o                         
   6   5   1        266.29        216.24        18.98 o                         
   7   5   1          4.28         14.24         3.84 o                         
   8   5   1          0.08         13.38        20.22 o                         
  -8   6   1          0.35          3.34         4.45 o                         
  -4   6   1          4.12         87.65        12.76 o                         
  -3   6   1        304.89        342.87       111.33 o                         
  -2   6   1        315.97        514.79        52.46 o                         
  -1   6   1         90.76        568.26       123.27 o                         
   0   6   1       1073.80       1567.64       218.57 o                         
   1   6   1         48.12        586.38       247.38 o                         
   2   6   1        216.11        397.30        16.96 o                         
   3   6   1         62.04         23.41        16.00 o                         
   4   6   1         34.93         36.24         5.18 o                         
   5   6   1        149.19        137.54        17.08 o                         
   6   6   1        131.65         77.17         6.12 o                         
   7   6   1         26.30         13.81         3.68 o                         
   8   6   1          2.92          7.11         3.35 o                         
  -5   7   1          0.10          3.76        11.12 o                         
  -4   7   1         19.62         33.57        12.24 o                         
  -3   7   1        179.41        206.00        14.46 o                         
  -2   7   1        345.47        492.05        42.94 o                         
  -1   7   1          1.54        488.34       161.23 o                         
   0   7   1        111.52        216.75        30.67 o                         
   1   7   1          0.47         16.62        24.58 o                         
   2   7   1         57.03         89.26        11.08 o                         
   3   7   1         14.43        128.90        23.18 o                         
   4   7   1         40.90          9.89        30.99 o                         
   5   7   1         77.87         53.64         6.01 o                         
   6   7   1         14.43         14.01         4.20 o                         
   7   7   1          8.85        -12.99        20.30 o                         
   8   7   1         30.45         12.97         6.00 o                         
  -6   8   1          0.45          3.94        14.68 o                         
  -5   8   1        164.06        185.64        16.57 o                         
  -4   8   1          6.13         16.69        11.44 o                         
  -3   8   1          1.30         64.20        19.88 o                         
  -2   8   1          0.32         50.80        13.79 o                         
  -1   8   1         30.69        336.41        73.03 o                         
   0   8   1          9.41         23.99         9.43 o                         
   1   8   1        201.76        377.85        68.12 o                         
   2   8   1          6.89         90.92        17.43 o                         
   3   8   1         41.27        109.10        37.50 o                         
   4   8   1         50.05         87.72        31.94 o                         
   5   8   1         30.38         26.06        15.19 o                         
   6   8   1          0.36          1.95         3.85 o                         
   7   8   1         50.27         22.48         5.80 o                         
  -6   9   1          6.47         25.42        10.41 o                         
  -5   9   1          0.72          4.53        10.60 o                         
  -4   9   1          0.79         66.17        25.22 o                         
  -3   9   1          7.50         22.87         7.69 o                         
  -2   9   1         34.88         87.87        12.04 o                         
  -1   9   1         11.62        268.61        67.53 o                         
   0   9   1         12.98         33.09        10.05 o                         
   1   9   1          4.10        -21.81        30.96 o                         
   2   9   1        102.86        273.20        51.43 o                         
   3   9   1         72.91         78.19        49.17 o                         
   4   9   1          0.99          9.13         8.82 o                         
   5   9   1         34.03         34.29         7.82 o                         
   6   9   1        103.29         55.55         5.72 o                         
   7   9   1          0.13         -2.33         5.58 o                         
  -6  10   1          9.73         14.09        10.54 o                         
  -5  10   1         17.39         26.50        11.12 o                         
  -4  10   1          7.90         23.91         9.69 o                         
  -3  10   1          5.53         77.57        26.95 o                         
  -2  10   1          9.16         42.00        11.01 o                         
  -1  10   1         13.09        153.19        30.66 o                         
   0  10   1          4.99         59.91        17.50 o                         
   1  10   1         12.99        -13.31        33.92 o                         
   2  10   1         85.80         58.22        10.36 o                         
   3  10   1          0.39        -21.66        32.18 o                         
   4  10   1         24.17         37.72        11.21 o                         
   5  10   1          1.61          8.20        11.57 o                         
   6  10   1          3.96         -3.49         5.32 o                         
  -5  11   1          0.46         19.11        11.15 o                         
  -4  11   1          0.14          6.35         8.91 o                         
  -3  11   1         10.49         29.55         7.26 o                         
  -2  11   1         11.14         28.05         7.46 o                         
  -1  11   1         32.95         66.42        19.69 o                         
   0  11   1          0.30        -15.54        20.16 o                         
   1  11   1          1.26         38.80        14.46 o                         
   2  11   1         20.00         24.52         7.92 o                         
   3  11   1         24.75         37.35         8.02 o                         
   4  11   1          6.88          7.15        12.35 o                         
   5  11   1          2.18          1.12        11.54 o                         
  -4  12   1          5.70         10.18         9.26 o                         
  -3  12   1         38.28         78.65        18.41 o                         
  -2  12   1          8.69         20.40         9.48 o                         
  -1  12   1         19.72         30.60        10.98 o                         
   0  12   1          1.33        -28.30        35.18 o                         
   1  12   1          0.81         67.25        19.62 o                         
   2  12   1         75.16        109.02        11.86 o                         
   3  12   1          5.28         86.27        25.74 o                         
   4  12   1          5.00          7.43        19.21 o                         
  -2  13   1          3.94          3.25        10.94 o                         
  -1  13   1         31.14         49.14        11.79 o                         
   0  13   1          3.00        -46.32        47.90 o                         
   1  13   1         14.20         47.01        32.58 o                         
   2  13   1         17.02          3.20        11.27 o                         
   3  13   1          0.08         92.03        23.20 o                         
  -8   0   2          3.31          7.74         2.90 o                         
  -6   0   2        473.37        901.55      1055.16 o                         
  -4   0   2       1092.18       5494.64       237.95 o                         
  -2   0   2        597.54       2438.65       103.45 o                         
   0   0   2        565.58       1322.55        89.14 o                         
   2   0   2       1700.00         31.76       145.12 o                         
   4   0   2        308.12        104.14        32.23 o                         
   6   0   2         28.55       2210.49        98.09 o                         
   8   0   2          0.41         61.48        38.11 o                         
  -9   1   2          0.38          6.34         1.88 o                         
  -8   1   2          0.58         21.68        12.04 o                         
  -7   1   2         34.24         33.55        42.58 o                         
  -6   1   2          4.79        120.03        30.76 o                         
  -5   1   2        224.86       1610.84       260.70 o                         
  -4   1   2        544.74        801.03       904.24 o                         
  -3   1   2          5.01         78.95       176.80 o                         
  -2   1   2         24.25         21.61         9.78 o                         
  -1   1   2       4244.36       3030.28      2072.04 o                         
   0   1   2       1966.20        450.63       184.68 o                         
   2   1   2       4537.46      10909.66      5207.01 o                         
   3   1   2         76.93       1744.31        92.28 o                         
   4   1   2        184.65       2540.17       108.18 o                         
   5   1   2          8.30         64.31        34.88 o                         
   6   1   2        337.84        438.76       171.74 o                         
   7   1   2        192.47        160.75        41.66 o                         
   8   1   2          1.48        190.92        58.44 o                         
  -9   2   2          5.86         10.67         3.22 o                         
  -8   2   2          0.00          7.23         5.12 o                         
  -7   2   2          4.41          9.64         4.51 o                         
  -6   2   2          3.54        582.99       151.47 o                         
  -5   2   2         12.12        114.42        76.34 o                         
  -4   2   2         83.36        345.77        43.43 o                         
  -3   2   2        974.02        794.95       402.92 o                         
  -2   2   2       1581.28       1769.67       411.23 o                         
  -1   2   2       6027.75       3766.73       827.11 o                         
   0   2   2       3016.22       1980.22       323.23 o                         
   1   2   2       1071.22        279.11       154.95 o                         
   2   2   2        907.82        436.35        23.10 o                         
   3   2   2       1023.83        744.57        38.61 o                         
   4   2   2          0.51        -21.29        33.71 o                         
   5   2   2         36.52         69.21        96.71 o                         
   6   2   2          0.54         29.84        46.50 o                         
   7   2   2          0.02         23.39        52.15 o                         
   8   2   2         49.60         25.84        26.51 o                         
   9   2   2          9.29         10.62         3.10 o                         
  -8   3   2         16.35         26.90        49.97 o                         
  -7   3   2         44.61        275.56        47.80 o                         
  -6   3   2        247.75       1211.84       152.56 o                         
  -5   3   2         22.06        199.21        45.08 o                         
  -4   3   2        258.12       1413.76        75.12 o                         
  -3   3   2        290.98        232.75       105.25 o                         
  -2   3   2        333.88        214.43        33.47 o                         
  -1   3   2        138.61        172.24        47.13 o                         
   0   3   2       7546.51       2561.38       382.49 o                         
   1   3   2       1836.56       1168.48        60.01 o                         
   2   3   2        791.16        469.21        58.34 o                         
   3   3   2         21.54         73.60         6.50 o                         
   4   3   2         49.02         53.80         5.18 o                         
   5   3   2         85.82        130.11       183.94 o                         
   6   3   2         10.58         33.35        43.54 o                         
   7   3   2        201.41        337.59       530.68 o                         
   8   3   2         33.20         67.90       114.38 o                         
   9   3   2          1.56          1.89         4.11 o                         
  -8   4   2         16.48        206.75        47.19 o                         
  -7   4   2         32.31        125.56        47.48 o                         
  -6   4   2         75.87        616.51        58.30 o                         
  -5   4   2         30.98        457.78        73.92 o                         
  -4   4   2        142.17        196.24        23.71 o                         
  -3   4   2        165.13        354.74        20.61 o                         
  -2   4   2          0.51        459.93        31.31 o                         
  -1   4   2         94.08         73.74        21.56 o                         
   0   4   2        150.03        289.74        60.48 o                         
   1   4   2         82.86        131.66         8.90 o                         
   2   4   2        606.95        457.47       193.19 o                         
   3   4   2        402.16        340.59        18.64 o                         
   4   4   2        101.13         93.71         6.84 o                         
   5   4   2         12.25         49.63        10.71 o                         
   6   4   2         28.44         53.50        97.87 o                         
   7   4   2          9.08         18.92        37.22 o                         
   8   4   2          0.71          6.24        23.91 o                         
  -8   5   2         48.84        267.94        51.15 o                         
  -7   5   2          0.16        150.68        50.94 o                         
  -5   5   2        202.19        136.39        19.42 o                         
  -4   5   2          1.32         28.31        23.10 o                         
  -3   5   2         49.92         89.47         9.32 o                         
  -2   5   2        108.04        190.10        24.20 o                         
  -1   5   2        112.74        207.94        26.35 o                         
   0   5   2         68.27        182.79        27.19 o                         
   1   5   2        163.16        483.02       143.97 o                         
   2   5   2        440.50        450.10       167.19 o                         
   3   5   2        117.91        107.03        12.86 o                         
   4   5   2         15.25         83.31        11.97 o                         
   5   5   2         40.12         50.38         5.66 o                         
   6   5   2         35.92          2.34        39.77 o                         
   7   5   2         32.05         25.98         4.10 o                         
   8   5   2          0.03         18.64        71.76 o                         
  -8   6   2         84.74        285.05        74.19 o                         
  -5   6   2         71.56        174.15        30.23 o                         
  -4   6   2        169.53        216.18        17.43 o                         
  -3   6   2         91.40        146.57        11.27 o                         
  -2   6   2        536.46        732.07       101.87 o                         
  -1   6   2        993.78       1645.17       201.80 o                         
   0   6   2        319.02        447.26        71.67 o                         
   1   6   2         50.80        144.77        41.88 o                         
   2   6   2        292.86        275.32       192.05 o                         
   3   6   2          5.85         56.08         8.70 o                         
   4   6   2         14.81         34.28        14.61 o                         
   5   6   2          3.29         17.13         7.57 o                         
   6   6   2         61.49         46.32        11.46 o                         
   7   6   2          8.29         10.01         3.47 o                         
   8   6   2         22.03         13.97         5.14 o                         
  -6   7   2          0.00         14.56         9.69 o                         
  -5   7   2          3.24         19.28        11.00 o                         
  -4   7   2        221.30        285.81        20.39 o                         
  -3   7   2        268.86        400.30        38.73 o                         
  -2   7   2        128.39        297.72        46.13 o                         
  -1   7   2         44.69         60.78         8.26 o                         
   0   7   2          9.60         27.09         7.73 o                         
   1   7   2          7.59         30.75         9.37 o                         
   2   7   2        427.35        503.29        76.47 o                         
   3   7   2         31.78         32.14        15.47 o                         
   4   7   2         12.41          4.77        25.88 o                         
   5   7   2          0.03         -0.15         4.61 o                         
   6   7   2          1.45          4.11         6.31 o                         
   7   7   2          0.09         14.38         7.81 o                         
  -7   8   2         10.19          1.84        13.90 o                         
  -6   8   2         18.60         36.20        10.58 o                         
  -5   8   2         30.27         49.19        11.72 o                         
  -4   8   2          0.18          8.65         9.32 o                         
  -3   8   2          8.84         25.71         7.83 o                         
  -2   8   2          7.71        116.95        18.19 o                         
  -1   8   2          0.89         96.07        20.22 o                         
   0   8   2          2.53          6.42         9.58 o                         
   1   8   2         82.52        153.46        23.49 o                         
   2   8   2         18.47         56.80        21.93 o                         
   3   8   2          4.97         79.98        27.27 o                         
   4   8   2          0.20         32.72        23.75 o                         
   5   8   2        105.15         38.81        21.79 o                         
   6   8   2         16.44         29.27         7.16 o                         
   7   8   2         35.30         30.60         6.38 o                         
  -6   9   2          5.80         10.71         9.82 o                         
  -5   9   2         25.65         66.65        13.77 o                         
  -4   9   2         19.12         40.89         8.22 o                         
  -3   9   2          0.35          9.74         7.74 o                         
  -2   9   2          7.17         68.23        24.47 o                         
  -1   9   2         95.35        102.84        12.04 o                         
   0   9   2         17.62          7.12        19.90 o                         
   1   9   2         47.49        198.13        43.16 o                         
   2   9   2         92.98        172.17        27.32 o                         
   3   9   2         58.97        109.23        23.52 o                         
   4   9   2          0.06         53.80        30.24 o                         
   5   9   2          0.81          4.06         9.20 o                         
   6   9   2         47.60         33.60         4.43 o                         
   7   9   2         22.00         10.27         6.25 o                         
  -6  10   2         25.19         25.79        10.47 o                         
  -5  10   2          1.13         35.07         9.67 o                         
  -4  10   2         42.53         32.07         7.48 o                         
  -3  10   2          6.39         45.18        16.02 o                         
  -2  10   2          0.67         65.52        23.95 o                         
  -1  10   2         39.53         55.90         8.62 o                         
   0  10   2          1.78         10.61        36.02 o                         
   1  10   2         30.40         74.19        17.20 o                         
   2  10   2        103.21         86.57        29.06 o                         
   3  10   2         42.77         67.50        13.30 o                         
   4  10   2          4.52          6.06         5.71 o                         
   5  10   2         17.21         15.96         4.41 o                         
   6  10   2          7.49          9.14         5.69 o                         
  -5  11   2         32.96         41.12         8.95 o                         
  -4  11   2         11.81          8.89         8.94 o                         
  -3  11   2          9.33         25.24         7.31 o                         
  -2  11   2        106.20         84.50        11.59 o                         
  -1  11   2          4.50         23.80         7.99 o                         
   0  11   2         59.40         79.52        10.98 o                         
   1  11   2         31.12          4.56        32.99 o                         
   2  11   2          2.62          9.33        11.10 o                         
   3  11   2         24.12         25.76         7.94 o                         
   4  11   2         49.63         32.53        12.10 o                         
   5  11   2          0.03         -2.23         3.83 o                         
  -4  12   2          0.57         12.42         9.11 o                         
  -3  12   2         14.53          0.04         9.24 o                         
  -2  12   2         17.00         80.86        23.86 o                         
  -1  12   2         78.53         60.99        11.41 o                         
   0  12   2         13.61         72.18        27.28 o                         
   1  12   2         12.47        -34.97        34.97 o                         
   2  12   2         66.73         77.49        14.36 o                         
   3  12   2         31.07         15.63        13.37 o                         
   4  12   2          6.95        107.02        21.35 o                         
  -2  13   2         37.65         87.15        20.14 o                         
  -1  13   2          5.03         20.92        11.27 o                         
   0  13   2         16.44         48.52        17.72 o                         
   1  13   2          9.65         14.64        12.95 o                         
   2  13   2          0.09         17.37        13.55 o                         
  -9   0   3         20.90         14.94         2.47 o                         
  -7   0   3        541.00       2029.79       102.43 o                         
  -5   0   3       1033.09       5835.58       236.36 o                         
  -3   0   3         19.61        463.78       391.15 o                         
  -1   0   3         43.81        500.03       116.80 o                         
   1   0   3       1834.71       1027.62       133.11 o                         
   3   0   3        377.49        103.74        27.49 o                         
   5   0   3          3.86        915.45        51.87 o                         
   7   0   3         26.44       1168.42       118.25 o                         
  -9   1   3         26.22         14.94         2.94 o                         
  -8   1   3         36.14         46.96        29.00 o                         
  -7   1   3        189.54        929.90       231.76 o                         
  -6   1   3         74.06        606.12       121.20 o                         
  -5   1   3        589.38       2526.14       440.65 o                         
  -4   1   3         60.51        394.25        88.62 o                         
  -3   1   3        535.13       1943.19       378.92 o                         
  -2   1   3          0.53        345.49        39.47 o                         
  -1   1   3        178.35        415.48       114.43 o                         
   0   1   3        569.37        643.88        47.95 o                         
   1   1   3       3124.10       1340.49       493.65 o                         
   3   1   3        353.50       7860.70       457.78 o                         
   4   1   3         14.26        246.95       120.16 o                         
   5   1   3         78.01         14.89        36.55 o                         
   6   1   3        291.67        148.54        68.79 o                         
   7   1   3        141.92        128.79        41.36 o                         
   8   1   3          0.89        210.48        52.24 o                         
  -8   2   3         12.36         82.14        42.58 o                         
  -7   2   3        118.58        687.60        56.73 o                         
  -6   2   3        139.18        170.97       429.31 o                         
  -5   2   3         46.13        110.08       187.03 o                         
  -4   2   3        788.34        793.84       417.75 o                         
  -3   2   3          8.98         27.55        36.56 o                         
  -2   2   3          9.09        279.41       101.02 o                         
  -1   2   3         21.76        101.90        11.79 o                         
   0   2   3       6064.10       2204.69       206.98 o                         
   1   2   3        539.95        342.19        21.02 o                         
   2   2   3        736.40        408.60        21.91 o                         
   3   2   3        948.95        641.00        33.53 o                         
   4   2   3         50.89        240.82       323.70 o                         
   5   2   3        153.29        354.52       591.52 o                         
   6   2   3          3.30        100.73       154.09 o                         
   7   2   3          0.93          8.52         9.06 o                         
   8   2   3         25.71         25.53         7.85 o                         
   9   2   3          8.67          4.83         3.96 o                         
  -8   3   3          5.95         50.82        43.22 o                         
  -7   3   3          6.54         64.73        68.40 o                         
  -6   3   3        265.42       1550.46        83.64 o                         
  -5   3   3         62.13         70.17       127.70 o                         
  -4   3   3         11.29         41.87        12.78 o                         
  -3   3   3        199.23        122.94        38.60 o                         
  -2   3   3         39.47        266.53        56.73 o                         
  -1   3   3        186.83        211.65        42.87 o                         
   0   3   3        529.47        637.12       116.50 o                         
   1   3   3        670.18        420.48        22.59 o                         
   2   3   3         73.87         -6.24         9.73 o                         
   3   3   3         38.10         70.27         7.93 o                         
   4   3   3        221.75        284.67        15.78 o                         
   5   3   3        148.65        132.94       282.22 o                         
   6   3   3        208.96        248.91       368.95 o                         
   7   3   3          4.45         10.58        22.54 o                         
   8   3   3          2.16          4.23        18.34 o                         
   9   3   3          1.55         -4.89         4.89 o                         
  -8   4   3          3.06         58.05        63.43 o                         
  -7   4   3         56.39        283.44        93.62 o                         
  -6   4   3        116.30        585.22        58.47 o                         
  -5   4   3        226.44        408.83       253.05 o                         
  -4   4   3        223.07        197.74        36.87 o                         
  -3   4   3        211.87        322.62        54.49 o                         
  -2   4   3       1192.41       1679.05       367.34 o                         
  -1   4   3       1226.23        910.96       150.22 o                         
   0   4   3         45.11         64.16        19.64 o                         
   1   4   3        128.53         63.02         6.55 o                         
   2   4   3         21.44        159.32        72.95 o                         
   3   4   3       1177.86       1155.95        59.58 o                         
   4   4   3         55.19        106.76         7.66 o                         
   5   4   3         19.29         34.11         7.40 o                         
   6   4   3         76.49         47.82        13.83 o                         
   7   4   3          3.17         18.78        34.71 o                         
   8   4   3          4.04         10.23         3.42 o                         
  -8   5   3          1.13         51.19        64.60 o                         
  -7   5   3         32.03        142.23        51.43 o                         
  -6   5   3         90.43        106.56       116.03 o                         
  -5   5   3          3.44         25.85        10.30 o                         
  -4   5   3          1.69         67.48        31.92 o                         
  -3   5   3         18.63        158.87        70.23 o                         
  -2   5   3        339.96        579.12        91.87 o                         
  -1   5   3       2401.83       1897.81       281.45 o                         
   0   5   3        855.30        791.43        72.78 o                         
   1   5   3        298.95        392.65        21.45 o                         
   2   5   3         63.80        105.18        33.42 o                         
   3   5   3          7.66         31.57        11.88 o                         
   4   5   3         23.47         16.96         6.66 o                         
   5   5   3          9.46         18.31         5.09 o                         
   6   5   3         11.76         47.31        11.72 o                         
   7   5   3          0.04         12.57         9.68 o                         
   8   5   3          2.93         -0.57         6.75 o                         
  -6   6   3          7.41         60.99        11.47 o                         
  -5   6   3         62.45         87.80        12.55 o                         
  -4   6   3          3.95          5.42         8.38 o                         
  -3   6   3        603.63        454.70        46.31 o                         
  -2   6   3         87.83        145.44        17.66 o                         
  -1   6   3        431.26        479.71        68.54 o                         
   0   6   3        498.01        386.19        37.15 o                         
   1   6   3        446.60        350.68       107.81 o                         
   2   6   3         66.69         90.82        29.08 o                         
   3   6   3          2.11        134.13        35.85 o                         
   4   6   3         19.85          0.33        12.86 o                         
   5   6   3          0.47         16.45         5.14 o                         
   6   6   3          0.72         22.35         4.56 o                         
   7   6   3          3.16        -10.18        13.82 o                         
   8   6   3          0.19         -0.94         4.98 o                         
  -7   7   3          0.07          7.49         8.73 o                         
  -6   7   3          0.46          7.15         9.59 o                         
  -5   7   3         53.39         80.80        10.50 o                         
  -4   7   3          7.08         27.48         9.18 o                         
  -3   7   3        697.81        578.77        76.27 o                         
  -2   7   3         79.19         99.04        13.68 o                         
  -1   7   3         99.50         97.29        18.79 o                         
   0   7   3         76.85        126.75        16.04 o                         
   1   7   3        565.30        637.37       106.34 o                         
   2   7   3         25.04         19.45         9.90 o                         
   3   7   3         17.21         72.91        37.30 o                         
   4   7   3         46.10         63.05         9.79 o                         
   5   7   3         15.07         35.84         8.99 o                         
   6   7   3          4.57         12.34         5.29 o                         
   7   7   3         12.71         17.26         3.86 o                         
  -7   8   3          0.04          4.37        14.56 o                         
  -6   8   3          0.14         -2.71         9.58 o                         
  -5   8   3          6.50          6.65         8.11 o                         
  -4   8   3         74.45         83.15        10.31 o                         
  -3   8   3        136.36        128.54        13.68 o                         
  -2   8   3         52.29        307.81        80.49 o                         
  -1   8   3         52.03         72.34        14.58 o                         
   0   8   3        306.85        251.74        38.70 o                         
   1   8   3         59.65        133.00        37.43 o                         
   2   8   3         51.16         42.83         8.23 o                         
   3   8   3          9.08         31.34         5.61 o                         
   4   8   3          1.62          1.70         4.74 o                         
   5   8   3         15.54         15.43         6.14 o                         
   6   8   3         15.30         17.05         4.30 o                         
   7   8   3          9.19          2.18         5.31 o                         
  -6   9   3          3.61         26.22        10.30 o                         
  -5   9   3          0.94         12.00         8.05 o                         
  -4   9   3          5.42          6.57         7.73 o                         
  -3   9   3         22.03        173.78        26.92 o                         
  -2   9   3         43.51        110.48        16.67 o                         
  -1   9   3         35.71        139.43        29.66 o                         
   0   9   3         44.37        120.93        28.07 o                         
   1   9   3         56.52         42.12        10.74 o                         
   2   9   3        270.89        194.99        77.70 o                         
   3   9   3          0.00         87.81        45.62 o                         
   4   9   3          1.37         83.82        47.73 o                         
   5   9   3         89.09         69.01        23.44 o                         
   6   9   3          3.90        -16.39        16.39 o                         
  -6  10   3          8.40         27.26        12.06 o                         
  -5  10   3          0.86         11.21         7.92 o                         
  -4  10   3          0.10         15.87         7.28 o                         
  -3  10   3          1.56         85.00        20.47 o                         
  -2  10   3         54.05        104.39        12.50 o                         
  -1  10   3        143.35        171.79        27.66 o                         
   0  10   3          0.32         15.36         9.06 o                         
   1  10   3          1.17          8.81        10.02 o                         
   2  10   3          2.80         24.80        14.05 o                         
   3  10   3         19.15         82.71        33.28 o                         
   4  10   3         25.12         43.31        16.50 o                         
   5  10   3          5.48         11.73         4.19 o                         
   6  10   3          0.01          3.00         5.67 o                         
  -5  11   3         12.91         13.95         8.46 o                         
  -4  11   3          2.00          3.02         8.36 o                         
  -3  11   3        135.89        145.26        10.48 o                         
  -2  11   3         15.90         12.13         7.28 o                         
  -1  11   3         20.30         44.22         9.21 o                         
   0  11   3         13.89         20.51         8.73 o                         
   1  11   3         19.83        202.46        69.01 o                         
   2  11   3         29.70         30.09         7.63 o                         
   3  11   3          8.85          5.91         4.66 o                         
   4  11   3         10.77         -4.73        24.75 o                         
   5  11   3         28.81         11.23         6.08 o                         
  -4  12   3         26.42         20.14        11.08 o                         
  -3  12   3         11.27         49.18        10.22 o                         
  -2  12   3         74.23         10.56        40.65 o                         
  -1  12   3         32.74        122.95        14.80 o                         
   0  12   3          2.42          5.75         9.86 o                         
   1  12   3          0.00        124.97        38.01 o                         
   2  12   3          8.94         24.45         5.82 o                         
   3  12   3         12.36         17.33        14.18 o                         
   4  12   3          7.66        -15.20        39.66 o                         
  -2  13   3          0.00        -42.65        42.65 o                         
  -1  13   3          2.71         12.23        11.38 o                         
   0  13   3          5.60         19.03        11.34 o                         
   1  13   3          0.46         21.64        13.35 o                         
   2  13   3          0.36         12.37        17.48 o                         
  -8   0   4          9.88        279.49        61.96 o                         
  -6   0   4        184.98        975.92       232.02 o                         
  -4   0   4          7.07        277.98        68.12 o                         
  -2   0   4         25.70       1263.02       336.87 o                         
   0   0   4         67.89        466.81       226.72 o                         
   4   0   4         40.79       1135.73        83.22 o                         
   6   0   4         17.21       2598.98       113.36 o                         
  -8   1   4         12.84        223.71        55.89 o                         
  -7   1   4         14.34        -55.17        83.40 o                         
  -6   1   4        236.49        675.15       169.09 o                         
  -5   1   4         14.82        310.99        95.20 o                         
  -4   1   4          0.67         45.51        22.50 o                         
  -3   1   4        874.64       2470.10       108.47 o                         
  -2   1   4        703.86       4683.85       189.86 o                         
  -1   1   4        994.20       1507.13       524.02 o                         
   1   1   4         84.53        211.74        64.70 o                         
   3   1   4        336.92       5468.55       824.95 o                         
   4   1   4         59.95        -32.57        32.57 o                         
   5   1   4          4.53        -34.77        34.77 o                         
   6   1   4        120.47        328.15        59.18 o                         
  -7   2   4          8.58         12.03        28.55 o                         
  -6   2   4        294.32        248.17       332.39 o                         
  -5   2   4          1.41         47.99        40.88 o                         
  -4   2   4         37.48         43.83        21.24 o                         
  -3   2   4        975.25        961.05       341.60 o                         
  -2   2   4        186.40        999.29       853.00 o                         
  -1   2   4         52.16         77.33        17.56 o                         
   0   2   4        108.76        241.37        59.68 o                         
   1   2   4       1701.57        905.80       129.10 o                         
   4   2   4          1.43       1241.29       802.80 o                         
   5   2   4          9.16        275.10        40.98 o                         
   6   2   4         56.64        685.54        53.10 o                         
  -8   3   4         17.20         14.85         2.23 o                         
  -7   3   4         75.42         19.56        32.27 o                         
  -6   3   4        133.60         95.02        95.71 o                         
  -5   3   4         26.90        125.58       126.40 o                         
  -4   3   4         15.14         25.58        17.80 o                         
  -3   3   4         66.05         25.80        32.30 o                         
  -2   3   4         80.72         45.72         7.22 o                         
  -1   3   4        866.18        761.66        64.98 o                         
   0   3   4         27.98        111.28        28.49 o                         
   1   3   4        105.94        117.61        11.80 o                         
   2   3   4       1002.26        967.79       277.72 o                         
   3   3   4        483.99        544.07        28.86 o                         
   4   3   4          7.63         25.29         4.91 o                         
   5   3   4        144.43         94.30        10.29 o                         
   6   3   4          2.44         30.21        80.13 o                         
   7   3   4         15.13         20.45         4.29 o                         
   8   3   4          8.33         10.84         3.53 o                         
  -7   4   4         19.48          6.28        88.29 o                         
  -6   4   4        350.16        243.34       145.54 o                         
  -5   4   4         45.83         77.31        72.82 o                         
  -4   4   4        112.43        111.98        18.23 o                         
  -3   4   4          0.18         50.33        13.66 o                         
  -2   4   4       1331.85        591.29       148.39 o                         
  -1   4   4         83.95         75.53        17.87 o                         
   0   4   4        687.36        415.45        92.52 o                         
   1   4   4          4.89         44.91        16.39 o                         
   2   4   4         10.20         -1.12         6.78 o                         
   3   4   4         21.51        -29.37        33.14 o                         
   4   4   4         70.15         48.01        13.08 o                         
   5   4   4        106.39        106.98         8.07 o                         
   6   4   4          2.95         25.89        12.54 o                         
   7   4   4          1.96         15.19         4.59 o                         
   8   4   4          0.31          5.37         3.36 o                         
  -7   5   4         66.54        -21.38       131.65 o                         
  -6   5   4         25.84         31.16        38.58 o                         
  -5   5   4         85.65         56.88        17.44 o                         
  -4   5   4         56.36         79.39        22.77 o                         
  -3   5   4          0.00         37.85        11.53 o                         
  -2   5   4        127.58        229.74        39.81 o                         
  -1   5   4       2220.38       1931.04       249.92 o                         
   0   5   4        418.72        539.38        52.52 o                         
   1   5   4         98.84        238.20        12.97 o                         
   2   5   4        760.11        504.08       212.69 o                         
   3   5   4         43.98         19.29        16.27 o                         
   4   5   4        232.46        194.21        11.75 o                         
   5   5   4          0.24          4.25         6.03 o                         
   6   5   4          2.65          3.58         4.42 o                         
   7   5   4          1.33        -16.72        21.03 o                         
   8   5   4         15.16         17.93         3.98 o                         
  -7   6   4          3.63         21.32         8.89 o                         
  -6   6   4         31.35         31.58        22.29 o                         
  -5   6   4         40.48         68.29         5.67 o                         
  -4   6   4         47.91         51.11         7.99 o                         
  -3   6   4        156.07        144.06        20.54 o                         
  -2   6   4         29.52         94.55        26.67 o                         
  -1   6   4        194.30        223.59        40.39 o                         
   0   6   4        277.22        310.12       117.86 o                         
   1   6   4        523.78        394.53        21.64 o                         
   2   6   4         41.40         29.22         5.41 o                         
   3   6   4         43.95        135.14        57.62 o                         
   4   6   4         39.36         39.92        12.47 o                         
   5   6   4          4.70         20.08         5.43 o                         
   6   6   4          3.08          4.67         4.21 o                         
   7   6   4         13.29         27.88         9.31 o                         
   8   6   4          4.93         23.35         5.05 o                         
  -7   7   4         15.02          6.59         8.80 o                         
  -6   7   4         39.39         30.45         8.49 o                         
  -5   7   4         79.64         88.42         6.34 o                         
  -4   7   4        264.95        217.84        44.44 o                         
  -3   7   4          2.18          2.84         5.79 o                         
  -2   7   4        361.18        425.77        63.63 o                         
  -1   7   4         33.23         76.28         5.66 o                         
   0   7   4         74.15         87.91        15.45 o                         
   1   7   4        141.58         87.84        22.50 o                         
   2   7   4        112.46        140.04         9.62 o                         
   3   7   4         14.84         34.04        10.23 o                         
   4   7   4         28.86         47.30         8.54 o                         
   5   7   4          7.61        -21.87        29.69 o                         
   6   7   4          2.16          9.56         4.10 o                         
   7   7   4          4.38          6.05         3.61 o                         
  -7   8   4          2.87         10.87         9.76 o                         
  -6   8   4          4.77         12.16         8.36 o                         
  -5   8   4         19.73         31.86         8.19 o                         
  -4   8   4         81.13         96.25        21.84 o                         
  -3   8   4         93.07         83.57        13.33 o                         
  -2   8   4        157.34        203.88        27.73 o                         
  -1   8   4         43.06         95.53        13.88 o                         
   0   8   4        750.94        692.23        55.55 o                         
   1   8   4         37.24         29.05        10.29 o                         
   2   8   4         56.55         49.92         6.68 o                         
   3   8   4          0.05         22.12         9.56 o                         
   4   8   4          5.18         28.03         5.09 o                         
   5   8   4          6.16          8.77        11.19 o                         
   6   8   4         24.25         26.44        10.00 o                         
   7   8   4          1.10          3.71         5.18 o                         
  -6   9   4          3.03          7.75         7.34 o                         
  -5   9   4         26.56         27.68         8.06 o                         
  -4   9   4         42.33         93.12        23.03 o                         
  -3   9   4        347.28        231.11        31.91 o                         
  -2   9   4         72.12        104.05        24.50 o                         
  -1   9   4        364.93        291.01        26.42 o                         
   0   9   4         23.94         41.22        18.02 o                         
   1   9   4         19.75         72.89        16.21 o                         
   2   9   4         12.95         23.00        11.50 o                         
   3   9   4         10.59         12.90         8.77 o                         
   4   9   4         33.50         59.03        17.31 o                         
   5   9   4          0.92          8.04         4.19 o                         
   6   9   4          1.79         21.85         8.81 o                         
  -5  10   4          0.01          0.80         7.76 o                         
  -4  10   4          6.97        100.27        21.00 o                         
  -3  10   4         78.91         68.73         8.29 o                         
  -2  10   4        128.70        158.91        21.86 o                         
  -1  10   4         13.83         28.74         7.61 o                         
   0  10   4          3.97         31.03        17.86 o                         
   1  10   4          6.18         57.46        27.08 o                         
   2  10   4          7.59         21.73         5.01 o                         
   3  10   4          0.53        -16.25        35.93 o                         
   4  10   4         15.75         64.54        39.73 o                         
   5  10   4          2.47          4.01         4.14 o                         
   6  10   4          0.81          8.10         6.07 o                         
  -5  11   4         20.26         31.65        18.04 o                         
  -4  11   4          2.06         47.91         9.41 o                         
  -3  11   4         46.17         42.10         9.58 o                         
  -2  11   4          1.11         29.34         8.21 o                         
  -1  11   4        101.78         88.97        11.72 o                         
   0  11   4          0.27         25.99         8.98 o                         
   1  11   4          7.01          1.59        27.01 o                         
   2  11   4          7.40          5.64         4.23 o                         
   3  11   4         18.10         47.85        26.05 o                         
   4  11   4         22.10         17.84         4.58 o                         
   5  11   4         25.40         17.25         4.64 o                         
  -3  12   4          6.59         -1.25         8.97 o                         
  -2  12   4          2.34         50.64        16.64 o                         
  -1  12   4         60.28         85.52        11.49 o                         
   0  12   4          4.99         29.16        12.88 o                         
   1  12   4          1.04        -17.14        28.83 o                         
   2  12   4          6.77          8.68         8.22 o                         
   3  12   4          1.24          7.14        11.57 o                         
   4  12   4          1.38         -3.67         6.03 o                         
  -2  13   4          4.21         86.49        21.90 o                         
  -1  13   4          0.77         12.24        11.52 o                         
   0  13   4          6.37         18.42         5.99 o                         
   1  13   4          0.16          0.73         5.33 o                         
   2  13   4          1.42         12.46        18.17 o                         
  -7   0   5        219.51        991.56        87.57 o                         
  -5   0   5         80.30        510.62        53.39 o                         
  -3   0   5        297.16       4187.36       821.34 o                         
  -1   0   5       1548.80       3250.91      1286.19 o                         
   1   0   5        954.25        786.15       290.64 o                         
   5   0   5        166.97        882.15       120.18 o                         
  -7   1   5         65.05        166.75        68.98 o                         
  -6   1   5        107.84        416.67        77.38 o                         
  -5   1   5         25.19         58.46        37.33 o                         
  -4   1   5          1.00          0.70        27.46 o                         
  -3   1   5       1085.28       3794.09       658.43 o                         
  -2   1   5        173.27        279.44        40.19 o                         
  -1   1   5        188.13        912.29       329.73 o                         
   1   1   5         81.30        -47.77       208.62 o                         
   3   1   5        206.14       5383.49       293.50 o                         
   4   1   5        267.98         64.85        43.02 o                         
   5   1   5         38.22         19.04        33.33 o                         
   6   1   5         54.65        139.63        40.04 o                         
  -7   2   5         49.27        186.01        46.38 o                         
  -6   2   5         41.67        227.21       232.36 o                         
  -5   2   5        230.44        325.23       135.20 o                         
  -4   2   5        124.94        163.26        65.36 o                         
  -3   2   5         15.79        474.36        47.55 o                         
  -2   2   5        341.02       1889.61       736.53 o                         
  -1   2   5        459.01        179.15        24.34 o                         
   0   2   5          1.77         42.66        15.06 o                         
   1   2   5       1614.46       1786.76        90.23 o                         
   5   2   5        137.11       2791.60       118.91 o                         
   6   2   5          0.08        168.52        80.98 o                         
  -8   3   5          0.60         12.02         3.20 o                         
  -7   3   5         19.61         17.31        33.85 o                         
  -6   3   5        246.37        221.31       161.33 o                         
  -5   3   5         43.07         85.36        29.62 o                         
  -4   3   5        208.05        298.71        98.84 o                         
  -3   3   5        326.60        205.07       178.99 o                         
  -2   3   5         66.39         13.43        11.97 o                         
  -1   3   5         24.67         42.44         6.01 o                         
   0   3   5        743.63        505.40        59.21 o                         
   1   3   5       1106.71        873.45        38.32 o                         
   2   3   5        794.76        624.25        33.05 o                         
   3   3   5        203.22         79.09        40.58 o                         
   4   3   5          4.33         -0.72         4.64 o                         
   5   3   5          1.59         37.07        10.36 o                         
   6   3   5         41.05         61.80        68.03 o                         
   7   3   5         26.90         25.71         8.77 o                         
   8   3   5          5.34          4.76         3.68 o                         
  -8   4   5          7.60          6.95         1.78 o                         
  -7   4   5          4.98         15.99         9.94 o                         
  -6   4   5          6.77         18.46        11.05 o                         
  -5   4   5         35.41         47.08         9.42 o                         
  -4   4   5         28.76         49.95         8.10 o                         
  -3   4   5          0.02        128.54        85.15 o                         
  -2   4   5         19.91         43.11         9.38 o                         
  -1   4   5        296.87        136.81        23.09 o                         
   0   4   5        499.89        591.69        56.21 o                         
   1   4   5        331.72        330.00        14.72 o                         
   2   4   5         12.90         20.80         7.39 o                         
   3   4   5        299.61        363.59        32.61 o                         
   4   4   5         96.50        209.39        27.21 o                         
   5   4   5         18.54         38.60        10.93 o                         
   6   4   5         39.33         19.85         6.32 o                         
   7   4   5          9.02        -14.89        26.11 o                         
   8   4   5          0.98          9.03         3.58 o                         
  -8   5   5          0.05          2.96         7.09 o                         
  -7   5   5         24.65         29.80        27.52 o                         
  -6   5   5         46.85         28.58        26.62 o                         
  -5   5   5         82.07         44.12        25.29 o                         
  -4   5   5        107.91        107.78        17.10 o                         
  -3   5   5         56.63        123.52        42.54 o                         
  -2   5   5        870.94        571.99       126.32 o                         
  -1   5   5          5.47         49.74        12.52 o                         
   0   5   5        575.86        810.51       137.53 o                         
   1   5   5         32.40         40.03         8.22 o                         
   2   5   5          0.23         13.25         5.23 o                         
   3   5   5          2.32         42.69        25.07 o                         
   4   5   5        182.78        107.54        22.89 o                         
   5   5   5        218.44        170.50        11.31 o                         
   6   5   5          8.42         38.29         8.17 o                         
   7   5   5          1.22         12.95         9.03 o                         
   8   5   5          0.14         12.88         4.94 o                         
  -7   6   5         13.57          9.85         5.87 o                         
  -6   6   5         66.29         37.09         6.27 o                         
  -5   6   5         55.21         62.24         7.61 o                         
  -4   6   5         92.75         69.94        13.81 o                         
  -3   6   5        127.24        143.36        23.91 o                         
  -2   6   5        246.64        283.23        40.29 o                         
  -1   6   5          0.00         36.64         8.72 o                         
   0   6   5         88.10         86.50        19.40 o                         
   1   6   5         63.23         74.20         9.71 o                         
   2   6   5          0.04          8.44         5.13 o                         
   3   6   5          3.69        152.48        75.94 o                         
   4   6   5        283.54        173.05        11.50 o                         
   5   6   5         21.18         -0.60        21.11 o                         
   6   6   5         13.08          0.85         4.29 o                         
   7   6   5         11.50         13.85         4.24 o                         
   8   6   5          8.08         -4.58         4.58 o                         
  -7   7   5         46.40         15.70         3.49 o                         
  -6   7   5          1.15          3.72         2.70 o                         
  -5   7   5          7.67         42.95         8.61 o                         
  -4   7   5         50.82         62.36        10.26 o                         
  -3   7   5        348.54        370.30        63.57 o                         
  -2   7   5          7.28         25.79         5.72 o                         
  -1   7   5          5.62         75.36        14.92 o                         
   0   7   5         18.43         43.80         5.26 o                         
   1   7   5        281.79        166.16        58.63 o                         
   2   7   5         55.95         90.12         7.87 o                         
   3   7   5         45.96         97.53        25.78 o                         
   4   7   5         34.33         27.27        10.23 o                         
   5   7   5         29.82         45.15        12.03 o                         
   6   7   5          4.21          7.62         6.22 o                         
   7   7   5         14.68          6.23         5.45 o                         
  -6   8   5         10.09         -0.08        13.06 o                         
  -5   8   5          8.77         33.69        12.69 o                         
  -4   8   5        104.27         65.44        19.81 o                         
  -3   8   5         60.71         79.23         7.14 o                         
  -2   8   5          5.48         21.42         5.86 o                         
  -1   8   5        120.27        137.09        26.39 o                         
   0   8   5        548.58        316.50        26.38 o                         
   1   8   5         33.81         44.05        23.59 o                         
   2   8   5         58.19         37.67         6.50 o                         
   3   8   5         81.55         96.92        18.15 o                         
   4   8   5         40.44         40.82        11.86 o                         
   5   8   5         10.88         17.20         4.85 o                         
   6   8   5          2.72         -8.35        14.14 o                         
   7   8   5          3.55         13.55         5.80 o                         
  -6   9   5          1.54         12.91         4.05 o                         
  -5   9   5          2.24         39.29        13.48 o                         
  -4   9   5         28.50         39.14         4.47 o                         
  -3   9   5        131.29         89.83        19.66 o                         
  -2   9   5       1003.51        628.64        91.08 o                         
  -1   9   5        314.59        232.60        38.01 o                         
   0   9   5          1.97          8.73         5.17 o                         
   1   9   5          2.67         29.39        12.08 o                         
   2   9   5         12.57         31.02         6.10 o                         
   3   9   5          3.58          3.00         5.88 o                         
   4   9   5        101.72        103.96        35.44 o                         
   5   9   5         64.49         57.97         9.64 o                         
   6   9   5         16.59         12.74         4.31 o                         
  -5  10   5          8.79         49.87        19.60 o                         
  -4  10   5          4.40         16.49         5.38 o                         
  -3  10   5          2.20         17.94         5.40 o                         
  -2  10   5         41.73         41.87        10.18 o                         
  -1  10   5        112.06         91.05        14.16 o                         
   0  10   5         53.34         92.76        17.73 o                         
   1  10   5         31.21         15.54        16.03 o                         
   2  10   5         13.49         10.37         4.96 o                         
   3  10   5          0.00          6.40         4.36 o                         
   4  10   5        128.16         76.96         8.86 o                         
   5  10   5          5.36         10.05         4.31 o                         
  -4  11   5          0.69         -1.67         4.79 o                         
  -3  11   5          1.95         14.74         7.97 o                         
  -2  11   5         58.96         50.75         8.37 o                         
  -1  11   5        135.42         73.20        10.05 o                         
   0  11   5         33.84         21.09         5.41 o                         
   1  11   5        108.75         71.75        20.25 o                         
   2  11   5          4.51          6.73         4.34 o                         
   3  11   5          3.24         16.14         4.51 o                         
   4  11   5         30.34         36.95         5.41 o                         
  -3  12   5         60.87         26.68         7.07 o                         
  -2  12   5          9.67          7.67         3.89 o                         
  -1  12   5         48.01        110.12        38.80 o                         
   0  12   5         14.45         15.32         4.40 o                         
   1  12   5          3.23         21.63        24.51 o                         
   2  12   5          0.03         18.13        15.57 o                         
   3  12   5          0.03          3.47         4.02 o                         
  -1  13   5         15.76         80.35        51.15 o                         
   0  13   5          9.89         12.12         4.46 o                         
   1  13   5          2.68          7.83         5.92 o                         
  -6   0   6         83.66        344.29        45.24 o                         
  -4   0   6         65.68        226.73        38.44 o                         
  -2   0   6        195.32        851.34        49.43 o                         
   0   0   6        195.93        964.22       285.29 o                         
   2   0   6        296.75        312.78       119.31 o                         
   6   0   6         55.30        278.77        54.71 o                         
  -7   1   6        102.20        496.01       133.12 o                         
  -6   1   6          0.63         35.88        19.47 o                         
  -5   1   6          2.71        203.94        89.82 o                         
  -4   1   6         86.57        176.20        28.33 o                         
  -3   1   6         22.06        394.17        52.79 o                         
  -2   1   6         41.03        379.90       147.10 o                         
  -1   1   6        144.29        183.58        81.12 o                         
   1   1   6          0.11        341.00        42.04 o                         
   2   1   6         94.62        217.67        16.91 o                         
   3   1   6          1.21        149.45        37.85 o                         
   4   1   6         23.25        -27.06        27.06 o                         
   5   1   6          8.12         16.06        31.52 o                         
   6   1   6         26.68       1725.28       114.31 o                         
  -7   2   6          2.82        -75.56        96.92 o                         
  -6   2   6         57.29        114.48        52.24 o                         
  -5   2   6         30.39        107.46        49.45 o                         
  -4   2   6         11.93        128.83        43.18 o                         
  -3   2   6        144.17        848.58        54.97 o                         
  -2   2   6         30.42         -3.53        48.38 o                         
  -1   2   6        508.91        112.48       146.10 o                         
   0   2   6          0.29        242.42        40.76 o                         
   1   2   6         93.28        268.83        32.16 o                         
   2   2   6        292.30        647.40        51.62 o                         
   5   2   6          4.57       1094.14        58.82 o                         
   6   2   6         74.33        978.05       578.17 o                         
  -8   3   6          4.01          2.65         2.36 o                         
  -7   3   6         40.11         35.18        32.30 o                         
  -6   3   6        117.30        117.10        52.03 o                         
  -5   3   6        158.91        147.06        70.76 o                         
  -4   3   6        166.53        194.36       108.10 o                         
  -3   3   6          0.22         26.85        41.64 o                         
  -2   3   6         37.31         89.26        17.26 o                         
  -1   3   6        189.28         55.70         5.62 o                         
   0   3   6        556.03        288.14        57.68 o                         
   1   3   6          9.15         66.95        26.88 o                         
   2   3   6        465.38        207.07        18.26 o                         
   3   3   6        141.48        196.84        17.66 o                         
   4   3   6        258.92        457.29        35.50 o                         
   6   3   6         15.31        238.48        62.61 o                         
  -8   4   6          3.80          5.64         3.30 o                         
  -7   4   6          0.80          6.33        11.28 o                         
  -6   4   6         69.99         61.95        32.94 o                         
  -5   4   6          2.71         23.55         9.86 o                         
  -4   4   6        355.24        266.62       177.26 o                         
  -3   4   6         73.55         78.38         9.23 o                         
  -2   4   6          5.69         -6.87        25.21 o                         
  -1   4   6         74.57         67.43         5.71 o                         
   0   4   6        119.57        434.04        96.65 o                         
   1   4   6        213.30        120.35        12.08 o                         
   2   4   6         13.60         10.26         5.50 o                         
   3   4   6          3.58          9.15         5.01 o                         
   4   4   6        137.49        149.36        27.87 o                         
   5   4   6        233.32        310.21        17.93 o                         
   6   4   6          6.90          4.11        11.27 o                         
   7   4   6          0.35         13.00        10.93 o                         
   8   4   6          1.01         18.55         4.98 o                         
  -7   5   6        141.28         71.92        46.95 o                         
  -6   5   6        196.60         92.30        45.27 o                         
  -5   5   6         13.77         13.76        23.11 o                         
  -4   5   6          0.00         62.12        11.73 o                         
  -3   5   6        143.22        119.02        23.74 o                         
  -2   5   6          2.69         30.68         9.62 o                         
  -1   5   6         60.05         30.74         8.17 o                         
   0   5   6         13.33         46.50         8.20 o                         
   1   5   6        267.41        222.02        39.79 o                         
   2   5   6         58.15         72.94         8.32 o                         
   3   5   6         14.27        106.04        71.32 o                         
   4   5   6        197.02        176.49        11.74 o                         
   5   5   6         57.74         52.04        11.13 o                         
   6   5   6          1.52          3.52         4.55 o                         
   7   5   6          8.19         11.07         6.60 o                         
   8   5   6          0.01         -4.07         4.07 o                         
  -7   6   6         22.28          9.93         9.44 o                         
  -6   6   6         12.77         20.10         2.93 o                         
  -5   6   6         12.80          6.64         6.52 o                         
  -4   6   6        180.29        148.33        32.62 o                         
  -3   6   6        179.60        215.33        52.83 o                         
  -2   6   6          6.54         10.00         4.69 o                         
  -1   6   6        128.35        167.03        25.66 o                         
   0   6   6          7.35         83.68        29.46 o                         
   1   6   6          0.72         10.07         6.50 o                         
   2   6   6         25.58         25.71         5.58 o                         
   3   6   6          0.58         -3.89         7.11 o                         
   4   6   6        141.03        183.73        12.24 o                         
   5   6   6        112.67        148.59        16.40 o                         
   6   6   6         32.40         13.53        11.38 o                         
   7   6   6          4.12          7.25         4.10 o                         
  -7   7   6          7.47          8.45         2.91 o                         
  -6   7   6         63.67         24.26         4.87 o                         
  -5   7   6         87.26         63.58        10.65 o                         
  -4   7   6         21.91         24.57         4.11 o                         
  -3   7   6          2.90         90.19        22.20 o                         
  -2   7   6         65.15         68.92         9.01 o                         
  -1   7   6         55.80        173.68        53.57 o                         
   0   7   6         25.74         64.45        12.95 o                         
   1   7   6        281.26        175.03        36.97 o                         
   2   7   6         29.07         29.72         6.21 o                         
   3   7   6         15.61         12.50         5.26 o                         
   4   7   6          6.86         54.42        23.83 o                         
   5   7   6         78.51         67.68         7.03 o                         
   6   7   6          2.82        -14.08        24.31 o                         
   7   7   6          2.21          4.02         5.72 o                         
  -6   8   6          9.04          6.24        11.78 o                         
  -5   8   6          1.39          2.51         3.06 o                         
  -4   8   6          8.45         35.66        20.01 o                         
  -3   8   6        165.39         94.50        18.39 o                         
  -2   8   6         82.46         94.10        23.38 o                         
  -1   8   6          0.71         44.28        10.89 o                         
   0   8   6        151.47        210.65        19.15 o                         
   1   8   6          0.40         63.09        39.41 o                         
   2   8   6          3.61          8.73         5.92 o                         
   3   8   6         72.61         72.16         7.55 o                         
   4   8   6        150.77        169.63        49.14 o                         
   5   8   6         18.48         11.16         4.83 o                         
   6   8   6          4.38         16.49         7.04 o                         
  -6   9   6         14.69         21.14        14.34 o                         
  -5   9   6          7.39         16.83         3.36 o                         
  -4   9   6          4.94         26.27         3.70 o                         
  -3   9   6        210.08        188.00        19.82 o                         
  -2   9   6         65.77         70.05         9.06 o                         
  -1   9   6          7.95         17.99         4.85 o                         
   0   9   6          0.11         74.17        26.01 o                         
   1   9   6          0.01         12.67         5.39 o                         
   2   9   6         26.30         44.19         7.10 o                         
   3   9   6         18.99          9.22         5.12 o                         
   4   9   6          0.21          6.62         6.42 o                         
   5   9   6         11.41         16.27         4.60 o                         
   6   9   6          0.14         -5.52         5.52 o                         
  -5  10   6          0.00         -7.36         7.36 o                         
  -4  10   6         66.75         43.64        10.49 o                         
  -3  10   6          9.61         14.31         3.73 o                         
  -2  10   6          6.06         61.69        27.49 o                         
  -1  10   6         26.32        114.23        52.05 o                         
   0  10   6        147.63        100.74        10.08 o                         
   1  10   6          6.72         12.87         7.09 o                         
   2  10   6          2.59         11.29         6.41 o                         
   3  10   6         14.90          9.86         4.71 o                         
   4  10   6          0.20          4.96         5.56 o                         
   5  10   6         16.52         14.33         4.36 o                         
  -4  11   6          6.14         13.64         3.46 o                         
  -3  11   6          0.25         11.36         5.54 o                         
  -2  11   6         74.12         79.51         6.13 o                         
  -1  11   6          8.42         30.42         5.47 o                         
   0  11   6          0.70         23.98         6.64 o                         
   1  11   6          8.50         13.73         5.26 o                         
   2  11   6          6.81          9.25         4.37 o                         
   3  11   6          0.84         15.29         4.61 o                         
   4  11   6          0.13          5.57         4.18 o                         
  -3  12   6          6.92          9.28        22.42 o                         
  -2  12   6         12.58         73.82        35.25 o                         
  -1  12   6         24.35         45.20        15.42 o                         
   0  12   6          0.00         15.71        10.04 o                         
   1  12   6         10.78         29.29        20.94 o                         
   2  12   6          7.23          6.56         4.09 o                         
   3  12   6          1.17          6.39         4.15 o                         
  -7   0   7          1.31          1.02        39.27 o                         
  -5   0   7        215.66        859.38        57.94 o                         
  -3   0   7         80.03        900.62        70.78 o                         
  -1   0   7        204.40       3022.18       124.84 o                         
   1   0   7       2087.87       4121.97       228.28 o                         
  -7   1   7          6.19         17.27         5.40 o                         
  -6   1   7         24.82        167.90        42.83 o                         
  -5   1   7         35.86        129.65        41.10 o                         
  -4   1   7         42.05        358.00        45.92 o                         
  -3   1   7        282.03        711.65       238.96 o                         
  -2   1   7        492.51       1444.74       623.52 o                         
  -1   1   7        238.08        994.57        55.04 o                         
   0   1   7        769.69       2782.66       503.79 o                         
   1   1   7        147.52        132.99        17.81 o                         
   2   1   7          0.02        -12.57        33.65 o                         
   4   1   7          4.54        -20.44        25.67 o                         
   5   1   7        150.05         52.17        31.34 o                         
   6   1   7          0.45       1513.67       102.79 o                         
  -8   2   7          7.58         -5.36         5.36 o                         
  -7   2   7          6.88        -15.72        34.41 o                         
  -6   2   7         51.65        110.00       106.77 o                         
  -5   2   7          0.56        191.24        51.70 o                         
  -4   2   7        685.97       2030.41        96.58 o                         
  -3   2   7         14.95        110.26        40.28 o                         
  -2   2   7         85.22        251.69       148.86 o                         
  -1   2   7        107.56        -40.99       142.45 o                         
   1   2   7        177.71        120.11       138.09 o                         
   2   2   7         86.66        148.19        15.04 o                         
   5   2   7          4.60        721.32        67.65 o                         
   6   2   7         20.46         52.84        50.60 o                         
  -8   3   7         18.10          9.41         9.14 o                         
  -7   3   7          0.78          5.13         5.99 o                         
  -6   3   7         68.03        104.25        51.32 o                         
  -5   3   7        502.72        871.11       589.94 o                         
  -4   3   7         37.42        162.08        50.21 o                         
  -3   3   7        150.26        416.93       164.39 o                         
  -2   3   7         11.31         24.05        20.71 o                         
  -1   3   7        151.65         69.88        24.91 o                         
   0   3   7        393.02        225.48        18.79 o                         
   1   3   7          0.46         28.49        10.84 o                         
   2   3   7        295.54        137.60       138.51 o                         
  -7   4   7         44.09         37.26        30.84 o                         
  -6   4   7          6.34         11.15         7.33 o                         
  -5   4   7         24.54         39.30        22.58 o                         
  -4   4   7        277.97        215.10       247.83 o                         
  -3   4   7        343.10        202.85        35.17 o                         
  -2   4   7         37.14         43.47         5.52 o                         
  -1   4   7         26.87         10.68         6.78 o                         
   0   4   7         28.17        163.72        89.18 o                         
   1   4   7         83.55         82.05        18.16 o                         
   2   4   7        206.60        157.85         9.00 o                         
   3   4   7         13.97         27.83         5.68 o                         
   4   4   7        127.85        122.14        11.19 o                         
   5   4   7         26.00          1.70        19.87 o                         
   6   4   7         68.29         38.16         5.52 o                         
   7   4   7          4.51         -3.54         4.05 o                         
   8   4   7          0.55         -4.27         4.27 o                         
  -7   5   7         13.82         22.94        10.69 o                         
  -6   5   7         29.15         25.59         7.71 o                         
  -5   5   7          1.96          5.97        22.82 o                         
  -4   5   7        161.75        126.64        31.12 o                         
  -3   5   7          0.01         39.65        14.98 o                         
  -2   5   7        198.07        163.76        14.89 o                         
  -1   5   7         14.70         33.89        11.12 o                         
   0   5   7        219.34        140.70         9.47 o                         
   1   5   7         61.63         66.11        21.98 o                         
   2   5   7         11.05         16.56         5.18 o                         
   3   5   7         30.19        157.28        10.80 o                         
   4   5   7         28.16         44.42         6.74 o                         
   5   5   7         27.90         34.85        16.05 o                         
   6   5   7          0.02          3.77         7.00 o                         
   7   5   7         54.54         39.42         5.29 o                         
  -7   6   7         46.04         20.62        11.53 o                         
  -6   6   7        115.81         47.48         7.28 o                         
  -5   6   7         38.31         26.90        16.74 o                         
  -4   6   7        267.99        153.88        36.62 o                         
  -3   6   7        131.34         73.68        21.02 o                         
  -2   6   7         29.49         25.11         6.92 o                         
  -1   6   7        121.40         80.05        16.98 o                         
   0   6   7        107.34         91.40        21.06 o                         
   1   6   7          8.78        150.58        85.31 o                         
   2   6   7         37.29         94.22        15.18 o                         
   3   6   7        103.99         98.78         8.65 o                         
   4   6   7          1.38         13.29         5.99 o                         
   5   6   7        106.50        133.61         9.82 o                         
   6   6   7          4.24        -15.51        22.25 o                         
   7   6   7         23.02         24.40         6.80 o                         
  -6   7   7          0.62          5.32         2.81 o                         
  -5   7   7         24.90         24.43         4.52 o                         
  -4   7   7         22.50         39.01         9.01 o                         
  -3   7   7        325.73        292.69        27.52 o                         
  -2   7   7         99.23         74.56        13.86 o                         
  -1   7   7         42.60         31.90         6.42 o                         
   0   7   7         45.73         50.79        17.23 o                         
   1   7   7         62.75         86.53        18.13 o                         
   2   7   7        121.79        113.22         9.24 o                         
   3   7   7         96.57         63.87         7.59 o                         
   4   7   7          0.62         19.42        13.67 o                         
   5   7   7         56.50         30.81         5.80 o                         
   6   7   7          2.53         55.53         5.95 o                         
   7   7   7          5.03          5.72         6.29 o                         
  -6   8   7         43.56          8.50         9.71 o                         
  -5   8   7         10.13         13.13         3.22 o                         
  -4   8   7         39.73          7.41        16.05 o                         
  -3   8   7          0.87         41.45        20.54 o                         
  -2   8   7         26.72         26.68         7.26 o                         
  -1   8   7          7.51         38.56        16.41 o                         
   0   8   7        220.67        214.38        58.37 o                         
   1   8   7         28.27          8.86        53.28 o                         
   2   8   7          8.69         15.61         6.13 o                         
   3   8   7         60.37         38.55         6.29 o                         
   4   8   7         42.74         64.29        31.21 o                         
   5   8   7         45.16         31.01        14.43 o                         
   6   8   7          5.27          6.69         4.18 o                         
  -5   9   7         10.71         13.39         4.99 o                         
  -4   9   7          5.05         20.13         7.74 o                         
  -3   9   7          2.15         17.40         4.10 o                         
  -2   9   7         65.93         41.30         8.61 o                         
  -1   9   7        131.27        106.16        10.20 o                         
   0   9   7          8.70         17.54         5.18 o                         
   1   9   7         12.50         34.90        10.76 o                         
   2   9   7          9.60         25.95         5.68 o                         
   3   9   7          0.55         21.22         5.37 o                         
   4   9   7         11.17         19.65        11.48 o                         
   5   9   7          1.92         17.15         4.97 o                         
   6   9   7          0.63          6.70         6.03 o                         
  -4  10   7          6.12          2.82         3.21 o                         
  -3  10   7         34.37         35.76         9.28 o                         
  -2  10   7          1.14         20.42        13.59 o                         
  -1  10   7        137.64        118.88        19.06 o                         
   0  10   7        114.15         71.71         6.25 o                         
   1  10   7         33.78         15.00         8.46 o                         
   2  10   7          0.11         -1.17         4.55 o                         
   3  10   7         40.66         55.10         6.20 o                         
   4  10   7         34.01         24.48         5.15 o                         
   5  10   7          0.63         -2.89         3.98 o                         
  -3  11   7         44.64         25.32         9.75 o                         
  -2  11   7          0.01         18.03        16.70 o                         
  -1  11   7         78.89         62.29         5.89 o                         
   0  11   7         40.97         35.07        17.66 o                         
   1  11   7         14.33          9.63         4.64 o                         
   2  11   7          8.68         15.34         4.52 o                         
   3  11   7          6.45          5.47         4.34 o                         
   4  11   7          0.16         13.82         4.54 o                         
  -2  12   7          3.05         -1.17         4.10 o                         
  -1  12   7         11.22         25.81        13.93 o                         
   0  12   7         20.15         25.19        17.22 o                         
   1  12   7          0.02          0.96         4.11 o                         
   2  12   7          8.19          6.52         4.24 o                         
  -6   0   8        131.13        307.04        67.45 o                         
  -4   0   8          0.62        454.70        46.29 o                         
  -2   0   8        268.98       1037.76       481.38 o                         
   0   0   8         20.57        260.08       130.03 o                         
   2   0   8        155.77         86.17         9.78 o                         
  -7   1   8          5.69         18.63        21.87 o                         
  -6   1   8          3.67        123.38        60.17 o                         
  -5   1   8          0.50        293.49        93.07 o                         
  -4   1   8        153.15        589.31        62.62 o                         
  -3   1   8         68.07        237.39       111.20 o                         
  -2   1   8          3.48        340.84       151.58 o                         
  -1   1   8         68.58        285.74        37.18 o                         
   0   1   8         47.95        450.33       269.05 o                         
   1   1   8         44.15        100.81        16.66 o                         
   2   1   8         49.12         91.74         7.61 o                         
   4   1   8        104.12        759.84       463.68 o                         
   5   1   8         57.91         45.17        35.01 o                         
  -7   2   8          3.28         11.26         4.22 o                         
  -6   2   8          0.18         98.59        72.64 o                         
  -5   2   8        682.70       2985.82       135.36 o                         
  -4   2   8        199.34        631.51        55.90 o                         
  -3   2   8         13.19        101.50        41.03 o                         
  -2   2   8        105.30        313.68       149.80 o                         
  -1   2   8        677.68       1447.47       693.13 o                         
   1   2   8        381.96        387.90        41.66 o                         
   2   2   8        105.49        161.57        13.88 o                         
   3   2   8          2.02         -7.50         7.50 o                         
   5   2   8          2.86        113.40        51.29 o                         
  -7   3   8          1.40          7.26         4.28 o                         
  -6   3   8          2.28         16.66         8.67 o                         
  -5   3   8        160.42        575.10        59.47 o                         
  -4   3   8        362.68       1523.20        82.82 o                         
  -3   3   8         75.40        231.16       121.14 o                         
  -2   3   8          0.13         15.06        19.96 o                         
  -1   3   8         15.51         23.83        20.09 o                         
   0   3   8         90.56         91.39        17.12 o                         
   1   3   8        134.33        160.66        33.61 o                         
   2   3   8         42.62        283.33        28.26 o                         
  -7   4   8          0.15          5.42         4.53 o                         
  -6   4   8          2.75          9.91         5.03 o                         
  -5   4   8         47.25         53.34        18.09 o                         
  -4   4   8         33.81         19.68        17.32 o                         
  -3   4   8        351.90        172.25        26.23 o                         
  -2   4   8         18.68         20.41         5.85 o                         
  -1   4   8        172.96        168.14        24.08 o                         
   0   4   8         19.61         74.02        24.40 o                         
   1   4   8         23.67         73.43        11.71 o                         
   2   4   8          9.27         55.63         9.48 o                         
   3   4   8         23.62         80.66        11.27 o                         
   4   4   8         58.02        139.07        15.01 o                         
   5   4   8         15.85         51.93         9.01 o                         
   6   4   8          4.83         36.52         7.61 o                         
   7   4   8          7.76         17.48         6.89 o                         
  -7   5   8          0.39         17.92        10.62 o                         
  -6   5   8         19.90         11.63         7.16 o                         
  -5   5   8         17.48         10.59         5.64 o                         
  -4   5   8          1.78          8.25        12.97 o                         
  -3   5   8        113.47         47.68        13.18 o                         
  -2   5   8         10.68         18.51         4.87 o                         
  -1   5   8         18.66         20.50         8.59 o                         
   0   5   8         49.27         49.17         7.24 o                         
   1   5   8         72.38         92.18        18.19 o                         
   2   5   8          0.42         46.92        17.80 o                         
   3   5   8          8.05         21.97        11.04 o                         
   4   5   8         47.01         58.45         7.17 o                         
   5   5   8          0.28         42.54        21.00 o                         
   6   5   8          1.74        -17.80        17.80 o                         
   7   5   8          2.97          7.97         4.40 o                         
  -6   6   8         21.94         15.32         4.30 o                         
  -5   6   8          3.54         45.12        31.88 o                         
  -4   6   8          3.88          5.73         4.17 o                         
  -3   6   8         56.39         56.13        15.33 o                         
  -2   6   8          2.21         13.54         7.73 o                         
  -1   6   8        182.61        154.12        11.59 o                         
   0   6   8         20.01         16.17         6.06 o                         
   1   6   8        100.60         98.70        13.46 o                         
   2   6   8        276.15        219.50        11.64 o                         
   3   6   8        119.51        156.53        11.25 o                         
   4   6   8         48.66        114.97        30.57 o                         
   5   6   8          3.89         38.00        14.84 o                         
   6   6   8          7.90          6.03         5.40 o                         
   7   6   8         24.34         21.44         7.07 o                         
  -6   7   8          5.84         14.78         3.07 o                         
  -5   7   8          5.93          7.33         3.15 o                         
  -4   7   8         19.72         38.56         7.87 o                         
  -3   7   8         59.22         25.94         5.08 o                         
  -2   7   8        251.88        233.43        12.08 o                         
  -1   7   8         22.71         83.39        31.46 o                         
   0   7   8         80.35        126.07        34.79 o                         
   1   7   8          0.31         32.28        15.98 o                         
   2   7   8          1.01          5.07         8.85 o                         
   3   7   8         62.13         67.14         7.54 o                         
   4   7   8         34.85         66.07        33.26 o                         
   5   7   8          4.27          0.50         5.48 o                         
   6   7   8         18.77         21.98         4.73 o                         
  -6   8   8         70.61         30.73        18.90 o                         
  -5   8   8          0.02         13.53         3.32 o                         
  -4   8   8          5.57         10.07        22.20 o                         
  -3   8   8          5.65         10.70         4.02 o                         
  -2   8   8          0.00          3.58         4.45 o                         
  -1   8   8        141.28        104.78        20.48 o                         
   0   8   8         77.82        142.03        21.95 o                         
   1   8   8          0.06         69.51        44.47 o                         
   2   8   8         46.16         45.82         9.18 o                         
   3   8   8          0.41          4.87         5.25 o                         
   4   8   8        135.69         94.20        34.80 o                         
   5   8   8          2.57         21.52         7.12 o                         
   6   8   8          8.69          7.45         6.23 o                         
  -5   9   8          1.44         15.49         5.12 o                         
  -4   9   8         22.51         16.66         3.64 o                         
  -3   9   8          0.89          5.43         4.36 o                         
  -2   9   8         87.97         50.49        13.82 o                         
  -1   9   8          5.69          7.06         5.35 o                         
   0   9   8          0.50         22.33        11.05 o                         
   1   9   8         64.38         54.39         5.72 o                         
   2   9   8          8.49         50.18        28.01 o                         
   3   9   8          0.02          0.57         4.68 o                         
   4   9   8          0.30          0.58         4.72 o                         
   5   9   8          0.29         12.04         4.55 o                         
  -4  10   8          8.31          5.60         3.40 o                         
  -3  10   8         86.45         53.33         9.20 o                         
  -2  10   8          2.37         38.40        19.39 o                         
  -1  10   8        129.02         85.22         8.19 o                         
   0  10   8         11.99         12.36         5.31 o                         
   1  10   8         13.37          9.29         4.47 o                         
   2  10   8          4.50         32.08        17.45 o                         
   3  10   8         44.67         61.19         6.46 o                         
   4  10   8         24.92         28.42         5.18 o                         
  -3  11   8          3.66         14.24         6.06 o                         
  -2  11   8          2.74         11.43         4.09 o                         
  -1  11   8          0.71          5.67         4.26 o                         
   0  11   8          0.00         40.73        11.66 o                         
   1  11   8          5.27          7.40         4.44 o                         
   2  11   8          3.25         -0.78         4.17 o                         
   3  11   8          9.61         10.98         8.17 o                         
   0  12   8          0.04         10.57         5.77 o                         
   1  12   8         23.34         13.18         4.96 o                         
  -5   0   9       1077.60       1637.16       559.23 o                         
  -3   0   9        272.30        404.21       186.30 o                         
  -1   0   9        424.20       1279.74       266.69 o                         
   1   0   9        376.57       1048.62        75.49 o                         
   3   0   9        123.40        155.88        28.37 o                         
  -5   1   9          0.01       1784.74       729.72 o                         
  -4   1   9        278.58        913.89       345.64 o                         
  -3   1   9          4.88        704.31       261.24 o                         
  -2   1   9        353.24        494.21       209.73 o                         
  -1   1   9         33.06        574.06       248.89 o                         
   0   1   9         22.80        377.05       160.72 o                         
   1   1   9          2.40         30.97        16.72 o                         
   2   1   9         24.20         32.57         8.55 o                         
   3   1   9         71.37        101.54         7.93 o                         
   4   1   9         53.08       1192.62        76.68 o                         
   5   1   9         36.27        207.14        44.59 o                         
  -5   2   9         73.07        476.65        58.82 o                         
  -4   2   9          3.18        129.38        48.96 o                         
  -3   2   9         99.48        146.85        97.05 o                         
  -2   2   9         36.67        160.52        42.07 o                         
  -1   2   9        105.48        219.28        55.37 o                         
   1   2   9        309.50        335.75        32.49 o                         
   2   2   9         46.28         60.24        16.73 o                         
   3   2   9         92.63         68.31        10.26 o                         
  -7   3   9          0.36          6.31         7.61 o                         
  -5   3   9         47.79        293.51        53.69 o                         
  -4   3   9         11.31         92.06        49.40 o                         
  -3   3   9         28.79        189.25       101.73 o                         
  -2   3   9        123.63        210.57       127.14 o                         
  -1   3   9          0.51         26.11        28.82 o                         
   0   3   9         60.33        105.93        20.44 o                         
   1   3   9         83.48         68.27       160.23 o                         
   2   3   9         14.52         64.29        11.67 o                         
   3   3   9          1.26         45.37        23.75 o                         
  -7   4   9          7.40         14.33         5.62 o                         
  -5   4   9         11.60         56.19        49.93 o                         
  -4   4   9        108.70        253.78        55.85 o                         
  -3   4   9        195.74         66.50        27.57 o                         
  -2   4   9        210.15        120.23        23.84 o                         
  -1   4   9         87.52         48.67        23.41 o                         
   0   4   9          4.25         43.69        14.68 o                         
   1   4   9         29.57         36.88        27.79 o                         
   2   4   9        189.00         79.56        96.28 o                         
  -6   5   9         16.02        -12.39        26.44 o                         
  -5   5   9        104.45         14.76        75.38 o                         
  -4   5   9         96.24         49.48         5.61 o                         
  -3   5   9         60.38          2.50        25.17 o                         
  -2   5   9        166.53         81.56         9.18 o                         
  -1   5   9         37.35         36.27         7.05 o                         
   0   5   9         75.28         76.74        24.24 o                         
   1   5   9         18.35         23.44         5.42 o                         
   2   5   9         55.40         98.08        31.32 o                         
   3   5   9        360.36        286.54        17.24 o                         
   4   5   9          6.20         10.34         5.65 o                         
   5   5   9         12.29         15.81         5.34 o                         
   6   5   9          1.06          9.36         4.42 o                         
   7   5   9          0.80         -1.71         5.85 o                         
  -6   6   9          3.16          6.36         4.59 o                         
  -5   6   9          1.52          7.87         3.99 o                         
  -4   6   9         18.53         22.47         4.32 o                         
  -3   6   9         87.60         46.80        14.00 o                         
  -2   6   9         51.20         47.81         6.31 o                         
  -1   6   9        159.35        102.52        15.21 o                         
   0   6   9         24.12         66.26        32.33 o                         
   1   6   9        216.32        253.80        21.85 o                         
   2   6   9         11.09         37.41        13.74 o                         
   3   6   9         13.57         15.52         6.31 o                         
   4   6   9         26.16         36.54         6.36 o                         
   5   6   9          1.05          1.43         4.68 o                         
   6   6   9          2.44         -0.18         4.41 o                         
   7   6   9          7.89         23.62         7.80 o                         
  -6   7   9          6.71          0.97         5.12 o                         
  -5   7   9         26.23         14.96         5.79 o                         
  -4   7   9          0.00        -13.09        13.12 o                         
  -3   7   9         71.89         36.33         5.05 o                         
  -2   7   9        157.08         85.17        19.87 o                         
  -1   7   9         76.50         73.34        49.49 o                         
   0   7   9          0.03         29.30         6.53 o                         
   1   7   9        173.51        182.21        27.06 o                         
   2   7   9          0.03         14.56        15.37 o                         
   3   7   9         11.23         33.77        11.82 o                         
   4   7   9          1.87          0.88         5.09 o                         
   5   7   9         10.23         18.99         4.94 o                         
   6   7   9          0.54          7.09         4.41 o                         
  -5   8   9          4.79         19.66        13.32 o                         
  -4   8   9          6.22         30.33         8.08 o                         
  -3   8   9          4.63          5.94         4.09 o                         
  -2   8   9          5.11          6.82         4.35 o                         
  -1   8   9         22.00         24.76        19.54 o                         
   0   8   9          1.93        -16.63        34.66 o                         
   1   8   9          0.09         18.41        14.15 o                         
   2   8   9          0.04          0.75         4.94 o                         
   3   8   9         18.05          6.92         6.51 o                         
   4   8   9         19.12         44.91         6.15 o                         
   5   8   9          2.79         20.27         4.86 o                         
  -4   9   9          1.05         25.79         4.01 o                         
  -3   9   9          7.08          8.62         3.79 o                         
  -2   9   9          4.65         16.36        13.61 o                         
  -1   9   9         15.78         22.99        12.38 o                         
   0   9   9         42.10         57.69        16.35 o                         
   1   9   9         15.34         12.14        23.82 o                         
   2   9   9          4.96         15.22         8.29 o                         
   3   9   9          0.72         -1.68         4.50 o                         
   4   9   9         19.55         21.96         5.09 o                         
   5   9   9          0.21         -2.53         4.14 o                         
  -3  10   9          4.00         16.16         6.92 o                         
  -2  10   9          3.80          7.46         4.01 o                         
  -1  10   9         11.25         22.16        13.53 o                         
   0  10   9          9.72         10.69         4.66 o                         
   1  10   9         10.28         12.76         4.96 o                         
   2  10   9         15.16         18.69         4.90 o                         
   3  10   9          0.38          4.16         4.50 o                         
   4  10   9          9.45         14.43         4.79 o                         
  -2  11   9          0.12          2.73         4.19 o                         
  -1  11   9          9.02          5.24         4.35 o                         
   0  11   9          0.51         -0.31         5.82 o                         
   1  11   9          6.19          8.16         4.68 o                         
   2  11   9         30.21         30.02         5.32 o                         
  -4   0  10        689.45       1064.21       173.56 o                         
  -2   0  10         42.10        972.36       542.28 o                         
   0   0  10         63.00        557.73       228.41 o                         
   2   0  10          0.37          9.41        11.81 o                         
  -5   1  10        246.50        569.28       372.06 o                         
  -4   1  10        228.49       2407.73      1156.65 o                         
  -3   1  10         28.77         58.19        49.97 o                         
  -2   1  10        480.40        826.50       343.15 o                         
  -1   1  10         18.19        422.97        60.97 o                         
   0   1  10          8.41        231.85        36.46 o                         
   2   1  10        235.50        225.20        24.01 o                         
   3   1  10         34.05         35.12         6.54 o                         
  -5   2  10         36.52         52.35        72.94 o                         
  -4   2  10        139.90        422.92        53.06 o                         
  -3   2  10         37.67        185.64        59.72 o                         
  -2   2  10         86.79        228.91        75.88 o                         
  -1   2  10        283.34       1557.97        76.67 o                         
   1   2  10        148.94        112.91        17.09 o                         
   2   2  10        142.68        195.38        18.47 o                         
   3   2  10         54.17         63.76         7.49 o                         
  -5   3  10        220.22        621.80        84.02 o                         
  -4   3  10         58.63        229.99        49.76 o                         
  -3   3  10          3.68         53.63        47.84 o                         
  -2   3  10        182.97        804.33       301.58 o                         
   0   3  10         86.38        249.73       113.85 o                         
   1   3  10         73.42        209.79        74.07 o                         
   2   3  10        105.53        102.04        12.53 o                         
   3   3  10         71.36         97.02        15.79 o                         
  -5   4  10          2.40         10.27        68.72 o                         
  -4   4  10         61.84        380.00        55.48 o                         
  -2   4  10        360.09        107.24        22.09 o                         
  -1   4  10         84.38         31.91        32.52 o                         
   0   4  10          7.62         32.22        16.74 o                         
   1   4  10         23.11         77.30        12.42 o                         
   2   4  10          1.10        111.30        22.93 o                         
   3   4  10         55.21         46.73        18.44 o                         
  -6   5  10          0.10          1.84         4.31 o                         
  -5   5  10          1.65         17.28         7.99 o                         
  -4   5  10          3.48         14.93         4.29 o                         
  -3   5  10         33.67         33.34         8.39 o                         
  -2   5  10          0.62         24.21         5.77 o                         
  -1   5  10         81.70         58.22        17.14 o                         
   0   5  10         13.26         18.15        12.56 o                         
   1   5  10          1.23         17.87         7.15 o                         
   2   5  10        296.66        190.43        40.28 o                         
   3   5  10         92.71        115.56        27.69 o                         
   4   5  10         40.25         29.85         8.99 o                         
   5   5  10          0.05          7.65         6.61 o                         
   6   5  10          2.89          8.99         6.58 o                         
  -6   6  10          0.67          0.74         4.23 o                         
  -5   6  10         10.51          7.99         3.59 o                         
  -4   6  10          6.59         25.97        16.83 o                         
  -3   6  10         40.97         28.88         4.91 o                         
  -2   6  10          9.03         10.23         5.21 o                         
  -1   6  10          8.79         12.82         8.10 o                         
   0   6  10          6.39          7.47         5.31 o                         
   1   6  10         97.24         85.66         7.12 o                         
   2   6  10          0.33         27.06        18.53 o                         
   3   6  10         20.33         41.55        33.05 o                         
   4   6  10          6.66         11.46         5.30 o                         
   5   6  10          0.06         -4.46         4.46 o                         
   6   6  10          0.38          3.95         6.01 o                         
  -5   7  10          1.62          6.96         3.80 o                         
  -4   7  10          0.27        -15.13        15.13 o                         
  -3   7  10          1.74         13.58         5.95 o                         
  -2   7  10         31.10         45.05        25.60 o                         
  -1   7  10         55.74         58.41        18.25 o                         
   0   7  10         91.01         84.68         6.84 o                         
   1   7  10          6.80         13.11         5.18 o                         
   2   7  10         19.18         19.21         5.53 o                         
   3   7  10          3.21          0.91         4.90 o                         
   4   7  10          5.02          7.27        12.09 o                         
   5   7  10          2.45          8.72         4.48 o                         
   6   7  10         16.39         28.25         7.70 o                         
  -4   8  10         20.79         20.61         3.96 o                         
  -3   8  10          2.11          7.52         3.86 o                         
  -2   8  10          0.67          3.57         4.99 o                         
  -1   8  10          0.54         34.00        17.66 o                         
   0   8  10         10.53         52.18        26.43 o                         
   1   8  10         26.08         23.95         6.19 o                         
   2   8  10         21.94         33.06         5.41 o                         
   3   8  10         24.27         47.98         6.15 o                         
   4   8  10         14.93         20.10         4.99 o                         
   5   8  10          0.53          6.74         4.38 o                         
  -4   9  10          2.37          3.87         3.66 o                         
  -3   9  10          6.41          5.71         4.70 o                         
  -2   9  10          4.95         11.08         4.09 o                         
  -1   9  10          6.21          9.17         5.96 o                         
   0   9  10          4.25          0.14        12.13 o                         
   1   9  10          2.71         29.43        24.56 o                         
   2   9  10          1.34          8.69         6.17 o                         
   3   9  10          8.28          6.75         4.58 o                         
   4   9  10          5.38         11.68         4.65 o                         
  -3  10  10          0.03          4.52         6.16 o                         
  -2  10  10         16.57         16.61         4.26 o                         
  -1  10  10          0.32         17.20         4.66 o                         
   0  10  10          4.69          3.58         4.38 o                         
   1  10  10          0.16          4.78         4.41 o                         
   2  10  10          4.14          3.30         4.30 o                         
   3  10  10          2.17         -0.07         4.19 o                         
   0  11  10          4.75          6.83         4.49 o                         
   1  11  10          1.08          1.23        11.55 o                         
  -3   0  11        386.61        183.11        45.06 o                         
  -1   0  11          5.88       1133.56       116.55 o                         
   1   0  11         32.11       2031.21        87.29 o                         
   3   0  11        172.65        214.43        18.99 o                         
  -4   1  11          1.42         42.11        32.01 o                         
  -3   1  11         93.59       1268.71       544.00 o                         
  -2   1  11         65.06        316.41        92.22 o                         
  -1   1  11        208.77        921.29       238.72 o                         
   0   1  11         16.38        104.10        38.06 o                         
   2   1  11         18.92         65.92        12.45 o                         
   3   1  11          1.40         15.02         6.63 o                         
   4   1  11          0.35         -1.18        13.43 o                         
  -4   2  11          0.68         82.30        46.45 o                         
  -3   2  11          0.20        -21.52        45.57 o                         
  -2   2  11          4.52         59.89        37.08 o                         
  -1   2  11         35.73        273.34        45.03 o                         
   1   2  11          8.82         49.09        18.49 o                         
   2   2  11         46.92         56.08        11.69 o                         
   3   2  11          0.27         29.09        10.03 o                         
   4   2  11         25.58         23.31         8.41 o                         
  -4   3  11          2.13         90.38        45.65 o                         
  -3   3  11          0.10         16.35        46.86 o                         
  -2   3  11         54.94        216.21        61.42 o                         
   1   3  11          9.07         55.45        14.24 o                         
   2   3  11         43.31         90.07        16.20 o                         
   3   3  11         32.58         61.63        13.09 o                         
   4   3  11         47.07         42.27         6.77 o                         
  -4   4  11          2.21         25.33        48.03 o                         
  -3   4  11         58.03        226.53        67.16 o                         
   0   4  11         21.25         45.10        28.16 o                         
   1   4  11          6.18        -62.05        91.76 o                         
   2   4  11         94.17         83.84        12.72 o                         
   3   4  11         28.98         55.62        13.70 o                         
   4   4  11         65.72         32.12         6.76 o                         
   0   5  11          1.16         69.71        15.78 o                         
   1   5  11         90.83        147.46        43.27 o                         
   2   5  11         11.56         24.06        11.56 o                         
   3   5  11          0.78         24.09        14.25 o                         
  -5   6  11          2.86          7.04         3.61 o                         
  -4   6  11          5.41        -22.32        22.32 o                         
  -3   6  11          2.11          9.38         5.01 o                         
  -2   6  11        102.50         49.81         5.78 o                         
  -1   6  11          0.02          6.17         4.95 o                         
   0   6  11          0.25          5.80         4.98 o                         
   1   6  11         57.17         51.42         6.16 o                         
   2   6  11          6.46         52.63        21.19 o                         
   3   6  11          0.10          7.64         9.92 o                         
   4   6  11          0.00         10.28         5.07 o                         
   5   6  11          3.85          9.43         4.54 o                         
   6   6  11          3.29          4.98         6.27 o                         
  -5   7  11          0.12          6.58         5.43 o                         
  -4   7  11          3.80         14.55        13.09 o                         
  -3   7  11         28.32         25.32         4.68 o                         
  -2   7  11          8.19         -7.65        30.44 o                         
  -1   7  11          8.89          6.07         4.65 o                         
   0   7  11          0.35         10.26         7.77 o                         
   1   7  11          1.76          7.75         4.78 o                         
   2   7  11          0.35          8.36         7.64 o                         
   3   7  11          3.77         48.09        36.95 o                         
   4   7  11          0.15         11.39         4.85 o                         
   5   7  11          0.01         -4.29         4.29 o                         
  -4   8  11          7.25          5.53         3.76 o                         
  -3   8  11          2.29          3.47         3.93 o                         
  -2   8  11          3.86         -1.12         3.91 o                         
  -1   8  11         42.89         -2.41        51.00 o                         
   0   8  11         40.33         23.83         5.86 o                         
   1   8  11         17.62         19.73         5.36 o                         
   2   8  11          5.48          8.82         8.79 o                         
   3   8  11          0.01          5.83         4.65 o                         
   4   8  11          3.62          9.47         4.62 o                         
  -3   9  11          0.29          0.87         4.30 o                         
  -2   9  11          0.18          7.69         4.00 o                         
  -1   9  11          0.48         -3.16         4.21 o                         
   0   9  11          0.95          5.57         4.50 o                         
   1   9  11          3.06         11.48         4.70 o                         
   2   9  11          6.51          7.33         4.55 o                         
   3   9  11          1.69         -1.51         4.38 o                         
  -1  10  11         13.11          3.75         4.27 o                         
   0  10  11          2.58         -1.71         4.23 o                         
   1  10  11          0.07          3.48         4.37 o                         
   2  10  11          0.50          4.91         4.40 o                         
  -2   0  12         18.77       4421.92       202.92 o                         
   0   0  12          0.10         88.91        54.67 o                         
   2   0  12        109.02        118.88        19.55 o                         
   4   0  12         11.14         15.07        10.39 o                         
  -3   1  12          1.09         73.94        30.02 o                         
  -2   1  12        919.90       2390.02      1261.02 o                         
  -1   1  12         22.27        805.55       503.31 o                         
   0   1  12         18.93        145.74        60.62 o                         
   2   1  12         37.84         46.62        13.88 o                         
   3   1  12          1.36         17.40         6.89 o                         
   4   1  12          2.74          6.95         6.99 o                         
  -3   2  12        210.25        771.59        58.82 o                         
  -2   2  12         73.77        317.16        61.60 o                         
  -1   2  12        280.23       1412.46       107.49 o                         
   1   2  12         13.79          7.58        26.40 o                         
   2   2  12         66.25         55.44        19.62 o                         
   3   2  12         19.30         28.71        10.52 o                         
   4   2  12         28.73         32.48         6.63 o                         
  -3   3  12          4.07         55.09        45.23 o                         
  -2   3  12          4.74         30.63        49.18 o                         
   1   3  12         84.57         50.47        15.41 o                         
   2   3  12          0.16         -9.64        11.58 o                         
   3   3  12         27.38         31.06        11.41 o                         
   4   3  12          2.25          3.15         5.99 o                         
  -3   4  12         22.54        282.64        67.83 o                         
   0   4  12          7.42        113.69        67.18 o                         
   1   4  12          0.08         77.08        54.79 o                         
   2   4  12         57.23         72.97        12.16 o                         
   3   4  12          1.80         23.92        11.41 o                         
   0   5  12         17.12         15.93        15.21 o                         
   1   5  12          1.74        -17.29        88.32 o                         
   2   5  12         22.01         32.23        14.02 o                         
   3   5  12          9.35         36.77        12.22 o                         
  -4   6  12          0.54         17.03         4.76 o                         
  -3   6  12         13.42         11.17         5.96 o                         
  -2   6  12          2.93         12.59         6.32 o                         
  -1   6  12          0.00         12.21        11.98 o                         
   0   6  12          0.59         17.16         6.78 o                         
   1   6  12         10.95         16.79         6.39 o                         
   2   6  12          3.23        -28.04        68.02 o                         
   3   6  12          0.12         18.00         7.14 o                         
   4   6  12          1.35         76.70        10.52 o                         
   5   6  12          2.66         11.72         6.34 o                         
  -4   7  12         18.58          8.50         3.84 o                         
  -3   7  12         12.51          6.63         4.07 o                         
  -2   7  12         22.05         20.89         4.59 o                         
  -1   7  12         12.92         14.10         5.27 o                         
   0   7  12         20.16         17.96         5.53 o                         
   1   7  12          5.79          6.57         5.95 o                         
   2   7  12          0.08          9.71         6.06 o                         
   3   7  12         30.65         26.92         5.32 o                         
   4   7  12          6.39         11.27         4.91 o                         
  -3   8  12          0.52          1.40         4.53 o                         
  -2   8  12          3.54          7.28         4.08 o                         
  -1   8  12          6.97         15.58         4.81 o                         
   0   8  12         17.62         10.50         5.48 o                         
   1   8  12         28.40         14.92         4.97 o                         
   2   8  12          0.57          5.80         4.67 o                         
   3   8  12          1.37         -0.37         4.62 o                         
   4   8  12         11.43         12.57         5.09 o                         
  -2   9  12          2.10          8.73         4.05 o                         
  -1   9  12          0.70          5.85         4.34 o                         
   0   9  12          6.09          6.37         4.49 o                         
   1   9  12          0.01          0.03         4.43 o                         
   2   9  12          2.52          4.86         4.46 o                         
   3   0  13          0.73         20.84         9.64 o                         
  -2   1  13          2.21         60.57        30.01 o                         
   2   1  13         61.07         48.52        14.35 o                         
   3   1  13          4.93          5.89         7.12 o                         
   4   1  13          0.15          6.00         6.13 o                         
  -2   2  13        133.66        361.67        49.03 o                         
   2   2  13         50.17         36.68        12.57 o                         
   3   2  13          7.48         33.71        10.06 o                         
   4   2  13          0.06          6.78         6.05 o                         
  -2   3  13          6.63         79.37        47.44 o                         
   1   3  13         25.57         38.28        15.50 o                         
   2   3  13         45.48         51.80        15.67 o                         
   3   3  13          1.90          2.60        10.42 o                         
   4   3  13          0.71          3.17         6.45 o                         
   0   4  13         92.98        -83.43       167.35 o                         
   1   4  13          1.64         23.46        13.09 o                         
   2   4  13          1.33          5.81        10.50 o                         
   3   4  13          1.32         23.45        10.84 o                         
   0   5  13          6.80         30.80        27.06 o                         
   1   5  13          0.02         -4.15        22.04 o                         
   2   5  13          2.89         -5.13        10.74 o                         
   3   5  13         23.16         17.87        11.32 o                         
  -1   6  13          4.53         14.89        17.90 o                         
   0   6  13          5.58         21.69        14.04 o                         
   1   6  13          0.40        146.43        80.91 o                         
   2   6  13          0.47        105.92        56.76 o                         
  -3   7  13         16.97         20.99         4.39 o                         
  -2   7  13          8.65          8.03         4.90 o                         
  -1   7  13          7.47          7.76         4.56 o                         
   0   7  13          2.97         13.11         4.96 o                         
   1   7  13          0.33         13.64        10.24 o                         
   2   7  13          1.49          2.81         4.53 o                         
   3   7  13         24.76         19.87         5.06 o                         
   4   7  13         10.19         -1.29         6.38 o                         
  -2   8  13          0.74          0.89         4.08 o                         
  -1   8  13          1.32         -1.55         4.44 o                         
   0   8  13          0.68         -1.47         4.48 o                         
   1   8  13         20.40         17.14         5.54 o                         
   2   8  13          1.85          2.06         4.66 o                         
   2   1  14         25.35         26.44        14.69 o                         
   3   1  14          0.81          0.63         7.25 o                         
   2   2  14          0.08          0.07        12.33 o                         
   3   2  14          0.76         -7.74         9.58 o                         
   1   3  14          4.94         -8.36        15.65 o                         
   2   3  14          0.32         12.55        11.30 o                         
   3   3  14          0.07          1.08        10.14 o                         
   1   4  14         61.56         33.19        13.50 o                         
   2   4  14          6.01          4.45        10.41 o                         
   0   5  14         56.20         36.54        16.12 o                         
   1   5  14          3.35         60.76        55.51 o                         
  -2   7  14          5.48          4.49         6.25 o                         
  -1   7  14         10.32          9.25         6.31 o                         
   0   7  14          0.17         11.19         6.63 o                         
   1   7  14          2.80          9.58         6.69 o                         
   2   7  14          7.33         10.18         6.69 o                         
   2   1  15          0.02          5.27        19.13 o                         
                                                                                
