# Supplementary material for: Ab initio structure determination of nanocrystals of organic pharmaceutical compounds by electron diffraction at room temperature using a Timepix quantum area direct electron detector
Source: Acta Crystallogr A Found Adv. 2016 Feb 5;72(Pt 2):236–42. doi: 10.1107/S2053273315022500 (PMC4770873; doi:10.1107/S2053273315022500)
Supplement: Supplementary file 6 [file a-72-00236-sup6.hkl]

data_nicotinic_acid_2x-merged                                                   
_shelx_title ' nicotinic_acid_2x-merged.res in P2(1)/c'                         
_shelx_refln_list_code          4                                               
_shelx_F_calc_maximum       63.87                                               
_exptl_crystal_F_000       255.95                                               
_reflns_d_resolution_high  0.7542                                               
                                                                                
loop_                                                                           
 _space_group_symop_operation_xyz                                               
 'x, y, z'                                                                      
 '-x, y+1/2, -z+1/2'                                                            
 '-x, -y, -z'                                                                   
 'x, -y-1/2, z-1/2'                                                             
                                                                                
_cell_length_a     7.4060                                                       
_cell_length_b    11.6915                                                       
_cell_length_c     7.3770                                                       
_cell_angle_alpha  90.000                                                       
_cell_angle_beta  114.448                                                       
_cell_angle_gamma  90.000                                                       
                                                                                
_shelx_F_squared_multiplier     1.000                                           
                                                                                
loop_                                                                           
 _refln_index_h                                                                 
 _refln_index_k                                                                 
 _refln_index_l                                                                 
 _refln_F_squared_calc                                                          
 _refln_F_squared_meas                                                          
 _refln_F_squared_sigma                                                         
 _refln_observed_status                                                         
   0   2   0          9.44        948.35        85.28 o                         
   1   3   0        100.32        168.87        34.22 o                         
   0   4   0        194.99        465.25        45.14 o                         
   1   4   0         51.41        101.23         6.56 o                         
   1   5   0        278.54        726.07        46.38 o                         
   2   5   0        144.64        153.63        40.72 o                         
   0   6   0         80.05        220.22        26.62 o                         
   1   6   0        194.36        309.31        40.00 o                         
   2   6   0        148.93        200.45        50.42 o                         
   1   7   0         12.51         20.18        18.25 o                         
   2   7   0          0.46          0.40         2.93 o                         
   3   7   0         48.49         43.05         5.25 o                         
   0   8   0         23.47        186.56        73.27 o                         
   1   8   0         59.36        135.87         8.31 o                         
   2   8   0          4.88         50.28        10.63 o                         
   3   8   0          5.79          1.18         2.90 o                         
   1   9   0        146.16        313.46        79.98 o                         
   2   9   0         34.48         12.41        32.44 o                         
   3   9   0         21.18         39.88         4.21 o                         
   4   9   0         31.11         37.36         5.34 o                         
   0  10   0        272.65          5.00       368.55 o                         
   1  10   0         12.57         76.56         6.36 o                         
   2  10   0         18.05         40.02         4.28 o                         
   3  10   0          4.25         32.44         3.80 o                         
   4  10   0          6.76          5.66         2.44 o                         
   1  11   0          6.33          3.14         2.82 o                         
   2  11   0          4.50         13.93         3.01 o                         
   3  11   0          4.23          6.42         2.47 o                         
   4  11   0          0.93          4.42         2.27 o                         
   5  11   0          5.93         -1.72         2.70 o                         
   1  12   0         11.91         47.70         4.73 o                         
   2  12   0          0.90         32.63        10.63 o                         
   3  12   0          0.61          7.81         2.49 o                         
   4  12   0          0.01          4.29         2.22 o                         
   5  12   0          0.43         -1.84         1.84 o                         
   1  13   0          0.04         24.82         4.86 o                         
   2  13   0         20.74         95.99         7.51 o                         
   3  13   0          3.21          4.54         2.27 o                         
   4  13   0          0.00          1.01         2.07 o                         
   1  14   0         16.49         29.51         4.99 o                         
   2  14   0          0.63         17.84         4.27 o                         
   3  14   0          4.55          2.67         2.26 o                         
   1  15   0          4.39         42.98         5.15 o                         
   2  15   0          8.08          5.78         2.66 o                         
   0   1   1         18.34          4.49         4.67 o                         
   0   2   1         51.57         77.67         6.46 o                         
   1   2   1        808.72        250.96        30.61 o                         
  -1   3   1        349.51        152.22        44.62 o                         
   0   3   1         51.04         47.25         6.21 o                         
   1   3   1        478.70        258.07        15.92 o                         
  -1   4   1        951.58        713.65        62.85 o                         
   0   4   1        156.23        406.86       102.15 o                         
   1   4   1       1644.32       2126.81       104.15 o                         
  -2   5   1        124.70         89.70        31.14 o                         
  -1   5   1       1087.23       1531.87       131.16 o                         
   0   5   1         61.31        137.12        22.43 o                         
   1   5   1        461.98        764.84        55.37 o                         
   2   5   1        290.89        285.30        51.39 o                         
  -2   6   1        155.75        180.84        49.36 o                         
  -1   6   1         24.94         68.84        43.54 o                         
   0   6   1         11.83         19.70         6.86 o                         
   1   6   1        208.05        602.28        30.45 o                         
   2   6   1          5.43         11.99         2.90 o                         
  -3   7   1          0.82        -11.76        18.92 o                         
  -2   7   1         92.43        107.81        30.91 o                         
  -1   7   1         45.92         33.41        11.21 o                         
   0   7   1         15.79         29.04         5.25 o                         
   1   7   1          1.25          8.72        16.86 o                         
   2   7   1         82.97         81.44         7.01 o                         
   3   7   1         12.39         15.82         3.17 o                         
  -3   8   1         22.24         16.56         9.80 o                         
  -2   8   1         13.20         20.30         3.13 o                         
  -1   8   1        177.77        342.83        18.28 o                         
   0   8   1         20.68         40.92        16.40 o                         
   1   8   1        155.77        317.52        30.92 o                         
   2   8   1          6.65          7.94         3.47 o                         
   3   8   1          4.83          6.56         2.60 o                         
  -3   9   1          8.84         30.87         3.92 o                         
  -2   9   1          7.76         11.26         4.67 o                         
  -1   9   1        257.09        687.00        35.10 o                         
   0   9   1         77.51        176.16        40.57 o                         
   1   9   1         18.56         12.47        44.04 o                         
   2   9   1          9.75         57.41         6.26 o                         
   3   9   1          6.61          2.49         2.41 o                         
   4   9   1          1.38          2.66         3.94 o                         
  -4  10   1          2.08          3.37         3.67 o                         
  -3  10   1         49.49        121.97         8.78 o                         
  -2  10   1          2.18          2.16         2.91 o                         
  -1  10   1          3.57         57.49         5.61 o                         
   0  10   1        559.79       2267.17       894.58 o                         
   1  10   1         24.89         46.05         4.64 o                         
   2  10   1          0.38         50.83        10.05 o                         
   3  10   1         42.78         88.41         7.28 o                         
   4  10   1         16.81         15.41         3.83 o                         
  -4  11   1         30.88         27.39         3.46 o                         
  -3  11   1          0.73          4.19         2.56 o                         
  -2  11   1          3.26          7.99         2.87 o                         
  -1  11   1         49.92        149.76        10.61 o                         
   0  11   1         30.27         99.65        65.22 o                         
   1  11   1          0.26          2.51         2.64 o                         
   2  11   1          4.24          8.63         2.55 o                         
   3  11   1         14.03         56.99         4.90 o                         
   4  11   1          5.45          8.80         2.86 o                         
   5  11   1          0.42          1.00         2.57 o                         
  -5  12   1          0.00          0.80         2.69 o                         
  -4  12   1          4.08          3.88         2.25 o                         
  -3  12   1          0.00         -0.44         2.26 o                         
  -2  12   1         12.68         28.35         3.89 o                         
  -1  12   1         10.86         32.02         4.12 o                         
   0  12   1          0.30          2.61         3.04 o                         
   1  12   1          2.31         -2.28         2.28 o                         
   2  12   1         10.96         29.31         3.45 o                         
   3  12   1          0.60          4.07         2.14 o                         
   4  12   1          0.67          1.02         1.91 o                         
   5  12   1          0.02          1.70         1.92 o                         
  -5  13   1          1.10          3.28         2.21 o                         
  -4  13   1          4.36          6.22         2.38 o                         
  -3  13   1          3.34          1.68         4.23 o                         
  -2  13   1          2.29          7.83         3.42 o                         
  -1  13   1          9.37         28.79         3.72 o                         
   0  13   1          0.68          9.37         4.24 o                         
   1  13   1         17.30         25.41         5.76 o                         
   2  13   1          0.70          2.03         2.32 o                         
   3  13   1          0.52          2.08         2.04 o                         
   4  13   1          7.71          8.77         2.31 o                         
  -4  14   1          4.02          5.32         2.99 o                         
  -3  14   1          0.00          7.80         2.47 o                         
  -2  14   1          2.73         32.40         8.58 o                         
  -1  14   1          2.47          8.85         2.87 o                         
   0  14   1         11.30         22.02         4.96 o                         
   1  14   1          0.41          9.01         4.86 o                         
   2  14   1          5.12         33.35         6.90 o                         
   3  14   1          5.17          5.38         3.45 o                         
  -2  15   1          2.34          9.96         2.94 o                         
  -1  15   1          0.06          2.36         2.52 o                         
   0  15   1          0.00          2.86         3.57 o                         
   1  15   1          1.62          9.96         2.70 o                         
   0   1   2       4079.32       1113.79       132.50 o                         
   0   2   2        224.69         46.11        12.01 o                         
   1   2   2         19.13         22.03         1.89 o                         
  -1   3   2          0.00         31.83        12.73 o                         
   0   3   2          5.21          4.38         7.41 o                         
   1   3   2          9.21         30.82         3.12 o                         
  -1   4   2          0.89         40.44         9.29 o                         
   0   4   2        152.81        162.40        29.80 o                         
   1   4   2         60.27        186.38        10.05 o                         
   2   4   2        286.16        134.32         8.46 o                         
  -2   5   2          9.13          9.87        18.33 o                         
  -1   5   2        189.75        284.18        41.46 o                         
   0   5   2         49.01         85.42        24.16 o                         
   1   5   2          3.45         25.86        25.98 o                         
   2   5   2         17.20         54.73        10.00 o                         
  -2   6   2        252.31        145.55        37.22 o                         
  -1   6   2         44.27         30.08        22.89 o                         
   0   6   2         62.94         58.07        15.65 o                         
   1   6   2        233.12        454.11        23.15 o                         
   2   6   2          8.33         15.94         2.78 o                         
   3   6   2         14.71          6.61         2.95 o                         
  -3   7   2         26.56         -3.26        24.11 o                         
  -2   7   2          1.75          0.38         2.37 o                         
  -1   7   2         13.98         23.03         5.41 o                         
   0   7   2         12.76         33.27         8.15 o                         
   1   7   2          8.12         21.25         6.70 o                         
   2   7   2          8.70         16.08         5.35 o                         
   3   7   2         11.94         12.59         3.13 o                         
  -3   8   2          0.52          9.07         9.42 o                         
  -2   8   2         16.93         14.11        11.32 o                         
  -1   8   2         55.08        115.59         7.59 o                         
   0   8   2         20.93         30.31        12.89 o                         
   1   8   2         19.39         34.55        15.25 o                         
   2   8   2          0.11         10.65        29.13 o                         
   3   8   2          8.92          9.57         3.49 o                         
  -3   9   2          0.90          2.37         3.12 o                         
  -2   9   2         76.17        150.65         9.32 o                         
  -1   9   2         45.35        126.96         8.30 o                         
   0   9   2         53.19         18.76        40.87 o                         
   1   9   2        107.87        219.27        17.47 o                         
   2   9   2          1.33          5.52         2.44 o                         
   3   9   2         28.95         56.23         4.59 o                         
   4   9   2         13.41         16.33         2.48 o                         
  -4  10   2          1.53         -1.28         3.42 o                         
  -3  10   2         11.72         32.19         4.12 o                         
  -2  10   2          8.56         11.96         3.38 o                         
  -1  10   2         76.29        239.47        15.70 o                         
   0  10   2        144.17        398.63        27.16 o                         
   1  10   2          0.84         -1.49         3.63 o                         
   2  10   2         14.40         16.40         2.72 o                         
   3  10   2          0.08          4.68         2.07 o                         
   4  10   2          3.65          2.61         1.90 o                         
  -4  11   2          1.07          2.26         3.06 o                         
  -3  11   2          5.36         27.15         4.83 o                         
  -2  11   2          3.09         15.29         3.28 o                         
  -1  11   2         24.18         27.47        16.07 o                         
   0  11   2          3.56         12.27         4.22 o                         
   1  11   2          0.00          0.42         3.41 o                         
   2  11   2          1.71          5.99         2.23 o                         
   3  11   2          1.09          3.12         1.95 o                         
   4  11   2          3.29          4.30         1.95 o                         
   5  11   2          2.32          0.04         2.60 o                         
  -5  12   2          0.10         -2.77         2.77 o                         
  -4  12   2          0.28          0.23         2.09 o                         
  -3  12   2          1.86          3.43         2.38 o                         
  -2  12   2          3.13          7.55         2.66 o                         
  -1  12   2          9.96         29.36         8.35 o                         
   0  12   2          2.11          9.18         3.72 o                         
   1  12   2          2.67         15.68         4.12 o                         
   2  12   2          0.66          7.40         2.22 o                         
   3  12   2          0.05         -0.33         1.86 o                         
   4  12   2          0.05         -0.68         4.30 o                         
  -5  13   2          8.05          2.77         2.29 o                         
  -4  13   2          1.06          3.09         2.24 o                         
  -3  13   2         10.37         18.79         4.74 o                         
  -2  13   2         10.84         52.13         5.08 o                         
  -1  13   2          0.28          7.48         4.08 o                         
   0  13   2          0.13         -0.36         2.11 o                         
   1  13   2          3.00         17.63         4.29 o                         
   2  13   2          8.78         25.13         3.09 o                         
   3  13   2          1.89         12.14         2.89 o                         
  -4  14   2          9.33         18.73         3.34 o                         
  -3  14   2          4.98          6.53         2.60 o                         
  -2  14   2         15.83         62.61         7.63 o                         
  -1  14   2          3.12          2.89         2.61 o                         
   0  14   2          0.04         -4.80         6.04 o                         
   1  14   2         13.87         19.95         4.60 o                         
   2  14   2          2.46          1.55         2.39 o                         
  -2  15   2          3.21          9.33         3.26 o                         
  -1  15   2          9.16         34.44         4.33 o                         
   0  15   2          3.28         21.61         7.71 o                         
   0   1   3         53.30          7.42         8.89 o                         
   1   1   3         72.30        128.15         6.45 o                         
   0   2   3         60.62         26.66         5.99 o                         
   1   2   3        168.58        126.73        14.60 o                         
  -1   3   3         59.43         33.93        12.36 o                         
   0   3   3         77.82         39.64         9.93 o                         
   1   3   3        212.81        138.70        38.39 o                         
  -1   4   3        147.38         81.77        49.91 o                         
   0   4   3        145.63        149.31        48.30 o                         
   1   4   3        449.23        760.97       131.71 o                         
   2   4   3          4.27         14.68         2.45 o                         
  -2   5   3         62.30         13.22        16.38 o                         
  -1   5   3        319.18        188.95        66.49 o                         
   0   5   3        214.20        189.77        50.64 o                         
   1   5   3          9.41        103.96        44.45 o                         
   2   5   3         43.40         46.48         6.71 o                         
  -2   6   3        185.76        112.66        23.02 o                         
  -1   6   3          0.03         10.76         9.04 o                         
   0   6   3          6.13         13.34         4.08 o                         
   1   6   3        131.02        239.56        26.30 o                         
   2   6   3         27.61         33.51         4.41 o                         
   3   6   3          0.36          3.49         3.34 o                         
  -3   7   3         37.86         -5.09        23.51 o                         
  -2   7   3         15.56         15.06         3.08 o                         
  -1   7   3         40.32         44.40         4.20 o                         
   0   7   3          4.83          9.08         2.71 o                         
   1   7   3          5.26         23.63        16.31 o                         
   2   7   3          2.39          4.03         5.16 o                         
   3   7   3          0.92          2.84         2.03 o                         
  -3   8   3          4.42          5.26         4.14 o                         
  -2   8   3        102.79         53.30        10.51 o                         
  -1   8   3          0.20         12.13        23.27 o                         
   0   8   3         13.65         27.51         9.45 o                         
   1   8   3         10.30          0.50         5.23 o                         
   2   8   3         18.77         23.70         2.84 o                         
   3   8   3          1.20          0.88         2.64 o                         
   4   8   3          0.04          0.14         2.16 o                         
  -3   9   3         13.82         -5.22        14.11 o                         
  -2   9   3          2.35         17.42         3.68 o                         
  -1   9   3        188.99        276.97        31.22 o                         
   0   9   3        174.45        362.91        22.86 o                         
   1   9   3          0.30          0.31         4.06 o                         
   2   9   3         11.39         38.71         3.58 o                         
   3   9   3         16.78         12.07         3.75 o                         
   4   9   3          7.00          5.76         1.81 o                         
  -4  10   3         20.11         23.45         4.85 o                         
  -3  10   3          0.11         18.35         5.87 o                         
  -2  10   3          9.67         14.89         3.30 o                         
  -1  10   3        199.00        444.03        27.68 o                         
   0  10   3         47.09         73.65         6.55 o                         
   1  10   3          2.71         -1.57         3.50 o                         
   2  10   3         14.29         49.63         4.23 o                         
   3  10   3          1.06          1.25         1.82 o                         
   4  10   3          4.47          4.28         1.75 o                         
  -4  11   3         25.23         22.04         4.24 o                         
  -3  11   3          9.26          4.26         2.51 o                         
  -2  11   3          4.37         13.18         4.73 o                         
  -1  11   3         31.02         34.79         4.35 o                         
   0  11   3         64.78        135.61         9.86 o                         
   1  11   3          3.47          1.16         3.31 o                         
   2  11   3          3.23          0.76         1.93 o                         
   3  11   3         15.96         27.83         3.09 o                         
   4  11   3          0.07         -1.37         1.77 o                         
  -4  12   3          0.67          4.48         4.95 o                         
  -3  12   3          1.26          2.27         2.43 o                         
  -2  12   3          0.00         -6.47         8.82 o                         
  -1  12   3          0.46         10.60         2.85 o                         
   0  12   3          7.12         11.23         3.08 o                         
   1  12   3          4.26          3.79         3.35 o                         
   2  12   3          1.22          3.65         2.21 o                         
   3  12   3          2.05          3.59         2.04 o                         
  -5  13   3          2.37          0.10         2.29 o                         
  -4  13   3          0.31         -0.22         2.25 o                         
  -3  13   3          1.09          1.24         2.69 o                         
  -2  13   3          4.25          9.25         2.52 o                         
  -1  13   3          1.19          7.02         2.79 o                         
   0  13   3          6.74         12.31         4.14 o                         
   1  13   3          6.46         -3.26         3.26 o                         
   2  13   3          1.24         -1.53         1.91 o                         
  -3  14   3          3.14          7.26         2.65 o                         
  -2  14   3          0.42         13.11         2.90 o                         
  -1  14   3          4.94         15.79         6.91 o                         
   0  14   3          4.43         19.13         3.35 o                         
   1  14   3          0.31          2.64         3.80 o                         
   1   0   4          3.21          7.26         1.44 o                         
   0   1   4        784.86        381.69        49.23 o                         
   1   1   4          4.15         28.11         4.58 o                         
   0   2   4        170.97        181.94        28.29 o                         
   1   2   4         34.60         23.24         2.59 o                         
  -1   3   4          0.01          5.30         9.45 o                         
   0   3   4         64.99         48.60        17.17 o                         
   1   3   4         14.62         17.26         4.83 o                         
   2   3   4          4.77          6.26         1.54 o                         
  -1   4   4         23.56         16.91         4.11 o                         
   0   4   4         16.11         12.29         2.72 o                         
   1   4   4          0.03          2.70         2.90 o                         
   2   4   4         30.08         19.53         1.86 o                         
  -2   5   4         30.36          7.92        12.31 o                         
  -1   5   4         30.18         17.83        22.22 o                         
   0   5   4         43.45         51.08        16.90 o                         
   1   5   4         36.80         62.85         7.67 o                         
   2   5   4          2.71         16.69         5.16 o                         
  -2   6   4         64.42         -3.74        14.08 o                         
  -1   6   4         13.77         15.43        11.87 o                         
   0   6   4         55.07         51.85        22.31 o                         
   1   6   4         31.01         61.24         9.00 o                         
   2   6   4          0.38          1.46         1.79 o                         
   3   6   4          1.19          5.69         1.68 o                         
  -3   7   4          4.09         -9.23        23.40 o                         
  -2   7   4          3.85         53.95        19.40 o                         
  -1   7   4          2.53          5.52         3.38 o                         
   0   7   4          6.97         17.69         5.62 o                         
   1   7   4          2.84          6.12         2.90 o                         
   2   7   4          9.26         13.72         3.86 o                         
   3   7   4          0.74         -1.09         1.61 o                         
  -2   8   4         28.44         28.30         4.09 o                         
  -1   8   4         23.15         34.69         7.79 o                         
   0   8   4          8.31          6.05         3.01 o                         
   1   8   4          0.92          2.96         2.71 o                         
   2   8   4          4.17          5.71         1.94 o                         
   3   8   4          2.65          2.42         1.72 o                         
   4   8   4          1.62          2.02         1.56 o                         
  -3   9   4          4.99          8.25         2.97 o                         
  -2   9   4         48.10         43.22         4.75 o                         
  -1   9   4          0.10         -5.89        13.10 o                         
   0   9   4         64.19         94.67         7.40 o                         
   1   9   4         30.39         36.07         3.93 o                         
   2   9   4          2.68          7.88         3.13 o                         
   3   9   4         12.95         11.31         2.09 o                         
   4   9   4          5.04         -0.98         1.63 o                         
  -3  10   4          7.86          6.01         2.66 o                         
  -2  10   4          0.33          4.99         5.91 o                         
  -1  10   4         85.02        149.96        29.19 o                         
   0  10   4         21.52         23.15         3.64 o                         
   1  10   4          4.73          6.86         2.59 o                         
   2  10   4          4.56          3.51         1.91 o                         
   3  10   4          1.70          3.78         1.76 o                         
   4  10   4          0.30          0.31         1.63 o                         
  -4  11   4          5.07          6.46         3.66 o                         
  -3  11   4          4.46          1.99         2.39 o                         
  -2  11   4          0.72         -2.18         2.51 o                         
  -1  11   4         14.00         18.48         3.81 o                         
   0  11   4          2.46         15.33         6.57 o                         
   1  11   4          0.18         10.15         2.73 o                         
   2  11   4          0.56          4.00         1.95 o                         
   3  11   4          0.00          2.97         2.24 o                         
  -4  12   4          0.05          2.70         2.30 o                         
  -3  12   4          1.09          2.81         2.27 o                         
  -2  12   4          7.27          9.26         2.84 o                         
  -1  12   4          1.53          0.30         2.68 o                         
   0  12   4          0.83         -3.63         6.05 o                         
   1  12   4          0.19          9.67         3.88 o                         
   2  12   4          0.13          5.20         2.85 o                         
  -4  13   4          0.99          2.11         2.25 o                         
  -3  13   4         15.12          9.60        12.74 o                         
  -2  13   4          0.64          3.08         2.40 o                         
  -1  13   4          0.13          2.46         2.46 o                         
   0  13   4          0.09          3.51         2.74 o                         
   1  13   4          4.71         16.26         5.19 o                         
  -2  14   4         18.04         11.60         3.15 o                         
  -1  14   4          0.11          6.55         4.73 o                         
   0   1   5         15.21         -0.37         6.68 o                         
   1   1   5          1.84          4.58         1.91 o                         
   0   2   5         14.25          5.62         2.92 o                         
   1   2   5         20.67         14.26         5.51 o                         
  -1   3   5          0.76          6.55         8.23 o                         
   0   3   5         24.30          6.54         2.36 o                         
   1   3   5         29.68         22.13         2.77 o                         
   2   3   5          1.28         -1.70         1.70 o                         
  -1   4   5         10.28         47.64        20.04 o                         
   0   4   5        107.52         63.60        20.04 o                         
   1   4   5         11.27         13.87         2.80 o                         
   2   4   5          3.89          0.94         1.57 o                         
  -2   5   5        109.42         17.25        12.47 o                         
  -1   5   5         25.29         25.69        19.01 o                         
   0   5   5         48.46         25.95         7.30 o                         
   1   5   5         60.09         85.87         6.39 o                         
   2   5   5          2.83          6.34         2.07 o                         
   3   5   5          0.05         -1.68         1.68 o                         
  -2   6   5         34.90         17.90        11.90 o                         
  -1   6   5          7.52          6.69         3.06 o                         
   0   6   5          9.55         22.91         3.36 o                         
   1   6   5          5.14          6.23         2.62 o                         
   2   6   5          0.38          0.26         2.04 o                         
   3   6   5         12.96         11.37         1.62 o                         
  -2   7   5         11.35          8.29         3.08 o                         
  -1   7   5          1.42          5.33         2.98 o                         
   0   7   5          4.32          8.03         2.80 o                         
   1   7   5          9.15          2.66         2.47 o                         
   2   7   5          1.00          6.20         2.33 o                         
   3   7   5          6.17          2.32         1.44 o                         
   4   7   5          0.09         -0.01         1.78 o                         
  -2   8   5         76.59         14.47         3.22 o                         
  -1   8   5         18.53         23.53         3.39 o                         
   0   8   5         16.24         17.33         3.18 o                         
   1   8   5          0.24          2.34         3.14 o                         
   2   8   5          7.38          6.19         2.50 o                         
   3   8   5          1.45          4.08         1.56 o                         
   4   8   5          0.72          1.04         1.51 o                         
  -3   9   5          1.13         -3.14         3.33 o                         
  -2   9   5         36.05         43.36         6.47 o                         
  -1   9   5          0.93          1.09         2.70 o                         
   0   9   5         31.80         17.39         3.44 o                         
   1   9   5          1.87         10.67         2.91 o                         
   2   9   5          0.20          0.19         2.42 o                         
   3   9   5          3.24          1.68         1.60 o                         
  -3  10   5          7.17          1.23         2.47 o                         
  -2  10   5          4.74         -2.65         7.72 o                         
  -1  10   5        175.28        180.98        12.45 o                         
   0  10   5          5.03          8.19         2.69 o                         
   1  10   5          0.01         -0.27         2.32 o                         
   2  10   5         15.94         11.14         3.17 o                         
   3  10   5          3.03          2.18         2.74 o                         
  -4  11   5          0.22          5.98         3.44 o                         
  -3  11   5          0.01          0.69         4.42 o                         
  -2  11   5          3.64         -0.22         2.16 o                         
  -1  11   5          2.48          8.25         3.05 o                         
   0  11   5          7.02          7.18         2.63 o                         
   1  11   5          0.01          1.13         2.44 o                         
   2  11   5          0.31          2.31         2.44 o                         
  -4  12   5          0.53          1.90         2.35 o                         
  -3  12   5          2.03          3.08         3.64 o                         
  -2  12   5          2.16          5.73         8.72 o                         
  -1  12   5          0.04          4.73         4.16 o                         
   0  12   5          3.32          0.99         3.65 o                         
   1  12   5          4.80          6.57         2.49 o                         
  -3  13   5          0.28          2.64         3.25 o                         
  -2  13   5          1.27          2.83         2.64 o                         
  -1  13   5          0.00         -1.15         2.09 o                         
   1   0   6         10.46          0.58         2.22 o                         
   2   0   6         46.54         12.89         3.60 o                         
   1   1   6         15.30          8.69         1.82 o                         
   2   1   6         21.56         18.88         1.27 o                         
  -1   2   6          1.08         -5.91        12.99 o                         
   1   2   6          2.88          0.64         1.80 o                         
   2   2   6          0.54          1.13         0.83 o                         
   0   3   6         28.04         18.89         4.78 o                         
   1   3   6          7.22          4.41         1.98 o                         
   2   3   6          1.75         -1.71         1.71 o                         
   0   4   6          2.78         -1.55         2.26 o                         
   1   4   6          7.83          5.68         2.11 o                         
   2   4   6          0.41          0.96         1.91 o                         
  -1   5   6          0.22         -1.28         2.51 o                         
   0   5   6          0.50         -2.01         2.26 o                         
   1   5   6          8.12          4.02         2.41 o                         
   2   5   6          0.32         -0.60         2.65 o                         
   3   5   6          0.34          0.91         1.28 o                         
  -1   6   6          4.86          0.21         2.47 o                         
   0   6   6         23.33         10.50         2.65 o                         
   1   6   6          0.63          0.29         2.10 o                         
   2   6   6          0.36         11.26         3.33 o                         
   3   6   6          3.95         -4.32         8.51 o                         
  -2   7   6          0.68          0.41         3.37 o                         
  -1   7   6          0.23         -2.32         2.36 o                         
   0   7   6          3.20          4.47         4.00 o                         
   1   7   6          0.00          0.11         2.07 o                         
   2   7   6          1.22          5.86         3.11 o                         
   3   7   6          0.77          0.59         1.66 o                         
  -2   8   6         23.65         11.97         2.69 o                         
  -1   8   6          5.16          7.23         3.62 o                         
   0   8   6          0.62          1.76         2.37 o                         
   1   8   6          0.70          2.18         2.26 o                         
   2   8   6          2.49          8.22         3.27 o                         
  -3   9   6          8.82          0.71         3.23 o                         
  -2   9   6          8.76          2.53         2.28 o                         
  -1   9   6         11.01         10.76         3.39 o                         
   0   9   6         25.29          7.13         2.75 o                         
   1   9   6          3.44         -0.82         2.27 o                         
   2   9   6          4.33          7.82         3.37 o                         
  -3  10   6          3.21          3.83         4.71 o                         
  -2  10   6          2.21          4.73         2.44 o                         
  -1  10   6         31.51         17.40         3.66 o                         
   0  10   6          0.44          7.01         2.59 o                         
   1  10   6          3.00          1.71         4.19 o                         
  -4  11   6          3.20         -1.70         3.13 o                         
  -3  11   6          1.85         -0.82         3.99 o                         
  -2  11   6          7.44          9.69         2.59 o                         
  -1  11   6          1.75         -2.32         2.32 o                         
   0  11   6          0.47          2.39         2.28 o                         
  -3  12   6          0.72         -3.76         7.59 o                         
  -2  12   6          4.14          5.03         2.51 o                         
   1   1   7          0.17          0.71         1.40 o                         
   2   1   7          2.74          0.16         1.01 o                         
   1   2   7          1.06          2.10         1.60 o                         
   2   2   7          0.08         -0.57         0.88 o                         
   0   3   7          9.46          3.68         2.82 o                         
   1   3   7          1.02          2.99         1.71 o                         
   2   3   7          0.00         -0.07         1.62 o                         
   0   4   7         23.71          3.56         1.97 o                         
   1   4   7          2.85          0.88         1.74 o                         
   2   4   7          2.98         -1.70         1.73 o                         
  -1   5   7          0.49          2.07         2.95 o                         
   0   5   7          0.86          0.65         2.17 o                         
   1   5   7          7.84          5.94         2.01 o                         
   2   5   7          2.08          0.77         3.29 o                         
  -1   6   7          5.32          1.84         3.69 o                         
   0   6   7         14.49          6.89         2.80 o                         
   1   6   7          0.72          1.06         1.95 o                         
   2   6   7          0.22         -0.82         1.91 o                         
  -2   7   7          6.72          6.57         3.30 o                         
  -1   7   7          0.65         -2.09         2.09 o                         
   0   7   7          1.16          1.67         2.15 o                         
   1   7   7          1.41          2.67         1.99 o                         
  -2   8   7          2.81          3.41         2.72 o                         
  -1   8   7          1.99         -1.45         2.20 o                         
   0   8   7          0.67         -0.19         2.24 o                         
   1   8   7          1.19          2.36         2.05 o                         
  -2   9   7         39.47         11.80         2.79 o                         
  -1   9   7         16.94          9.39         2.76 o                         
   0   9   7          0.97          2.82         2.40 o                         
  -3  10   7          0.00         -0.87         2.11 o                         
  -2  10   7          7.06          6.94         2.51 o                         
  -1  10   7         20.62          3.11         2.67 o                         
   1   1   8          2.05          1.23         2.07 o                         
   1   2   8          0.25          0.59         1.51 o                         
   0   3   8          1.33          0.05         2.38 o                         
   1   3   8          0.39          1.13         3.68 o                         
   0   4   8          1.87          0.98         2.10 o                         
   1   4   8          1.13          1.88         2.15 o                         
   0   5   8          3.50          4.67         1.85 o                         
  -1   6   8          2.97         -1.70         3.17 o                         
   0   6   8          0.91         -1.91         1.91 o                         
  -1   7   8          0.00          0.95         2.03 o                         
  -2   8   8          8.59          1.66         3.25 o                         
                                                                                
