# Supplementary material for: Ab initio structure determination of nanocrystals of organic pharmaceutical compounds by electron diffraction at room temperature using a Timepix quantum area direct electron detector
Source: Acta Crystallogr A Found Adv. 2016 Feb 5;72(Pt 2):236–42. doi: 10.1107/S2053273315022500 (PMC4770873; doi:10.1107/S2053273315022500)
Supplement: Supplementary file 7 [file a-72-00236-sup7.hkl]

data_carbamazepine_adt3d
#==============================================================================

loop_
_refln_index_h
_refln_index_k
_refln_index_l
_refln_F_meas 
_refln_F_sigma
_refln_F_calc
_refln_phase_calc
_refln_observed_status

   2   9   5        10.6945         0.1648        15.5430       179      o 
   0  11   7         6.4760         0.1648         4.0189       179      o 
   3   5  -9        10.5952         0.1648        10.1798         0      o 
   3   8 -15         3.0899         0.1648         4.3847       179      o 
   0   8   4        12.8161         0.1648        11.8179       179      o 
   2  12   3         4.9582         0.1648         4.2975         0      o 
   1  11   7         4.9919         0.1648         4.0539         0      o 
   0  11   2         6.7270         0.1648         2.4931         0      o 
   4   4 -12         5.3586         0.1648         6.7104       179      o 
   2   8   5         9.7722         0.1648         2.4922         0      o 
   7  12  -2         2.1840         0.1648         0.8873         0      o 
   2   5 -10         8.2616         0.1648         9.3128         0      o 
   4   8  -8         5.3415         0.1648         7.5583       179      o 
   3   7 -17         2.0032         0.1648         3.0527         0      o 
   3  10 -14         2.1563         0.1648         0.6813       179      o 
   0  15   3         2.3571         0.1648         3.4677       179      o 
   3  11   3         4.5563         0.1648         5.4987       179      o 
   3  10  -8         3.9465         0.1648         5.2351       179      o 
   2   6  -8         8.6005         0.1648         9.0092       179      o 
   1  12   4         4.0695         0.1648         4.0217       179      o 
   1   7  -3        13.0636         0.0582        13.9862       179      o 
   1  11  13         2.1108         0.1648         0.1860         0      o 
   3  10   5         4.8132         0.1648         1.0919         0      o 
   3   7   3         9.7167         0.1648        14.7184         0      o 
   4  10  -5         4.1145         0.1648         5.1999         0      o 
   5   7 -14         2.1136         0.1648         1.7746         0      o 
   1   7  -9         6.4943         0.1648         7.4853         0      o 
   1  10   7         4.6756         0.1648         5.9171       179      o 
   4  12   5         2.7102         0.1648         5.0598       179      o 
   1   9  -8         5.1135         0.1648         3.2098         0      o 
   0  14   9         1.8075         0.1648         3.1393       179      o 
   3  15  -2         1.8490         0.1648         2.4636         0      o 
   2  10   8         3.9048         0.1648         1.0629       179      o 
   5   7 -13         2.3174         0.1648         4.3808       179      o 
   0  14   0         3.8030         0.1648         4.6703       179      o 
   1   9   5         6.7153         0.1648         8.3172       179      o 
   2   9  -3         7.1059         0.1648         9.5205         0      o 
   1   5   3        18.1382         0.1648        21.5274         0      o 
   0   8   5         8.4345         0.1648        10.8847       179      o 
   5  11  -8         2.2341         0.1648         0.9878       179      o 
   1   5   4        16.2998         0.1648        17.6731         0      o 
   1  10   8         4.0538         0.1648         5.1705         0      o 
   2  12  -1         3.7739         0.1648         5.2195         0      o 
   3   5 -10         5.8030         0.0897         4.6376       179      o 
   2   6   0        14.3773         0.1648         9.6784       179      o 
   0   8   8         5.9936         0.1648         5.7691       179      o 
   2   7   8         6.3683         0.1648         7.7962       179      o 
   3   8 -10         3.8378         0.0582         3.1274       179      o 
   4   8  -6         5.0336         0.1648         6.6193         0      o 
   0  13   7         2.4600         0.1648         3.6708         0      o 
   1   6  -9         7.0937         0.1648         7.9882       179      o 
   2  11   8         3.0842         0.1648         1.4403       179      o 
   4   9  -5         4.5280         0.1648         5.7198       179      o 
   2  14   4         2.1994         0.1648         3.4337         0      o 
   4   4 -11         4.5643         0.1648         4.8067         0      o 
   4   5 -14         2.6757         0.0897         3.1492       179      o 
   1  12 -12         1.7903         0.1648         0.4331         0      o 
   4  10  -7         3.2197         0.1648         5.9979       179      o 
   3   4  -3        14.7250         0.1648        16.6501         0      o 
   1   6  -4        12.9800         0.0897        14.8803       179      o 
   1   9   4         6.7868         0.1648         6.7529       179      o 
   0  13  11         1.6800         0.1648         0.5141         0      o 
   2  12  11         1.8642         0.1648         1.6192       179      o 
   3   5 -13         3.4669         0.1648         2.5447         0      o 
   8   8  -7         1.8411         0.4660         2.0076         0      o 
   0  11  13         1.8552         0.1648         3.4933       179      o 
   0  12  12         1.7723         0.1648         3.7384       179      o 
   1  11  -5         4.0653         0.0897         4.6679       179      o 
   3   7 -12         3.2376         0.1648         2.8673         0      o 
   1  11  -9         2.8826         0.1648         1.6053       179      o 
   3   8 -16         1.6028         0.1648         1.5969       179      o 
   3   9   4         5.3694         0.1648         8.9083         0      o 
   0  13   9         1.9900         0.1648         0.9331         0      o 
   1  11   2         4.6171         0.1648         2.7395       179      o 
   0   9  13         2.4681         0.1648         0.2351       179      o 
   5   7 -16         1.3987         0.4660         1.2897         0      o 
   1   8  -1         9.4852         0.1648        11.3571         0      o 
   3   6  -8         6.2730         0.1648         6.7083         0      o 
   2  10  14         1.7182         0.1648         2.1774         0      o 
   4   5 -11         3.9793         0.1648         4.0973         0      o 
   5   6  -7         4.7366         0.1648         8.5694         0      o 
   1   6   2        14.2866         0.1648        14.2908       179      o 
   0   7  17         1.6911         0.1648         0.4010       179      o 
   0   5   5        13.9587         0.1648        13.6741       179      o 
   2  11 -13         1.6975         0.1648         0.6959       179      o 
   1  10  -7         4.1199         0.1648         1.2919         0      o 
   2  15   0         1.8021         0.1648         1.0151         0      o 
   4   5 -13         2.9128         0.0897         3.1894         0      o 
   3  10  14         1.5482         0.1648         0.8702         0      o 
   3  10  -7         3.4697         0.1648         3.8976         0      o 
   2  11   6         3.3776         0.1648         4.8438       179      o 
   2  13   5         2.3900         0.1648         2.7434         0      o 
   6  11   9         1.4934         0.4660         2.5725       179      o 
   0   7  16         1.9339         0.1648         2.1574       179      o 
   0  13   8         2.0794         0.1648         2.3980         0      o 
   1  10 -14         1.7669         0.1648         0.9993         0      o 
   1  13  -6         2.3644         0.1648         1.5240         0      o 
   1   7  -5         8.9624         0.1648         8.2593         0      o 
   2   7  -2         9.9861         0.1648        11.5889       179      o 
   4   3 -11         4.4895         0.1648         4.1297       179      o 
   4  13   3         2.0765         0.1648         0.9636       179      o 
   2  10   4         4.6521         0.1648         5.0942       179      o 
   4   3 -14         2.7825         0.0897         4.0800         0      o 
   1   9  10         3.4007         0.1648         1.3195         0      o 
   1   7   7         7.0280         0.1648         4.8685         0      o 
   0  10   6         4.4245         0.1648         6.0832         0      o 
   3   7  -8         5.0845         0.1648         3.7415         0      o 
   3  10 -13         1.7390         0.1648         3.2391         0      o 
   0  10   7         3.9929         0.1648         5.3505         0      o 
   6   9  -1         3.0552         0.1648         5.2920         0      o 
   0   6   1        14.5470         0.1648        14.3304         0      o 
   5   9  -5         3.3062         0.1648         5.1815         0      o 
   3  13  -8         1.7374         0.1648         0.2584       179      o 
   5  12  -7         1.7391         0.1648         1.2961         0      o 
   1  12   2         3.3887         0.1648         5.6928         0      o 
   3   7 -13         2.5525         0.1648         1.6438       179      o 
   3  14  -4         1.7903         0.1648         1.6670       179      o 
   3   4 -11         4.7055         0.0897         5.6591       179      o 
   2   1 -10         7.5849         0.1648        10.4897       179      o 
   2   4  -9         7.3296         0.1648         7.9434       179      o 
   1  15   6         1.4743         0.1648         1.3747         0      o 
   3   7   5         6.5969         0.1648         7.9358       179      o 
   3  10   1         4.4179         0.1648         2.4562       179      o 
   3   3 -10         5.9214         0.0897         5.7998         0      o 
   4   2 -15         2.3575         0.1648         4.0346         0      o 
   0  11   4         3.9072         0.1648         0.5395       179      o 
   2   5  -4        12.1702         0.1648        15.8669       179      o 
   0   8   6         6.3381         0.1648         6.0873       179      o 
   2  14   8         1.4747         0.1648         1.1184       179      o 
   2   8 -10         3.5860         0.1648         2.1438         0      o 
   3   7   7         5.2702         0.1648         7.1871         0      o 
   0  14   6         1.8071         0.1648         1.6540       179      o 
   3  13   1         2.2882         0.1648         1.1149         0      o 
   2   3  -5        14.5498         0.1648        13.6206         0      o 
   2  10  -2         4.7879         0.1648         5.9486         0      o 
   3   9   6         4.0760         0.1648         7.8980       179      o 
   5   9 -11         1.8684         0.1648         1.1464         0      o 
   3   8 -12         2.4854         0.1648         2.0740       179      o 
   7  10  -6         1.6654         0.1648         2.3357         0      o 
   2  12   0         3.1363         0.1648         4.5154       179      o 
   0   8   7         5.5983         0.1648         9.3087       179      o 
   3   8  -5         5.3859         0.1648         7.5974       179      o 
   5  13  -2         1.6994         0.1648         1.2350       179      o 
   5  13   2         1.6812         0.1648         2.8185       179      o 
   1   6  -3        11.9165         0.0582        14.2567       179      o 
   7  12   1         1.3910         0.1648         0.8247         0      o 
   1   7  -6         7.3442         0.1648         8.7216       179      o 
   2   9   7         4.1061         0.1648         2.9600       179      o 
   4  11  -9         1.9209         0.1648         2.2062       179      o 
   1   7  -7         6.5106         0.1648         2.1846         0      o 
   7   9  -7         1.7606         0.1648         0.6275         0      o 
   1  11   6         3.2115         0.1648         1.3433         0      o 
   5   8   1         4.2231         0.1648         3.3273         0      o 
   0  10   5         4.3848         0.1648         1.0335         0      o 
   4  11  -5         2.5621         0.1648         3.9559         0      o 
   2   9 -14         1.7407         0.1648         1.7052         0      o 
   1  11   5         3.4272         0.1648         3.9442         0      o 
   6  10  -8         1.7405         0.1648         1.8667       179      o 
   4  12  -8         1.7283         0.1648         1.2425         0      o 
   7   8  -9         1.6881         0.1648         1.2787         0      o 
   4  10  -8         2.4444         0.1648         4.8776       179      o 
   1   6 -18         1.3427         0.1648         1.5410       179      o 
   3   3 -12         3.9955         0.1648         3.3740       179      o 
   4  13   5         1.7049         0.1648         0.1712         0      o 
   4  13   6         1.6109         0.4660         2.0689       179      o 
   5   9  -3         3.3449         0.1648         6.0723         0      o 
   2  13   2         2.3552         0.1648         3.1922         0      o 
   4   6  -6         5.5722         0.1648         8.0979       179      o 
   5   6  -6         4.4307         0.1648         6.8261         0      o 
   5   8 -12         1.8109         0.1648         0.7121       179      o 
   4   8 -12         2.1026         0.1648         2.7653         0      o 
   5  11  -4         2.2439         0.1648         3.1697         0      o 
   5  11   4         2.2026         0.1648         2.6637         0      o 
   2   7   2         8.7797         0.1648         9.6011         0      o 
   3   2 -19         1.2460         0.4660         2.8002       179      o 
   1   3  -5        15.6921         0.1648        19.5716       179      o 
   1  14  -9         1.3549         0.1648         0.0763         0      o 
   4  10 -11         1.7751         0.1648         0.5756         0      o 
   2   3 -13         3.6816         0.1648         4.2679       179      o 
   2   8 -13         2.2284         0.1648         0.5508       179      o 
   3   9 -15         1.3653         0.1648         0.8675       179      o 
   1   8   8         4.5840         0.1648         5.5567       179      o 
   2   9 -15         1.4676         0.1648         0.4379       179      o 
   1   7 -14         2.2730         0.1648         0.7629       179      o 
   2   7   4         7.6671         0.1648        13.1402       179      o 
   2  12 -11         1.5380         0.1648         0.8943         0      o 
   3  11 -10         1.8698         0.0582         3.4689       179      o 
   0  14   7         1.5804         0.1648         1.6086       179      o 
   2   4 -12         4.0298         0.1648         4.1948       179      o 
   0   7  10         4.2156         0.1648         4.3896       179      o 
   3   8 -14         1.7607         0.1648         1.8339         0      o 
   2   7  -7         5.7271         0.0582         5.2971       179      o 
   8   7 -11         1.1953         0.4660         0.9831       179      o 
   5   8  -7         2.9818         0.1648         4.2995       179      o 
   0   6  16         1.8270         0.1648         3.1805       179      o 
   1  13  -3         2.3580         0.0582         0.2502         0      o 
   4   6  -5         5.9244         0.1648         8.1148       179      o 
   0   8   3         7.4503         0.1648         6.2620       179      o 
   4   8  -9         2.9217         0.1648         3.6288       179      o 
   4   7 -16         1.3065         0.1648         1.2996       179      o 
   0   5   1        16.0145         0.1648        17.5620       179      o 
   2   7   9         4.3107         0.1648         5.4634         0      o 
   1  14   4         1.8085         0.1648         3.0474         0      o 
   2   9   8         3.4744         0.1648         5.1561         0      o 
   7  11  -1         1.5469         0.1648         0.8900         0      o 
   4   9  -4         3.7428         0.1648         5.4303       179      o 
   4   9  -9         2.4938         0.1648         3.5040         0      o 
   0  10  14         1.5145         0.1648         1.2691         0      o 
   1   9   0         6.1717         0.1648         7.3679         0      o 
   1  13   5         2.1172         0.1648         2.2815         0      o 
   6  12   0         1.6074         0.1648         0.5998       179      o 
   4   8 -10         2.5761         0.1648         2.4561         0      o 
   6   7 -10         2.0289         0.1648         5.2547         0      o 
   1   7 -15         1.8874         0.1648         1.3100       179      o 
   1  11   4         3.4318         0.1648         2.4656         0      o 
   1   2  -5        16.8668         0.1648        21.0484         0      o 
   4   7 -11         2.5883         0.1648         0.8539       179      o 
   2  13  -9         1.5041         0.0897         3.4809       179      o 
   2   8  -2         6.7731         0.1648         4.7979       179      o 
   1  10 -11         2.1759         0.1648         0.2294         0      o 
   5   3 -13         2.3191         0.1648         5.4071         0      o 
   0  13  10         1.4389         0.1648         0.7033         0      o 
   4   9 -10         2.1824         0.1648         3.5582       179      o 
   2   5   5         9.5713         0.1648        14.3344         0      o 
   0   3   2        21.7356         0.1648        42.5079         0      o 
   5   7 -12         1.8995         0.1648         2.6408         0      o 
   1   5  -6         9.5632         0.1648         7.9131         0      o 
   7   8  -6         1.9516         0.1648         3.1564       179      o 
   4  13  -6         1.5168         0.1648         1.7544       179      o 
   1   6 -11         3.8771         0.1648         4.5322       179      o 
   1  10   3         4.3700         0.1648         7.6759       179      o 
   3  15  -4         1.2407         0.1648         2.9828         0      o 
   2   8   4         5.8579         0.1648         4.2693       179      o 
   1  12  -8         2.0210         0.1648         3.8583       179      o 
   1   3  -1        21.3027         0.1648        38.6559         0      o 
   3   6  -7         5.5497         0.1648         5.2684       179      o 
   2  11 -11         1.7040         0.1648         0.3287       179      o 
   1  13   8         1.6473         0.1648         1.4164       179      o 
   4   5 -17         1.2566         0.1648         0.2053         0      o 
   4  10  -9         2.0218         0.1648         1.1449         0      o 
   4  11 -10         1.5572         0.1648         0.6516         0      o 
   3   3 -19         1.1093         0.1648         1.7582       179      o 
   3   7  -7         4.7049         0.1648         6.1257       179      o 
   2  15   1         1.4160         0.1648         0.3311         0      o 
   5  10  -9         1.7262         0.1648         0.6147       179      o 
   1   9   7         3.9255         0.1648         6.1283       179      o 
   3   7 -15         1.5871         0.1648         0.1237       179      o 
   1   9  -2         5.6509         0.1648         4.7751       179      o 
   2  10 -13         1.5509         0.1648         0.0748         0      o 
   3  11   7         2.2406         0.1648         1.3418       179      o 
   3   4 -10         4.6282         0.0897         3.3738         0      o 
   4   7 -12         2.1578         0.1648         0.9389         0      o 
   1  12  12         1.3136         0.1648         0.6726       179      o 
   6   7  -8         2.3402         0.1648         2.0362         0      o 
   4   4 -10         3.8770         0.1648         4.0083       179      o 
   0  16   1         1.1928         0.0582         3.7555       179      o 
   3   6 -15         1.7292         0.1648         2.6138         0      o 
   3  12   8         1.6867         0.1648         3.6039       179      o 
   2   7   1         8.1499         0.1648         8.7258         0      o 
   4   7  -4         4.9800         0.1648         2.4842         0      o 
   2   3  -6        10.7995         0.1648        12.8264         0      o 
   3   8  -7         3.8758         0.1648         2.2478         0      o 
   3  12  -7         1.8497         0.1648         2.4008       179      o 
   4  14  -1         1.4079         0.1648         1.3511         0      o 
   2  11  10         1.8109         0.1648         2.2169         0      o 
   1   2  -9         7.8730         0.1648         8.1522         0      o 
   2   4   3        13.0838         0.1648        14.7886       179      o 
   3  14  -2         1.5507         0.1648         2.8575         0      o 
   1   2  -4        18.0642         0.1648        22.4767         0      o 
   3   7 -14         1.7952         0.1648         1.7411         0      o 
   2   7  -1         8.0998         0.1648         4.7268         0      o 
   4   8  -7         3.2830         0.1648         4.4792         0      o 
   2  11  -9         2.0323         0.1648         4.4703         0      o 
   0   9   9         3.1296         0.1648         2.9029         0      o 
   1   9  15         1.3581         0.1648         0.6194       179      o 
   2  14   7         1.3295         0.4660         2.9613       179      o 
   1  14  -1         1.7903         0.1648         2.0929         0      o 
   3   0 -11         6.4724         0.4660         8.2639         0      o 
   2  10  -1         4.1018         0.1648         3.3658       179      o 
   5   8  -2         3.5852         0.1648         4.2470       179      o 
   3  14   6         1.2953         0.1648         0.2800       179      o 
   2  10   7         2.8906         0.1648         0.9598         0      o 
   3  10   8         2.3653         0.1648         4.5826         0      o 
   3   9  13         1.5418         0.1648         3.2869       179      o 
   4   6 -15         1.5040         0.0897         1.6109       179      o 
   0  11  11         1.7205         0.1648         0.3740         0      o 
   2  15   4         1.2566         0.1648         2.1560         0      o 
   0  12  10         1.6060         0.1648         2.7716       179      o 
   2  13  -7         1.6201         0.0582         1.0417       179      o 
   2  14   5         1.4794         0.1648         1.4414       179      o 
   0   5  14         2.5080         0.1648         5.1595         0      o 
   5   6 -11         2.2345         0.1648         2.7350         0      o 
   6   6 -14         1.2617         0.1648         1.2142         0      o 
   2  12  -2         2.5483         0.1648         2.3214       179      o 
   2   3  -4        13.6138         0.1648        17.0449         0      o 
   0   6   0        16.4708         0.1648         7.4645       179      o 
   3  11  12         1.2911         0.1648         2.2094         0      o 
   1  13   1         2.1918         0.1648         2.2839         0      o 
   2   9   1         5.0484         0.1648         2.2770       179      o 
   1  10 -13         1.5392         0.1648         1.5059       179      o 
   3  12   1         2.3260         0.1648         3.1752       179      o 
   1   5  -7         7.6999         0.1648         6.1808       179      o 
   3   9 -10         2.2806         0.0582         0.6430         0      o 
   6   9  -9         1.5711         0.1648         0.7324         0      o 
   5  12   6         1.4302         0.4660         0.6746         0      o 
   4  10  -3         2.8936         0.1648         1.8393         0      o 
   2  11  12         1.3964         0.1648         0.5828       179      o 
   3   5 -12         2.9047         0.1648         3.8499       179      o 
   0   9   8         3.4173         0.1648         2.4329       179      o 
   2  15  -4         1.2441         0.1648         1.8173         0      o 
   7  10  -1         1.6094         0.1648         1.4843       179      o 
   3   8  -8         3.3489         0.1648         1.6737         0      o 
   1   4   1        16.5688         0.1648        22.8494       179      o 
   0   5   4        11.5229         0.1648        11.3525       179      o 
   1   3   1        19.7507         0.1648        40.6638       180      o 
   3   6   3         7.3345         0.1648         9.8176         0      o 
   0  13   1         2.2070         0.0582         0.3688       179      o 
   4   2 -12         3.0633         0.1648         4.3066         0      o 
   1  11   9         2.0440         0.1648         3.2919         0      o 
   2  12   9         1.6053         0.1648         1.9940         0      o 
   1  10   5         3.5666         0.1648         4.4988       179      o 
   4  11  -8         1.7383         0.1648         1.1306         0      o 
   2   7 -15         1.5992         0.1648         1.0168         0      o 
   5  12  -5         1.5191         0.1648         3.0728       179      o 
   1  12 -11         1.3834         0.1648         0.0816       179      o 
   1  12   5         2.3079         0.1648         3.6341         0      o 
   5  11  -3         1.9689         0.1648         3.2984       179      o 
   4   4  -9         4.1772         0.1648         4.4150         0      o 
   6  10   3         1.8838         0.1648         1.7147       179      o 
   4   7 -10         2.5981         0.1648         1.7560         0      o 
   6  12   3         1.3425         0.1648         1.1517         0      o 
   0  15   2         1.3739         0.0897         1.0494         0      o 
   4   6  -8         3.7770         0.1648         5.0949         0      o 
   2   9  -2         4.8106         0.1648         5.9874         0      o 
   4   9  -7         2.6389         0.1648         3.5014       179      o 
   1  15   4         1.2713         0.1648         2.7125         0      o 
   2  14  -2         1.5962         0.1648         0.0432         0      o 
   2   8 -15         1.4133         0.1648         1.1680         0      o 
   0   4   6        10.3828         0.1648         6.4197       179      o 
   3  14   1         1.4801         0.1648         2.2847         0      o 
   2   9 -13         1.6485         0.1648         0.6610         0      o 
   1  12   9         1.6651         0.1648         0.2549         0      o 
   4   5  -4         6.3813         0.1648         6.6732       179      o 
   4  10   6         2.3257         0.1648         3.9862         0      o 
   3   3  -4        10.5491         0.1648        14.3861         0      o 
   4   6   0         6.2813         0.1648         9.6528       179      o 
   6   4 -16         1.0534         0.1648         2.6662         0      o 
   3  13   7         1.4054         0.1648         1.1355       179      o 
   5  13  -5         1.2419         0.1648         1.7178       179      o 
   4  12   8         1.3910         0.1648         0.4585       179      o 
   5  13  -6         1.1789         0.1648         3.2762         0      o 
   5  10 -10         1.4306         0.1648         0.7606       179      o 
   4  14  -5         1.1766         0.1648         0.3212       179      o 
   3  11  -4         2.5324         0.1648         0.7139       179      o 
   4   7   2         5.0221         0.1648         5.4194         0      o 
   0   2   3        20.1107         0.1648        27.8008       179      o 
   1   6   9         4.6659         0.1648         6.6859         0      o 
   2   2 -10         5.5805         0.1648         6.5544       179      o 
   4   8 -11         1.9708         0.1648         1.3643       179      o 
   4   4  -6         5.9585         0.1648         7.5565         0      o 
   4   5  -6         5.2682         0.1648         8.7852         0      o 
   2   5  -9         4.9973         0.1648         4.8330       179      o 
   0   5   3        12.1771         0.1648        15.8880       179      o 
   4   7   4         4.4913         0.1648         3.5080         0      o 
   5   8 -13         1.3164         0.1648         0.3996         0      o 
   1  15  -5         1.1940         0.0897         0.2555         0      o 
   0   7  12         2.6243         0.1648         1.8427         0      o 
   1   7   6         5.8269         0.1648         4.4566       179      o 
   1   8  15         1.4292         0.1648         4.6204       179      o 
   2  11   2         2.9923         0.1648         5.2906       179      o 
   5  12   1         1.6465         0.1648         0.5369       179      o 
   2   9   6         3.6113         0.1648         4.8545         0      o 
   1  10 -10         2.1252         0.1648         0.5845         0      o 
   5   3 -16         1.2821         0.1648         1.6186         0      o 
   1   4 -14         2.5254         0.1648         4.8638         0      o 
   0   5  16         1.6730         0.4660         1.5521       179      o 
   2   3 -11         4.3407         0.1648         3.2614         0      o 
   5   4 -14         1.6410         0.1648         3.1816       179      o 
   0  13   5         1.8389         0.1648         1.9464         0      o 
   2  13   9         1.2741         0.1648         2.5891       179      o 
   5  10  -6         1.9562         0.1648         1.2113       179      o 
   2   2  -6        10.8083         0.1648        11.1898       179      o 
   1   6   3         9.3551         0.1648         9.6949       179      o 
   2   9   4         4.1846         0.1648         3.5372         0      o 
   6   4 -14         1.3619         0.1648         1.0753         0      o 
   1  14   7         1.2837         0.1648         0.8095         0      o 
   0  10  11         1.8883         0.1648         1.4968         0      o 
   3  13  10         1.0644         0.1648         0.2704         0      o 
   5  11  -5         1.7349         0.1648         2.7629       179      o 
   2   4 -11         3.9563         0.1648         3.5443         0      o 
   1   3   0        19.0770         0.1648        33.4162       180      o 
   5  12  -4         1.5141         0.1648         3.7131         0      o 
   5   7  -7         2.8573         0.1648         3.3747       179      o 
   3  12   4         1.9867         0.1648         1.9597       179      o 
   2   2 -12         3.7911         0.1648         4.0718         0      o 
   3  15   1         1.1553         0.1648         2.7256         0      o 
   3   4  -5         8.1514         0.1648        11.1300         0      o 
   4   7  -8         3.1423         0.1648         3.1409       179      o 
   2  13   1         1.9268         0.1648         1.3904         0      o 
   4   9 -12         1.4841         0.1648         1.2181       179      o 
   0   3   1        19.7840         0.1648        30.9266         0      o 
   3  13  -6         1.4698         0.1648         1.3515         0      o 
   1   5 -18         1.1551         0.1648         1.3662         0      o 
   2  10 -12         1.5542         0.1648         0.3982         0      o 
   7   6 -12         1.2176         0.1648         0.8749         0      o 
   3  10  -6         2.6313         0.1648         2.4615         0      o 
   3  13  -3         1.6820         0.1648         0.7380       179      o 
   5  13  -3         1.2839         0.1648         1.5367         0      o 
   4  14   1         1.2592         0.1648         1.6482         0      o 
   6  13  -3         1.0792         0.1648         0.0619         0      o 
   1  15   5         1.1540         0.1648         0.9849       179      o 
   4  12  -3         1.8077         0.1648         1.7159       179      o 
   2   3  -7         8.2868         0.0582        11.9240         0      o 
   1   8   4         5.5304         0.1648         4.2924         0      o 
   1   3 -12         3.7782         0.1648         4.5245         0      o 
   2   8  -8         3.4740         0.0897         2.8005         0      o 
   0   6   3         9.5138         0.1648         9.1526         0      o 
   4  11  -2         2.2553         0.1648         1.9181         0      o 
   3  13   6         1.4299         0.1648         1.9882         0      o 
   8  10  -1         1.1640         0.4660         0.3087       179      o 
   2  11   5         2.5069         0.1648         2.7339         0      o 
   4   8 -13         1.4608         0.0897         2.1140       179      o 
   4  12  10         1.1052         0.1648         1.0690         0      o 
   3  12   6         1.7320         0.1648         1.4597         0      o 
   0  15   6         1.1034         0.1648         1.1908       179      o 
   6  12  -3         1.2705         0.1648         2.0883       179      o 
   6  11  -2         1.5458         0.1648         3.2938         0      o 
   6   9  -2         2.1526         0.1648         3.6490       179      o 
   5   8   2         3.1694         0.1648         3.3972       179      o 
   5  11   5         1.6451         0.1648         1.3850       179      o 
   1  14   9         1.0617         0.1648         1.7333         0      o 
   1  10  13         1.3751         0.1648         0.6224       179      o 
   1  10  14         1.2010         0.1648         2.4932         0      o 
   5  12   5         1.3667         0.1648         1.4125         0      o 
   0   7   8         4.4476         0.1648         3.6866       179      o 
   5  14  -2         1.0516         0.1648         2.0929       179      o 
   1  13   3         1.8744         0.1648         1.5918       179      o 
   1  12 -10         1.4073         0.1648         1.5927       179      o 
   3  12 -10         1.2426         0.0582         2.2708         0      o 
   7   7 -10         1.3186         0.1648         0.2950         0      o 
   5   4 -12         2.0684         0.1648         2.8416       179      o 
   1   8 -16         1.1655         0.1648         0.2963         0      o 
   1   6 -10         3.7814         0.1648         5.4224         0      o 
   3  12   5         1.7975         0.1648         2.9747         0      o 
   3   9  15         1.0309         0.1648         2.2609       179      o 
   3   9   1         3.9230         0.1648         1.5064       179      o 
   1   4   3        13.0883         0.1648        18.7787         0      o 
   5  11  -2         1.8381         0.1648         1.8831       179      o 
   2  11  -7         2.1157         0.0582         1.5894         0      o 
   5  10  12         1.0241         0.4660         1.3798       179      o 
   1  13  11         1.0394         0.1648         2.5115       179      o 
   3  10 -10         1.7192         0.0582         0.0165         0      o 
   2   4  -7         7.1031         0.0582         8.1480         0      o 
   2  11   7         2.0719         0.1648         0.1759         0      o 
   4   5  -5         5.3574         0.1648         7.8807         0      o 
   1  15  -3         1.1920         0.0582         0.2747         0      o 
   4  13  -7         1.1649         0.1648         0.2695         0      o 
   4   8   0         3.9779         0.1648         7.1151         0      o 
   3  11 -12         1.1618         0.0897         2.0493         0      o 
   0   5  17         1.2973         0.4660         0.9913         0      o 
   2   5 -12         2.8198         0.1648         2.5978         0      o 
   1   9   2         4.6527         0.1648         1.7710       179      o 
   1   9 -13         1.5483         0.1648         1.9089         0      o 
   3   6 -14         1.6834         0.1648         0.0109         0      o 
   6  12   2         1.2260         0.1648         0.5904       179      o 
   1   6   7         5.6210         0.1648         5.3177         0      o 
   3  14  -6         1.1213         0.1648         0.8963         0      o 
   1   5  -2        11.3428         0.1648        12.2630         0      o 
   3   8   9         2.5312         0.1648         2.9491       179      o 
   3   2 -10         4.3962         0.0897         1.5345         0      o 
   3  12  -4         1.8516         0.1648         2.8481         0      o 
   3   9   5         3.1440         0.1648         4.3076         0      o 
   2  10  -9         2.0447         0.1648         2.1721       179      o 
   3  12  -8         1.4281         0.1648         0.7650         0      o 
   1   9   1         4.7287         0.1648         0.7713         0      o 
   4  13  -4         1.3370         0.1648         2.3194         0      o 
   1  11 -12         1.2837         0.1648         1.9381         0      o 
   1   3   4        13.2898         0.1648        18.5956       179      o 
   2   5 -16         1.4350         0.1648         3.3698         0      o 
   5   3 -17         0.9950         0.1648         0.5101         0      o 
   5   7  -6         2.8601         0.1648         6.6642       179      o 
   1   9  -9         2.5763         0.1648         2.5129       179      o 
   2  13  -1         1.7755         0.1648         1.5157         0      o 
   1   8  -3         5.5258         0.0582         4.9127         0      o 
   5  11  10         1.0533         0.1648         1.5809       179      o 
   2  15   3         1.1013         0.1648         0.9570       179      o 
   2   6 -12         2.4821         0.1648         1.3223       179      o 
   1   7   9         3.5681         0.1648         2.9542         0      o 
   5  10   6         1.7250         0.1648         1.2856         0      o 
   0  12   8         1.6425         0.1648         0.5904         0      o 
   1  15   2         1.1814         0.1648         3.9642         0      o 
   8   9  -8         0.9349         0.1648         0.3791         0      o 
   2  11   0         2.7572         0.1648         4.1061       179      o 
   3  14  -5         1.1607         0.1648         1.5693       179      o 
   2   8 -11         2.1914         0.1648         3.6240         0      o 
   2   5   3         9.0860         0.1648         9.5597       179      o 
   2  15   5         1.0102         0.1648         0.8583       179      o 
   3   6 -10         2.9768         0.0582         2.4408       179      o 
   7  12  -1         0.9945         0.1648         1.9537       179      o 
   3   7  -9         2.9602         0.1648         2.4325       179      o 
   0  11  10         1.6077         0.1648         1.0628         0      o 
   0   4   0        21.4264         0.1648        28.0672       179      o 
   4   7 -13         1.5127         0.0897         1.7061       179      o 
   4   5 -10         2.8435         0.1648         2.6311       179      o 
   0  12   5         2.0312         0.1648         2.4789         0      o 
   1   8  -2         5.6908         0.1648         5.5236         0      o 
   3   8 -13         1.5082         0.1648         1.0624         0      o 
   1   3  -2        15.9747         0.1648        17.3395       179      o 
   1   7   8         4.0269         0.1648         3.3837       179      o 
   2   6 -10         3.3150         0.1648         1.0244         0      o 
   2   5  -2         9.6565         0.1648        11.1690       179      o 
   1   8 -14         1.4807         0.1648         0.6415         0      o 
   6  11  -4         1.3405         0.1648         4.2400         0      o 
   5  13  -1         1.2019         0.1648         0.9569       179      o 
   0   6   2         9.2052         0.1648        11.0862         0      o 
   4   9   2         3.0135         0.1648         0.2853       179      o 
   1  11  -3         2.7275         0.0582         3.4688         0      o 
   4   2 -16         1.3478         0.1648         0.7963       179      o 
   2  12   4         1.9497         0.1648         2.6765       179      o 
   5   9  -6         2.0340         0.1648         0.1774       179      o 
   4   6 -17         0.9100         0.1648         1.6752       179      o 
   0  12   7         1.7381         0.1648         2.3075         0      o 
   5  10  11         1.0687         0.4660         0.6951         0      o 
   2   9  -7         2.9104         0.0582         1.7241       179      o 
   2   9  -8         2.6208         0.0897         1.7240       179      o 
   2   4 -18         1.0538         0.1648         3.3092       179      o 
   1  11  -6         2.2630         0.1648         1.9451         0      o 
   2   7 -17         0.9818         0.1648         2.0459       179      o 
   3  12  -5         1.6779         0.1648         0.7865         0      o 
   1   6 -14         1.8290         0.1648         0.0348       179      o 
   1  13   2         1.7647         0.1648         3.9292       179      o 
   2   6 -14         1.7371         0.1648         2.9171       179      o 
   3  10  -2         2.8675         0.1648         3.6485         0      o 
   0   8  11         2.2678         0.1648         5.3009       179      o 
   5  13  -4         1.0982         0.1648         0.4435       179      o 
   3  15  -1         1.0127         0.1648         1.0288       179      o 
   3  10  11         1.3810         0.1648         0.8317         0      o 
   3  12  -2         1.8714         0.1648         4.7549       179      o 
   5  11   2         1.6687         0.1648         1.8033         0      o 
   5  14  -1         0.9654         0.1648         3.0724       179      o 
   1   6  -8         4.6438         0.1648         6.4367         0      o 
   2   9   3         3.8246         0.1648         4.2537         0      o 
   2   6   5         6.0362         0.1648         7.8289         0      o 
   6   3 -16         0.9285         0.4660         1.7300       179      o 
   4  12  -7         1.2919         0.1648         2.1730         0      o 
   1  10  -9         2.0313         0.1648         2.4859         0      o 
   1   9 -10         2.1498         0.1648         1.6610       179      o 
   7   9  -1         1.5222         0.4660         1.8274       179      o 
   5  10  -7         1.5609         0.1648         0.4279         0      o 
   1   1  -3        17.4184         0.1648        20.6813         0      o 
   1   8   5         4.4674         0.1648         4.9778         0      o 
   2  14  -6         1.1279         0.0582         1.5575       179      o 
   6  10   0         1.6476         0.1648         3.2634         0      o 
   6  10  -2         1.6192         0.1648         3.0137         0      o 
   1  11 -11         1.3520         0.1648         0.3315       179      o 
   5   7  -1         3.4215         0.1648         4.8386       179      o 
   2   9  14         1.1666         0.1648         0.3946         0      o 
   4   8   4         3.1829         0.1648         3.9734       179      o 
   6   7  -9         1.6317         0.1648         0.4806         0      o 
   1  12  -6         1.7820         0.1648         1.9405       179      o 
   4  11  -4         1.8404         0.1648         2.5915         0      o 
   2  10   9         1.8704         0.1648         1.1322       179      o 
   6  13  -1         0.9665         0.1648         1.2968         0      o 
   2   2  -8         6.6329         0.1648         6.0541         0      o 
   4  11   4         1.8041         0.1648         0.7499         0      o 
   5   8  -9         1.7461         0.1648         0.5974       179      o 
   3  11 -11         1.1800         0.0897         0.6332       179      o 
   1   4  -5         9.4435         0.1648        10.0416       179      o 
   1   2  -8         7.3060         0.1648        11.6457       179      o 
   2  12   6         1.6552         0.1648         2.9259       179      o 
   3   7 -10         2.4476         0.0582         1.3852       179      o 
   3  12   7         1.4020         0.1648         0.7454       179      o 
   1  11 -10         1.4931         0.1648         0.8442       179      o 
   2  15  -6         0.9059         0.0582         0.8591         0      o 
   5   2 -16         1.1148         0.1648         3.0384         0      o 
   3   5 -14         1.6899         0.1648         2.5031       179      o 
   3  10 -11         1.3801         0.0897         1.6035         0      o 
   6  12  -5         1.0292         0.1648         1.1708       179      o 
   5   5  -5         3.7459         0.4660         9.0541         0      o 
   1   9  -3         4.0817         0.0582         2.6097         0      o 
   3   4 -13         2.1489         0.1648         1.8340       179      o 
   1  12   8         1.4908         0.1648         0.3378       179      o 
   5   4 -17         0.8725         0.1648         2.2093         0      o 
   2  10   3         2.9891         0.1648         3.5068       179      o 
   0   4   5         9.7266         0.1648        10.2730         0      o 
   4   5  -8         3.4656         0.1648         4.3005         0      o 
   2   8  -3         4.6456         0.1648         4.0870       179      o 
   3   8   6         3.1859         0.1648         4.3782         0      o 
   4   2 -11         2.8608         0.4660         2.2155       179      o 
   2   7  -5         4.9300         0.1648         4.4183       179      o 
   5   1 -17         0.9629         0.4660         0.1120         0      o 
   4  13  -2         1.2969         0.1648         2.7970       179      o 
   0  15   5         1.0003         0.1648         1.0007       179      o 
   4  14  -2         1.0598         0.1648         1.9954         0      o 
   2  13 -10         0.9822         0.1648         0.9009       179      o 
   4   6 -12         1.8056         0.1648         0.1169       179      o 
   1  11   3         2.5556         0.1648         2.9213         0      o 
   0   4  13         2.5353         0.4660         4.8363         0      o 
   1   8  10         2.4312         0.1648         1.4084         0      o 
   3  11  -8         1.5593         0.1648         3.3256         0      o 
   3   9 -14         1.0731         0.1648         0.5018         0      o 
   3   2  -9         4.6915         0.1648         4.9329       179      o 
   8   9  -7         0.9164         0.1648         0.1854         0      o 
   6  11   3         1.2752         0.1648         1.4820         0      o 
   1   6   0         8.6725         0.1648         6.9952       179      o 
   1   5  -1        10.6469         0.1648         8.7082       179      o 
   2   3 -19         0.8743         0.4660         0.2628       179      o 
   6  10   5         1.3703         0.1648         0.7416         0      o 
   1   8  -5         4.3380         0.1648         3.4224         0      o 
   3  10  -5         2.3672         0.1648         0.6154       179      o 
   1  10  12         1.3499         0.1648         0.5052       179      o 
   2   6  -2         7.3417         0.1648         8.0160         0      o 
   2   3 -10         4.2405         0.1648         6.7725       179      o 
   2  12   2         1.9560         0.1648         1.8982         0      o 
   1   9   9         2.3031         0.1648         3.1971       179      o 
   4   3 -15         1.4176         0.1648         1.9852       179      o 
   3   6   1         6.2510         0.1648         8.8735         0      o 
   6  10  -5         1.3937         0.1648         0.6229         0      o 
   3  11   4         2.0094         0.1648         2.1249       179      o 
   2   9  -6         2.9736         0.0897         1.9639       179      o 
   3  14  -3         1.1363         0.1648         0.9015       179      o 
   6  12   5         0.9771         0.1648         1.6480       179      o 
   3   2 -12         2.7862         0.1648         1.6694       179      o 
   7  11   2         1.0417         0.1648         0.9653         0      o 
   6   9  -4         1.7032         0.1648         2.6439       179      o 
   0   9  11         1.8219         0.1648         0.8116       179      o 
   3   7   2         4.9648         0.1648         6.7144       179      o 
   5  10  -2         1.9045         0.1648         0.4983         0      o 
   1  14   1         1.3438         0.1648         2.3339       179      o 
   2  10   5         2.5758         0.1648         5.1534       179      o 
   1  12   3         1.9927         0.1648         4.3578         0      o 
   2  11  13         0.9493         0.1648         0.2349       179      o 
   1   8 -12         1.8091         0.1648         2.7017       179      o 
   2   6   1         7.4315         0.1648         8.3537         0      o 
   6   8  -9         1.3716         0.1648         1.6582         0      o 
   5  13   6         0.9147         0.1648         1.0963       179      o 
   1   7  -8         3.6910         0.1648         0.3842         0      o 
   6   6  -9         1.7267         0.1648         1.5589         0      o 
   8  11   0         0.8357         0.1648         0.7329         0      o 
   4  12  -4         1.4386         0.1648         0.1201       179      o 
   2  13   8         1.1171         0.1648         0.2689       179      o 
   0   6  15         1.4528         0.1648         2.3822         0      o 
   0  15   1         1.0863         0.0582         0.3170         0      o 
   1   6   6         5.5993         0.1648         6.6655       179      o 
   1   8 -11         2.0703         0.1648         2.8638         0      o 
   2  13   4         1.4364         0.1648         0.1642         0      o 
   2  10   2         2.9759         0.1648         3.6239         0      o 
   1   7  -4         5.6732         0.0582         4.5868       179      o 
   7  12   0         0.8920         0.1648         0.3265         0      o 
   1   7  15         1.2739         0.1648         5.1352         0      o 
   3   6 -13         1.7101         0.1648         0.2600       179      o 
   1  10   6         2.5256         0.1648         2.8684         0      o 
   1   5 -11         3.0841         0.1648         4.3124       179      o 
   2  12 -10         1.1311         0.1648         1.8713         0      o 
   5  12  -3         1.2626         0.1648         1.7862         0      o 
   2   8  -7         3.1903         0.0582         1.7443       179      o 
   5   5 -15         1.0537         0.1648         0.7612       179      o 
   6   5 -10         1.6782         0.4660         0.2216       179      o 
   0   2   2        17.3619         0.1648        23.7737       179      o 
   2   8 -14         1.2642         0.1648         1.9447         0      o 
   3   6 -16         1.0652         0.1648         0.3460       179      o 
   6  11   7         0.9918         0.1648         0.5549       179      o 
   3  11  -3         2.0586         0.1648         1.1739         0      o 
   2  11  -3         2.2889         0.1648         1.7312       179      o 
   0   3   3        13.7586         0.1648        10.4460       179      o 
   2  13  -4         1.4276         0.1648         1.3474       179      o 
   3   8   5         3.3006         0.1648         0.3094       179      o 
   1  10  -5         2.7182         0.1648         2.1800         0      o 
   1   5  -3         9.1467         0.0582         5.2605       179      o 
   4   4 -17         0.9400         0.1648         0.5385       179      o 
   1  12   6         1.6462         0.1648         1.5640       179      o 
   3  12  10         1.0093         0.1648         1.5375         0      o 
   4   6 -11         1.9650         0.1648         0.3729         0      o 
   1   5  -8         4.9455         0.1648         4.3318       179      o 
   2   9  -9         2.1047         0.1648         2.1617         0      o 
   6  10  -6         1.2687         0.1648         1.0698         0      o 
   6  11  -6         1.0806         0.1648         1.6804         0      o 
   1   6   8         4.1904         0.1648         7.3333       179      o 
   3   4  -9         3.8074         0.1648         3.7990         0      o 
   6   5 -14         1.0060         0.1648         0.9554       179      o 
   4  12   4         1.3808         0.1648         0.1472         0      o 
   3   4  -8         4.4003         0.1648         2.6770       179      o 
   3   2 -16         1.3409         0.1648         1.6198         0      o 
   5  11 -10         0.9410         0.1648         2.2574       179      o 
   0  11  12         1.1130         0.1648         2.1093       179      o 
   5  11   8         1.0835         0.1648         0.9758         0      o 
   1   8 -17         0.8218         0.1648         0.4909       179      o 
   1   9  11         1.7024         0.1648         0.1549         0      o 
   0  14   3         1.2576         0.1648         2.1725         0      o 
   5   8 -11         1.2942         0.1648         1.4325       179      o 
   0   8  16         0.9683         0.1648         0.9049         0      o 
   6  12  -4         0.9929         0.1648         0.2595       179      o 
   4   6 -10         2.2171         0.1648         2.6256         0      o 
   3   9   3         3.0284         0.1648         1.5482         0      o 
   3  11  -2         2.0817         0.1648         1.0196       179      o 
   2  11   1         2.3596         0.1648         2.0197       179      o 
   1   8 -10         2.2973         0.1648         1.0067       179      o 
   3  11   1         2.1102         0.1648         2.9569       179      o 
   2   7  -4         4.9914         0.1648         3.2352         0      o 
   5   5 -13         1.3646         0.1648         0.8727       179      o 
   5   5 -17         0.7603         0.0897         0.4883       179      o 
   2   4 -16         1.3116         0.1648         1.9101         0      o 
   1   4 -10         3.9553         0.1648         4.3464       179      o 
   4   4  -7         4.0564         0.1648         7.7265         0      o 
   1  10   9         1.8132         0.1648         3.6119       179      o 
   1   8 -15         1.1070         0.1648         0.7270       179      o 
   4  10 -13         0.8928         0.0897         0.7264         0      o 
   2   8   8         2.7014         0.1648         0.8742         0      o 
   7   9  -8         1.0060         0.1648         1.5306       179      o 
   5   2 -18         0.7419         0.0897         1.6901         0      o 
   4   4  -8         3.5531         0.1648         4.8385         0      o 
   4   1 -15         1.4181         0.1648         3.0745         0      o 
   1   7  14         1.4266         0.1648         2.5698       179      o 
   1  13 -10         0.9447         0.1648         1.6649       179      o 
   4   4  -5         4.9915         0.1648         7.8763         0      o 
   2   9  -1         3.6517         0.1648         6.5478       179      o 
   2  15  -3         0.9318         0.1648         2.9679       179      o 
   5   8  -6         2.0662         0.1648         1.5215         0      o 
   2   8   6         3.3286         0.1648         3.8494         0      o 
   1   7   5         4.8940         0.1648         1.8757         0      o 
   4  10   4         1.9671         0.1648         0.6973       179      o 
   1   7  13         1.6546         0.1648         3.3648         0      o 
   3   8  13         1.2469         0.4660         2.3123         0      o 
   4  10  -6         1.7664         0.1648         1.2747         0      o 
   1  11   1         2.4731         0.1648         1.0952       179      o 
   1   8  16         0.9245         0.1648         3.6791         0      o 
   6   5 -15         0.8482         0.1648         1.0076       179      o 
   3  13  -4         1.2530         0.1648         1.2027       179      o 
   0  13   6         1.3112         0.1648         1.6028         0      o 
   2   8  -5         3.6731         0.1648         4.1378       179      o 
   2  12   1         1.8395         0.1648         2.8988       179      o 
   2   6 -11         2.4229         0.1648         0.4692         0      o 
   1   8 -13         1.4633         0.1648         2.1250         0      o 
   2  15   2         0.9419         0.1648         1.7650         0      o 
   2   4 -10         3.5644         0.1648         1.0912         0      o 
   4   8  -5         2.6892         0.1648         3.5590       179      o 
   1  14  -6         1.0440         0.1648         0.6060         0      o 
   6   7  -5         2.0009         0.1648         2.0697         0      o 
   4  13   8         0.8579         0.1648         1.8088         0      o 
   5  13   1         1.0188         0.1648         0.6497         0      o 
   2  15  -1         0.9532         0.1648         0.3095       179      o 
   2   9 -10         1.7821         0.1648         0.4795       179      o 
   0  10   8         2.0151         0.1648         0.9493         0      o 
   6   8  -8         1.3955         0.1648         1.0026       179      o 
   3   5  -7         4.2786         0.1648         3.7493       179      o 
   5   7  -9         1.7717         0.1648         2.7198         0      o 
   0  12  13         0.8044         0.1648         1.0281         0      o 
   4  11  -1         1.7690         0.1648         4.5303         0      o 
   1  11  -7         1.7850         0.1648         2.1697       179      o 
   0   3   5        10.0826         0.1648        11.2803         0      o 
   4  10   1         2.1470         0.1648         0.9394         0      o 
   1  13  -8         1.1012         0.1648         1.1043       179      o 
   3   4  -1         8.1068         0.1648         7.5866       179      o 
   4   6  -9         2.4187         0.1648         2.4669       179      o 
   3   7   0         4.7532         0.1648         2.9600       179      o 
   1   7   0         6.2382         0.1648         2.8839       179      o 
   5  12  -2         1.2080         0.1648         2.2644         0      o 
   5  11  11         0.7832         0.1648         0.2145       179      o 
   4  12   3         1.3665         0.1648         3.1474       179      o 
   1   4  -6         7.2674         0.1648         8.0692       179      o 
   3  12 -11         0.8786         0.0582         1.7839       179      o 
   6   8  -4         1.8072         0.1648         1.7129       179      o 
   1   3  -3        12.2289         0.1648        12.3793         0      o 
   3  11  -7         1.5188         0.1648         2.1195         0      o 
   2   3 -15         1.5807         0.1648         1.9031       179      o 
   3  14   2         1.0516         0.1648         0.0986         0      o 
   4  10  13         0.8266         0.1648         1.2047       179      o 
   1   6 -17         0.9507         0.1648         0.9357         0      o 
   1   5 -12         2.4108         0.1648         2.2859       179      o 
   5   9  -8         1.4573         0.1648         0.2612         0      o 
   1  15   0         0.9882         0.1648         1.0067       179      o 
   4   3  -8         3.7350         0.1648         4.9834       179      o 
   2  11  -5         1.9265         0.1648         2.7586         0      o 
   3   9  -5         2.5831         0.1648         1.7574         0      o 
   1   3 -10         4.1268         0.1648         4.0114       179      o 
   1  12  11         0.9749         0.1648         1.0736       179      o 
   2   7 -14         1.3222         0.1648         1.0768       179      o 
   1  12   1         1.9065         0.1648         1.8892         0      o 
   1  10  -8         1.9394         0.1648         1.3130         0      o 
   1  13  -5         1.3309         0.0897         0.3276       179      o 
   2   7 -13         1.5359         0.1648         1.4027       179      o 
   5  10 -12         0.8349         0.1648         0.1966       179      o 
   4   8  -1         3.1192         0.1648         6.0613         0      o 
   6  11   5         1.0375         0.1648         1.6435         0      o 
   0   4   4         9.6404         0.1648        11.6214         0      o 
   2   7   6         3.8475         0.1648         3.4998         0      o 
   7   6 -11         1.0081         0.4660         1.2266         0      o 
   2   4  -2         9.4974         0.1648         8.9149       179      o 
   2   7 -12         1.7667         0.1648         1.2195       179      o 
   1  11   0         2.3867         0.1648         2.3938         0      o 
   4  14  -6         0.7984         0.1648         0.4720         0      o 
   3  11  -1         1.9783         0.1648         3.6773         0      o 
   2   9  11         1.4878         0.1648         0.2164         0      o 
   3   7   1         4.5557         0.1648         4.7491         0      o 
   4   9   4         2.2538         0.1648         2.4748       179      o 
   3   9  -1         3.0193         0.1648         4.9606       179      o 
   0   5   7         5.4111         0.1648         6.7238         0      o 
   3   6  -4         4.7914         0.1648         2.0888       179      o 
   3  10   4         2.1749         0.1648         2.7946       179      o 
   4  12   0         1.3970         0.1648         3.4852       179      o 
   2   6  -9         3.1089         0.1648         0.2425       179      o 
   4  12 -11         0.7671         0.1648         0.1212         0      o 
   2   2 -13         2.2973         0.1648         5.3763       179      o 
   1  13   9         0.9657         0.1648         1.5408       179      o 
   4   3 -16         1.0580         0.1648         0.6773       179      o 
   0   6   7         4.5628         0.1648         3.5289       179      o 
   3   8  14         1.0209         0.4660         1.4329       179      o 
   1  12   7         1.3877         0.1648         1.3666         0      o 
   5   9   0         2.0527         0.1648         2.3586         0      o 
   6  11   0         1.1680         0.1648         0.5009         0      o 
   3   5  -8         3.5747         0.1648         1.1136       179      o 
   1   6   4         6.1864         0.1648         6.8242         0      o 
   1  14  -3         1.1369         0.0582         0.7725       179      o 
   3   8   3         3.4132         0.1648         4.7804       179      o 
   4   5  -7         3.3435         0.1648         5.8038         0      o 
   3   5   0         6.6440         0.1648         8.7828         0      o 
   3  11   6         1.5518         0.1648         0.2033       179      o 
   0  12   4         1.7189         0.1648         0.1614       179      o 
   4  10  -4         1.8741         0.1648         1.4154       179      o 
   2  10  -7         1.9506         0.0582         0.6899         0      o 
   1  15   1         0.9464         0.1648         1.5732         0      o 
   2   2 -11         3.2727         0.1648         1.1665         0      o 
   2   6   2         6.2972         0.1648         9.7620         0      o 
   4   3 -13         1.6904         0.0897         1.9895       179      o 
   4  10 -14         0.7265         0.0582         2.8006       179      o 
   2  12  -4         1.5826         0.1648         0.4066       179      o 
   8   9  -4         0.9132         0.4660         1.3817       179      o 
   2  11  -1         2.1523         0.1648         3.4548       179      o 
   4   2 -14         1.4979         0.1648         0.6799         0      o 
   1  14   5         1.0302         0.1648         0.1177         0      o 
   5   5  -6         2.8899         0.1648         3.9998         0      o 
   2   6 -15         1.2028         0.1648         1.4917         0      o 
   7   5 -13         0.8401         0.4660         0.4924       179      o 
   1   4  -1        11.1401         0.1648         9.8843       179      o 
   1  13   6         1.1951         0.1648         0.1425       179      o 
   5  10  -3         1.6053         0.1648         1.3113         0      o 
   2  13 -11         0.7536         0.1648         1.0928       179      o 
   4   5  -9         2.5661         0.1648         1.3509         0      o 
   1   2 -10         4.2126         0.1648         6.7162       179      o 
   4  11  -3         1.5832         0.1648         2.2267       179      o 
   3   4 -16         1.0960         0.1648         0.5239         0      o 
   1   2   2        14.3479         0.1648        31.0604         0      o 
   6  12  -6         0.8165         0.1648         2.1659         0      o 
   1  13  -7         1.1149         0.1648         2.2521         0      o 
   4  14   5         0.7977         0.1648         1.5637         0      o 
   3  13  -2         1.2306         0.1648         3.4243       179      o 
   7  10  -5         0.9573         0.1648         1.8112       179      o 
   3   8   4         3.1407         0.1648         2.8182         0      o 
   2  10 -11         1.2469         0.1648         2.2420       179      o 
   3   6  -9         2.6621         0.1648         1.2110         0      o 
   2   6  -1         6.4297         0.1648         5.5943       179      o 
   0   7   3         5.4791         0.1648         5.7915         0      o 
   4   6 -13         1.3103         0.0897         0.6347       179      o 
   2  14  -9         0.7433         0.0897         2.2931         0      o 
   1   7  12         1.7629         0.1648         2.1532         0      o 
   2   7   7         3.2689         0.1648         3.7974         0      o 
   3  12  -1         1.5326         0.1648         0.6914       179      o 
   1   7  10         2.3751         0.1648         3.2157       179      o 
   2  12   7         1.2685         0.1648         1.0314         0      o 
   0   6   4         6.2544         0.1648         9.8078         0      o 
   2  11  -2         2.0723         0.1648         1.9869         0      o 
   0  11   5         1.9604         0.1648         1.7847       179      o 
   0   7   7         3.6906         0.1648         2.3584       179      o 
   3   9   0         2.9154         0.1648         4.3307         0      o 
   1   6 -12         2.0179         0.1648         2.1628         0      o 
   2   4 -19         0.6994         0.1648         1.6451       179      o 
   3  12   0         1.5330         0.1648         1.6612       179      o 
   3   4  -2         7.2409         0.1648         6.4576       179      o 
   2  12  10         0.9629         0.1648         0.9429         0      o 
   0   6  18         0.7572         0.1648         0.4363         0      o 
   2   5 -11         2.4874         0.1648         4.3043       179      o 
   2   9  15         0.8178         0.1648         1.8256         0      o 
   7   7  -9         1.0484         0.1648         1.6196         0      o 
   2  10 -14         0.8352         0.1648         0.2703         0      o 
   3  15   0         0.8049         0.1648         0.0401       179      o 
   2   6   9         2.8923         0.1648         3.9242         0      o 
   4   6 -14         1.1147         0.0897         0.4359         0      o 
   2  12  -6         1.3592         0.0897         2.0193         0      o 
   3   5  -1         6.3027         0.1648         6.7362       179      o 
   2  13   7         1.0233         0.1648         2.2766         0      o 
   0  12  11         0.9205         0.1648         2.0066         0      o 
   6  11   4         1.0124         0.1648         1.8362         0      o 
   5   4 -13         1.2905         0.1648         1.6547         0      o 
   1  13  -2         1.3831         0.0897         1.5093       179      o 
   3   1 -15         1.4187         0.1648         0.8473         0      o 
   2   9  -4         2.8766         0.1648         0.6695       179      o 
   1   7   1         5.5984         0.1648         4.3142       179      o 
   0   6   5         5.5106         0.1648         7.6144         0      o 
   3   2 -14         1.6369         0.1648         1.6173       179      o 
   3  10  -3         2.1622         0.1648         2.4269       179      o 
   3  10   7         1.6347         0.1648         2.4720       179      o 
   2   1  -8         5.5524         0.1648         2.5365       179      o 
   1   7 -13         1.4859         0.1648         1.1629         0      o 
   1   7 -12         1.7317         0.1648         2.0272         0      o 
   2   6  -3         5.6962         0.1648         3.7572       179      o 
   5  12  -8         0.8168         0.1648         0.9285       179      o 
   1   2  -1        14.6266         0.1648        19.0471         0      o 
   0  13   4         1.2968         0.1648         1.9808         0      o 
   5   9  -7         1.4347         0.1648         1.0287       179      o 
   2   6  10         2.4393         0.1648         1.7055       179      o 
   5   9 -12         0.8718         0.1648         1.7103       179      o 
   4   8   5         2.3331         0.1648         1.7516         0      o 
   5   7  -8         1.7503         0.1648         3.4185         0      o 
   0   6   9         3.1779         0.1648         1.4703         0      o 
   7   8  -7         1.0675         0.1648         2.1562         0      o 
   1  11 -13         0.8313         0.1648         0.3048       179      o 
   2  10  -3         2.3980         0.1648         1.5035         0      o 
   1  12  10         0.9797         0.1648         2.1280       179      o 
   4  13  -3         1.0122         0.1648         0.2771       179      o 
   2   8  -4         3.4867         0.1648         4.3604       179      o 
   0  15   4         0.8344         0.1648         0.0829         0      o 
   2  12  -3         1.5448         0.1648         0.4407         0      o 
   4  12  -6         1.0695         0.1648         0.1769         0      o 
   1  10   2         2.6649         0.1648         5.9193       179      o 
   1   1  -2        14.8957         0.1648        21.6175         0      o 
   1  11  -2         2.1177         0.0897         1.8404         0      o 
   0   7  15         1.0800         0.1648         2.2520         0      o 
   5   7   1         2.6460         0.1648         1.5608       179      o 
   0  12   1         1.7515         0.0897         0.6542       179      o 
   2  13  -3         1.2398         0.1648         0.6757         0      o 
   3   2 -13         1.9019         0.1648         1.1602       179      o 
   6   7  -6         1.6430         0.1648         3.1525         0      o 
   3  10 -12         0.9640         0.0897         1.1243         0      o 
   3   6   6         3.5557         0.1648         6.0235       179      o 
   0   3   6         7.6218         0.1648         9.3683         0      o 
   1   9 -15         0.8369         0.1648         0.4255         0      o 
   3   3  -9         3.5012         0.1648         1.5354         0      o 
   1  10  -2         2.6509         0.0897         1.0342       179      o 
   2   8  11         1.5728         0.1648         1.8531       179      o 
   3   9  -6         2.1341         0.1648         2.7982       179      o 
   2   3  -9         4.0341         0.1648         3.2220       179      o 
   2   9 -11         1.3770         0.1648         3.4204         0      o 
   1   5  10         2.9569         0.1648         4.7860         0      o 
   4   8 -16         0.6532         0.1648         1.0975         0      o 
   7  11  -4         0.8038         0.1648         1.2374         0      o 
   3   7  -5         3.3514         0.1648         2.6531       179      o 
   0  13   2         1.3560         0.0897         0.2113       179      o 
   0   5   9         3.5937         0.1648         3.8191       179      o 
   5   8 -15         0.6570         0.1648         1.0372       179      o 
   3   1 -12         2.2977         0.1648         1.5979         0      o 
   2   5 -14         1.4305         0.1648         0.9959       179      o 
   1  13   4         1.2326         0.1648         0.9657       179      o 
   0  16   0         0.9998         0.1648         1.1758         0      o 
   7   6 -10         0.9940         0.4660         1.1658       179      o 
   1  13   0         1.3462         0.1648         0.8132         0      o 
   2   3  -2         9.8621         0.1648        12.2242         0      o 
   1   6  15         1.1405         0.4660         2.7356         0      o 
   4   7  -6         2.5146         0.1648         2.7876         0      o 
   2   8 -12         1.3703         0.1648         0.1197       179      o 
   4   8   6         2.0768         0.1648         3.5846       179      o 
   3   3 -13         1.7658         0.1648         0.4085       179      o 
   0   7   1         5.5276         0.1648         6.2724         0      o 
   5   6 -15         0.7864         0.1648         1.3589         0      o 
   4   7  -5         2.7267         0.1648         3.9419         0      o 
   4   7   0         3.3179         0.1648         5.0995         0      o 
   7  12   3         0.6813         0.1648         0.6398       179      o 
   5  11   0         1.2719         0.1648         1.5092         0      o 
   5   6  -5         2.5035         0.1648         3.4778         0      o 
   3   7  -3         3.7617         0.1648         2.2894       179      o 
   2   7 -10         2.0690         0.1648         1.4597       179      o 
   3  14   4         0.8505         0.1648         1.0265         0      o 
   2  11  -8         1.3134         0.0897         0.3467         0      o 
   4  11  -6         1.2329         0.1648         0.1824         0      o 
   1   6  -7         3.9376         0.1648         2.2967         0      o 
   2   9  10         1.4747         0.1648         1.6336         0      o 
   3  10  -9         1.2948         0.0897         0.6372         0      o 
   0   3   7         6.1981         0.1648         7.8996         0      o 
   1  14   3         1.0044         0.1648         0.9083         0      o 
   5  13   3         0.8208         0.1648         0.0248         0      o 
   4   9 -14         0.7388         0.0582         1.5424       179      o 
   2  10  15         0.6586         0.1648         1.0585         0      o 
   2   7  10         2.0043         0.1648         3.3910       179      o 
   0   2   1        14.6981         0.1648        18.3625         0      o 
   2   6   8         3.0780         0.1648         1.0362       179      o 
   1  10  10         1.3243         0.1648         1.2796       179      o 
   2   8   3         3.4885         0.1648         1.5982         0      o 
   2  10  -4         2.1582         0.1648         0.5917         0      o 
   3  10   3         1.9982         0.1648         2.1598       179      o 
   4  10  -1         1.8153         0.1648         2.8859       179      o 
   2  12  -7         1.1638         0.0582         0.3228       179      o 
   5   6 -13         1.0152         0.1648         0.3897         0      o 
   1   9  -4         2.8809         0.0582         1.8141         0      o 
   1   6   1         6.5117         0.1648         5.0677         0      o 
   4  11   3         1.3962         0.1648         1.8401         0      o 
   6   8  -2         1.6335         0.1648         3.0939       179      o 
   2  15  -5         0.7077         0.0897         0.6422         0      o 
   3  14  -1         0.9030         0.1648         1.5502       179      o 
   4   1 -16         0.9770         0.1648         0.0531         0      o 
   1   4   0        10.0097         0.1648        10.4466         0      o 
   1  14   8         0.7474         0.1648         1.8433         0      o 
   3   4 -15         1.1453         0.1648         1.3334       179      o 
   1   9   3         3.0019         0.1648         2.7023       179      o 
   2   3 -14         1.5752         0.1648         0.6615       179      o 
   1  15  -4         0.7663         0.0582         0.9410       179      o 
   3   9  11         1.1482         0.1648         0.9192       179      o 
   1   8  -7         2.6559         0.1648         3.2208       179      o 
   4   5 -12         1.4755         0.1648         0.4334       179      o 
   4   8   3         2.4359         0.1648         3.2901         0      o 
   3  11   9         1.0285         0.1648         0.3006         0      o 
   4   9  -6         1.7004         0.1648         0.5480       179      o 
   3  11  -5         1.4407         0.1648         0.6114       179      o 
   7   9  -6         0.9152         0.1648         1.8144       179      o 
   1   9  -7         2.1621         0.1648         1.2077       179      o 
   2   4  -5         6.0552         0.1648         4.2819       179      o 
   2   5 -15         1.1344         0.1648         0.7185         0      o 
   2   3  -8         4.4107         0.1648         6.3583       179      o 
   3  13  -7         0.8510         0.1648         2.1194         0      o 
   7  11  -2         0.7857         0.1648         0.9237         0      o 
   1  10   1         2.4921         0.1648         1.1540       179      o 
   3   9  -2         2.4797         0.1648         1.4531         0      o 
   5   4 -16         0.7373         0.1648         0.7178         0      o 
   1   9 -11         1.3377         0.1648         1.1899         0      o 
   2  12  12         0.6809         0.1648         1.5937       179      o 
   0   6   6         4.3865         0.1648         1.3430       179      o 
   2   7  13         1.2351         0.1648         1.4084       179      o 
   2   4 -15         1.2143         0.1648         1.1057       179      o 
   4   1 -17         0.8011         0.1648         0.6316       179      o 
   6   9   1         1.3637         0.1648         1.8842         0      o 
   2   8   7         2.3692         0.1648         1.7156       179      o 
   0   7   6         3.6094         0.1648         1.5883       179      o 
   2   6   3         5.0226         0.1648         5.3194       179      o 
   5   2 -15         0.9296         0.4660         1.7969       179      o 
   1   5 -15         1.1742         0.1648         0.6575         0      o 
   0   6  13         1.5065         0.1648         1.5917         0      o 
   0   5   8         3.8612         0.1648         3.7195         0      o 
   1   4 -16         1.0623         0.1648         1.5766       179      o 
   1   5  -4         6.3365         0.0897         5.8746         0      o 
   4   4 -13         1.3378         0.0897         0.5832         0      o 
   6   6 -11         1.0286         0.1648         1.5689       179      o 
   3   5 -18         0.6278         0.1648         2.2706       179      o 
   1   7 -10         2.0656         0.1648         1.8240       179      o 
   6   8 -13         0.6578         0.1648         1.0716         0      o 
   3   4 -17         0.7882         0.1648         0.3794       179      o 
   3   4 -12         1.7954         0.1648         1.2542         0      o 
   8  10  -3         0.6906         0.1648         0.2814       179      o 
   0   9   7         2.1529         0.1648         2.1433       179      o 
   5   3 -14         1.0300         0.1648         0.5322         0      o 
   5   6 -10         1.4076         0.1648         1.9708         0      o 
   3  11  -9         1.0145         0.0897         0.2405       179      o 
   3  13   4         0.9659         0.1648         2.1121         0      o 
   2   7  -3         4.0556         0.1648         3.3201       179      o 
   2   8  16         0.6773         0.1648         2.1112       179      o 
   6   8 -10         0.9026         0.1648         1.1206         0      o 
   4   1 -14         1.2745         0.4660         0.2055       179      o 
   5   7 -11         1.0984         0.1648         0.4270         0      o 
   2   6  -7         3.3177         0.0582         0.3971         0      o 
   0   9  14         0.8649         0.1648         2.9219         0      o 
   0  14   1         0.9844         0.0582         0.1161         0      o 
   3  10   9         1.1644         0.1648         2.3489         0      o 
   3   2 -15         1.1881         0.1648         1.4678         0      o 
   1   7 -11         1.7363         0.1648         2.5768         0      o 
   3   4 -18         0.6501         0.1648         0.1180       179      o 
   2   7 -11         1.6315         0.1648         0.3483       179      o 
   4  10   3         1.5705         0.1648         0.9369       179      o 
   6  11  -8         0.6978         0.1648         0.9294         0      o 
   2   2  -3         9.2110         0.1648        10.7500         0      o 
   1   7   3         4.3872         0.1648         6.4487       179      o 
   2   6  -5         4.1374         0.1648         1.1747         0      o 
   4  13  -5         0.8142         0.1648         1.0741       179      o 
   1   5 -16         0.9540         0.1648         2.3438         0      o 
   0  11   8         1.2772         0.1648         0.1485       179      o 
   7   9  -9         0.6975         0.1648         2.3508         0      o 
   3  11  13         0.6230         0.1648         0.9251         0      o 
   2   2  -7         5.3393         0.0897         2.2595       179      o 
   1   8  14         0.9507         0.1648         1.3954       179      o 
   2   9   0         2.7717         0.1648         4.2649         0      o 
   2   4 -14         1.3724         0.1648         0.2278       179      o 
   5   6  -9         1.5345         0.1648         0.2383         0      o 
   2   5  -6         4.3385         0.1648         4.4052       179      o 
   0   5  13         1.5979         0.1648         2.7323         0      o 
   2  10  10         1.1280         0.1648         2.3422       179      o 
   3   9   9         1.3474         0.1648         0.5277       179      o 
   1  10  15         0.6265         0.1648         0.3719         0      o 
   4   7  -3         2.7481         0.1648         3.5766       179      o 
   5  11  -7         0.8835         0.1648         1.7176         0      o 
   4  13  -1         0.9023         0.1648         3.1499       179      o 
   4   4 -15         0.9321         0.1648         0.0959         0      o 
   2  11   3         1.6336         0.1648         2.8425       179      o 
   2   2  -5         7.1306         0.1648         6.7735         0      o 
   3  13   5         0.8860         0.1648         1.1170       179      o 
   3   3 -11         2.1734         0.1648         4.3530       179      o 
   1   2  -7         5.8724         0.1648         4.5595         0      o 
   0   4   2         8.9933         0.1648         6.8894       179      o 
   2   5   7         3.6760         0.1648         3.1443         0      o 
   6   3 -15         0.7082         0.4660         0.0983         0      o 
   1   2  -3        10.6106         0.1648        11.0476         0      o 
   3   2 -17         0.8176         0.1648         1.1015       179      o 
   1   9  16         0.6112         0.1648         1.4269         0      o 
   1   8  11         1.4416         0.1648         2.5175         0      o 
   2   5  -7         3.7449         0.0582         0.8653         0      o 
   5   4 -15         0.7984         0.1648         1.0611       179      o 
   0  11   1         1.8818         0.0897         0.9255       179      o 
   1   8  13         1.0789         0.1648         1.0463         0      o 
   2   5 -17         0.7510         0.1648         2.7807         0      o 
   1  14   2         0.9160         0.1648         2.2488         0      o 
   3  14  -8         0.6038         0.0897         0.3484         0      o 
   1  11  14         0.6094         0.1648         2.1343       179      o 
   1   3 -13         1.8118         0.1648         1.1008         0      o 
   5  11  -6         0.9269         0.1648         3.7208       179      o 
   5  10   3         1.2602         0.1648         0.2808         0      o 
   0  14   2         0.9282         0.0897         1.5310         0      o 
   6   8  -3         1.4169         0.1648         1.7157         0      o 
   4  12  -2         1.0617         0.1648         2.0246       179      o 
   7   8  -4         1.0575         0.4660         1.2937       179      o 
   6  11  -3         0.8711         0.1648         1.5425       179      o 
   2   4 -17         0.7930         0.1648         0.4562       179      o 
   3   5  -2         4.9598         0.1648         4.9564       179      o 
   2  10  13         0.7568         0.1648         0.9673       179      o 
   3  12  -9         0.7969         0.0897         0.7781         0      o 
   3   9 -13         0.8221         0.1648         1.1163         0      o 
   1   4   8         3.9185         0.1648         5.8133         0      o 
   1   4 -18         0.6927         0.4660         1.8847         0      o 
   4   7 -15         0.7065         0.0897         0.6146       179      o 
   2  14   0         0.8731         0.1648         1.1487         0      o 
   5  12   8         0.6499         0.1648         0.8387       179      o 
   5   9  -1         1.5729         0.1648         4.3600         0      o 
   2   6  -4         4.3158         0.1648         3.1731         0      o 
   3   6   5         3.2852         0.1648         5.6271         0      o 
   4  11   2         1.2666         0.1648         1.0259       179      o 
   3   7 -11         1.3955         0.0897         0.6125       179      o 
   1  14   6         0.7581         0.1648         0.8441         0      o 
   4  14   2         0.6955         0.1648         0.3369         0      o 
   3   8   0         2.8485         0.1648         1.3263         0      o 
   4   4 -16         0.7662         0.1648         0.4447       179      o 
   2   6  11         1.7153         0.4660         6.6927         0      o 
   0  11  14         0.6072         0.1648         2.8481       179      o 
   5  10  -5         1.1410         0.1648         1.5434       179      o 
   5   6 -16         0.5787         0.0897         0.3465       179      o 
   1   3  -8         4.3519         0.1648         6.6147       179      o 
   4  14   0         0.7044         0.1648         0.5414       179      o 
   0  10   2         2.2390         0.1648         2.0006         0      o 
   3   8  -4         2.4739         0.1648         0.9479         0      o 
   6  13  -2         0.6107         0.1648         0.3355       179      o 
   2   7  -6         2.8894         0.0897         1.2483         0      o 
   2  10   0         2.0648         0.1648         1.2227       179      o 
   4  12   2         1.0151         0.1648         1.1598         0      o 
   7   9  -2         0.9420         0.1648         1.5530       179      o 
   5  11 -11         0.5867         0.1648         1.9306       179      o 
   1   9  -5         2.2837         0.1648         2.0307         0      o 
   1   6  16         0.7990         0.4660         0.3013         0      o 
   3  15   3         0.5995         0.1648         1.5191       179      o 
   5  11  -9         0.7040         0.1648         1.9089       179      o 
   3   7   8         1.9437         0.1648         3.3975         0      o 
   0   9   3         2.6585         0.1648         4.1499         0      o 
   0   4  11         2.3258         0.1648         3.1055       179      o 
   3   6   4         3.4696         0.1648         4.9912         0      o 
   6   7 -13         0.6516         0.1648         1.3548         0      o 
   3  13  -9         0.6364         0.0897         1.5429       179      o 
   3  11   0         1.4552         0.1648         3.0033       179      o 
   2  12   5         1.1124         0.1648         1.0693         0      o 
   1   3 -14         1.4272         0.4660         1.5195         0      o 
   2   1 -12         2.1047         0.4660         3.8434         0      o 
   0   4   8         3.8951         0.1648         6.4886         0      o 
   0   7  11         1.6009         0.1648         0.4665       179      o 
   0   9   6         2.1078         0.1648         0.8179         0      o 
   3   3  -7         3.7722         0.1648         2.7084         0      o 
   5  10   8         0.8584         0.1648         0.5854         0      o 
   5  12   2         0.8454         0.1648         1.0738         0      o 
   5  13   4         0.6574         0.1648         0.3755         0      o 
   3   3  -5         4.8748         0.1648         5.7185         0      o 
   2  12 -12         0.5995         0.1648         0.0956         0      o 
   1   5   6         4.3356         0.1648         3.3682         0      o 
   0  10  13         0.7690         0.1648         1.3004       179      o 
   1  12  -3         1.2861         0.0582         0.3247         0      o 
   1   8  -8         1.9952         0.1648         0.4667         0      o 
   4   9  -1         1.8253         0.1648         1.1457       179      o 
   2  11 -12         0.7015         0.1648         0.4939         0      o 
   4  12   6         0.8202         0.1648         0.8833         0      o 
   1   5 -10         2.3683         0.1648         3.2998         0      o 
   0   7   4         3.7897         0.1648         4.5273         0      o 
   0   2   0        17.4105         0.4660        29.8168       179      o 
   4   8   7         1.5206         0.1648         0.8612         0      o 
   2   9 -12         0.9524         0.1648         0.6607       179      o 
   2  14   6         0.6781         0.1648         2.7055         0      o 
   4   5  -1         3.7025         0.4660         4.7412       179      o 
   4  13   0         0.8184         0.1648         1.6016       179      o 
   4   9   7         1.2823         0.1648         2.7523         0      o 
   5  12  -6         0.7125         0.1648         0.7116         0      o 
   1   4  -7         4.3147         0.1648         4.5871         0      o 
   3   5 -17         0.6359         0.1648         1.9574       179      o 
   2  14   1         0.8055         0.1648         2.7320       179      o 
   4  10 -10         0.8323         0.1648         0.1374         0      o 
   3   6  -6         2.8170         0.1648         3.1091       179      o 
   0   8  10         1.5365         0.1648         1.0511         0      o 
   4   7  -1         2.6148         0.1648         0.6027         0      o 
   4   8 -14         0.6727         0.0582         2.0422         0      o 
   3  11   8         0.9399         0.1648         0.3723         0      o 
   2   2  -9         3.3450         0.1648         0.4865       179      o 
   3  14   7         0.5755         0.1648         0.8177         0      o 
   7   9  -5         0.8021         0.1648         0.3170       179      o 
   3  12 -12         0.5390         0.0897         0.8442         0      o 
   3  13   0         0.9080         0.1648         2.8248         0      o 
   5   2 -17         0.5730         0.1648         1.1785       179      o 
   1   6  -5         3.9891         0.1648         4.2230       179      o 
   0  10  12         0.8475         0.1648         0.3391         0      o 
   0   8   0         4.8958         0.1648         5.4453         0      o 
   4  10   0         1.4610         0.1648         0.6652         0      o 
   2   7   5         2.9438         0.1648         2.1432         0      o 
   4  12   7         0.7430         0.1648         2.2803         0      o 
   5   7 -15         0.5616         0.1648         2.5315       179      o 
   1   7  11         1.4861         0.1648         1.0072       179      o 
   1  14  -8         0.6090         0.1648         0.8560       179      o 
   2  11   9         0.9288         0.1648         0.9231         0      o 
   6   6  -6         1.4157         0.4660         1.0848         0      o 
   1   3  -9         3.3731         0.1648         5.8898         0      o 
   6   9  -7         0.8817         0.1648         1.4118       179      o 
   4   5 -15         0.7678         0.1648         1.2116       179      o 
   2   5 -13         1.3047         0.1648         0.9749         0      o 
   1   8   6         2.3878         0.1648         0.9034         0      o 
   2   7  11         1.3783         0.1648         0.8911         0      o 
   3   8  12         0.9407         0.1648         1.1519         0      o 
   1   4 -11         2.1419         0.1648         0.5955         0      o 
   6  10 -10         0.5904         0.1648         0.4710       179      o 
   4   5 -16         0.6536         0.1648         0.4983         0      o 
   6  10   1         0.9566         0.1648         2.1689       179      o 
   3  11  11         0.6802         0.1648         1.4164         0      o 
   2   6 -13         1.1689         0.1648         0.4589         0      o 
   4   9  10         0.9150         0.1648         0.4972         0      o 
   5  10   0         1.1907         0.1648         3.3573       179      o 
   2   3 -16         0.8913         0.1648         2.9030       179      o 
   2   5   8         2.7944         0.4660         1.7106         0      o 
   7   8  -8         0.7376         0.1648         0.0916       179      o 
   2   4   1         6.7154         0.1648         9.0043         0      o 
   2   3 -18         0.6269         0.4660         0.9717         0      o 
   1  11  -4         1.4555         0.0582         1.4201         0      o 
   1   6 -15         0.8826         0.1648         0.5323         0      o 
   6  11   1         0.7993         0.1648         2.0472       179      o 
   3   5  -5         3.5347         0.1648         1.8874         0      o 
   1  12  -7         0.9612         0.1648         0.6317         0      o 
   7  12   2         0.5364         0.1648         1.2819         0      o 
   7   8 -10         0.6138         0.1648         1.0480         0      o 
   6   8 -11         0.6817         0.1648         2.0721         0      o 
   2   5   4         4.5626         0.1648         4.4332         0      o 
   2  10  12         0.7621         0.1648         1.0765         0      o 
   1   9 -12         0.9497         0.1648         0.6140         0      o 
   1   6 -13         1.2163         0.1648         0.4659         0      o 
   4   9   1         1.7121         0.1648         1.5655       179      o 
   4  12   1         0.9437         0.1648         1.9957       179      o 
   4  11 -11         0.6143         0.1648         0.6385         0      o 
   5   2 -14         0.8829         0.4660         2.2552         0      o 
   2   6   4         3.7837         0.1648         2.4376         0      o 
   4   3  -9         2.1424         0.1648         2.2597       179      o 
   2  10  -5         1.5673         0.1648         2.9364         0      o 
   3  14   0         0.7075         0.1648         1.0175         0      o 
   0  10   9         1.1729         0.1648         0.2729       179      o 
   5  13   5         0.5806         0.1648         2.5400         0      o 
   5   4 -10         1.3907         0.1648         1.8779       179      o 
   6   9   0         1.1043         0.1648         1.8267       179      o 
   3   9   8         1.2727         0.1648         1.8606         0      o 
   1   7   4         3.4100         0.1648         5.6440         0      o 
   6  13   3         0.5276         0.1648         0.8707       179      o 
   5   8 -14         0.5563         0.1648         0.5873         0      o 
   2   4   0         6.6570         0.1648        12.0177         0      o 
   2   2  -4         6.8991         0.1648         4.3836         0      o 
   5   8  -3         1.5590         0.1648         2.0941         0      o 
   3   3 -15         0.9419         0.1648         0.7505         0      o 
   6   8  -1         1.2810         0.1648         0.9968       179      o 
   1   2  -6         5.9206         0.1648         7.2166         0      o 
   5  12   0         0.7943         0.1648         0.9966         0      o 
   4   6   2         2.8340         0.1648         4.3303       179      o 
   2  12  -8         0.8167         0.0897         0.5200       179      o 
   4   7  -2         2.3961         0.1648         1.5702       179      o 
   3   9  -3         1.8838         0.1648         2.1282         0      o 
   2  12   8         0.8044         0.1648         1.6977         0      o 
   3   8  -9         1.3579         0.1648         2.5963       179      o 
   5   5 -14         0.7295         0.1648         1.5291       179      o 
   1   8  -9         1.6105         0.1648         0.0239       179      o 
   3   4  -7         3.0799         0.1648         3.9074         0      o 
   2   6 -16         0.6907         0.1648         0.9859         0      o 
   5   8  -1         1.6180         0.1648         1.1873         0      o 
   3   2 -11         1.9316         0.1648         0.1888         0      o 
   2   7   3         3.2442         0.1648         3.8590         0      o 
   6  12   4         0.5959         0.1648         0.4619       179      o 
   4   6  -1         2.9016         0.1648         1.3483       179      o 
   5   9 -14         0.4854         0.1648         0.9259       179      o 
   3   8  -6         1.8514         0.1648         5.8159       179      o 
   3  11 -13         0.5262         0.1648         0.2042       179      o 
   5   9 -13         0.5479         0.1648         1.0080         0      o 
   0  12   6         1.0103         0.1648         0.6352         0      o 
   2   6  -6         3.0353         0.0897         2.5249       179      o 
   5   8  -4         1.4569         0.1648         0.6094       179      o 
   4   3 -17         0.5916         0.1648         0.7274       179      o 
   0  11   9         0.9463         0.1648         0.9667       179      o 
   2   8  -6         2.0947         0.0897         0.6849         0      o 
   3   8  -2         2.3744         0.1648         0.9382       179      o 
   2  10 -10         0.9434         0.1648         0.6506         0      o 
   7   9 -10         0.5200         0.1648         0.6793       179      o 
   6  12   7         0.5003         0.1648         0.9745         0      o 
   1   8   1         3.0813         0.1648         2.6429         0      o 
   1  11  10         0.8261         0.1648         4.6116       179      o 
   3   3 -16         0.7742         0.1648         0.7237       179      o 
   0  11   6         1.2334         0.1648         0.8427       179      o 
   3  11  10         0.7121         0.1648         2.0198       179      o 
   5   6  -8         1.3922         0.1648         5.1462         0      o 
   2   4   4         5.1041         0.1648         9.9747         0      o 
   2   8  14         0.7272         0.1648         1.4619         0      o 
   6   8 -12         0.5788         0.1648         2.8205         0      o 
   1  14  -4         0.7153         0.0582         0.6337       179      o 
   2  13  10         0.5420         0.1648         1.2505       179      o 
   2   5   1         5.2308         0.1648         2.9971         0      o 
   4   0 -16         1.0347         0.4660         1.9941         0      o 
   0  10  10         0.9958         0.1648         2.1054         0      o 
   4   8   9         1.1008         0.4660         1.4201         0      o 
   3  12   2         0.9989         0.1648         3.0331       179      o 
   0   7   9         1.8842         0.1648         2.4385         0      o 
   5  12   7         0.5862         0.1648         0.6022         0      o 
   5  10  10         0.6248         0.1648         0.6792       179      o 
   3  10   2         1.5157         0.1648         0.5153         0      o 
   6   4 -13         0.7204         0.4660         0.7244         0      o 
   1   8  -6         2.1938         0.1648         1.9475       179      o 
   1   8   3         2.7759         0.1648         0.8697         0      o 
   5  10   1         1.0848         0.1648         2.0385         0      o 
   1   2   0        10.1433         0.1648        12.2072       179      o 
   3  12  -6         0.8303         0.1648         1.4881         0      o 
   1   9  13         0.7600         0.1648         2.6891       179      o 
   5   5 -11         1.0498         0.1648         0.7111         0      o 
   1  10   4         1.6604         0.1648         1.6522       179      o 
   3   1 -10         2.2604         0.4660         1.9420         0      o 
   3   1 -11         1.9021         0.1648         0.6056         0      o 
   1  10   0         1.8687         0.1648         0.6217       179      o 
   3   9 -11         0.8629         0.0897         1.6699       179      o 
   1   9  12         0.8611         0.1648         1.0587         0      o 
   3   9  -4         1.6829         0.1648         0.3007       179      o 
   1   5   2         5.5351         0.1648         5.4049       179      o 
   6   9 -11         0.5489         0.1648         3.9178       179      o 
   1   4   9         2.6720         0.4660         6.2333       179      o 
   3   4  -4         4.0642         0.1648         3.0901         0      o 
   2   4 -13         1.2620         0.1648         1.5110       179      o 
   7  10   2         0.6656         0.4660         1.4447       179      o 
   1  12 -13         0.4724         0.1648         0.7576         0      o 
   3  13 -10         0.4878         0.0582         0.7887         0      o 
   2   0  -8         5.2576         0.4660         8.0971         0      o 
   7   8 -11         0.5030         0.1648         1.5784         0      o 
   2  13   0         0.8730         0.1648         1.6954         0      o 
   4   9   5         1.2972         0.1648         2.5617         0      o 
   1   5 -19         0.4383         0.1648         1.2215         0      o 
   4   7  -9         1.2587         0.1648         2.4418       179      o 
   4   2 -13         1.1005         0.1648         0.2983         0      o 
   5   6 -12         0.8086         0.1648         2.2757         0      o 
   2  13   6         0.7048         0.1648         1.0202       179      o 
   4   2 -17         0.5681         0.1648         0.2159       179      o 
   6   6  -7         1.1350         0.1648         0.6818       179      o 
   5   9   3         1.1732         0.1648         1.3342         0      o 
   1   5  -9         2.3462         0.1648         3.0166       179      o 
   1  14  -2         0.7123         0.0897         0.8547         0      o 
   1   7   2         3.4888         0.1648         3.2465         0      o 
   1   4  -9         2.6419         0.1648         2.3659         0      o 
   2   5 -18         0.4910         0.1648         1.1985         0      o 
   6  13   1         0.4943         0.1648         0.2274         0      o 
   6  10  -1         0.8382         0.1648         0.8433         0      o 
   3   1 -13         1.2886         0.1648         1.1698         0      o 
   5  10   5         0.8848         0.1648         2.4528         0      o 
   3   6   2         3.2100         0.1648         1.0203         0      o 
   1  12  -2         1.1041         0.0897         1.7658       179      o 
   3   6  -2         3.2290         0.1648         3.9296         0      o 
   5   5  -9         1.2807         0.1648         3.3657         0      o 
   5  10   4         0.9253         0.1648         1.0686       179      o 
   6   7 -11         0.6676         0.1648         2.8237         0      o 
   6   4 -12         0.7671         0.4660         0.0232       179      o 
   3   8 -11         0.9508         0.0897         0.4152         0      o 
   2   8  -1         2.5657         0.1648         0.9251       179      o 
   0   1   2        10.2783         0.1648        15.9213       179      o 
   6  10   2         0.8051         0.1648         2.9200         0      o 
   5   1 -18         0.4215         0.1648         0.4903         0      o 
   4   3 -12         1.1916         0.1648         1.0005         0      o 
   4   7 -14         0.6302         0.0897         0.0684       179      o 
   3   9  -7         1.2670         0.1648         1.2026       179      o 
   6  12  -7         0.4672         0.1648         1.2789       179      o 
   1   3  -4         6.2710         0.1648         8.2981       179      o 
   2  14  -8         0.4918         0.0897         0.6702       179      o 
   4  13   2         0.6574         0.1648         1.9399       179      o 
   2   5  -3         4.3418         0.1648         4.7958       179      o 
   6   5  -9         1.0005         0.4660         1.3242       179      o 
   1   5 -14         0.9815         0.1648         1.4888       179      o 
   4  14  -3         0.5257         0.1648         1.3127       179      o 
   3   3  -6         3.4681         0.1648         7.0817         0      o 
   3   7  -6         1.9695         0.1648         3.2269       179      o 
   4  13   1         0.6644         0.1648         0.7292       179      o 
   6   8   0         1.1223         0.4660         2.1518       179      o 
   1   5   9         2.2299         0.1648         3.3621       179      o 
   3   9  -8         1.1317         0.1648         0.6718       179      o 
   3   6   0         3.2596         0.1648         4.2562       179      o 
   2  13  -6         0.6821         0.0582         0.3724       179      o 
   0   2   4         7.3518         0.1648         7.5557       179      o 
   7   8  -3         0.8271         0.4660         3.2317         0      o 
   5  12   4         0.6317         0.1648         0.1382         0      o 
   3   5 -11         1.3484         0.0897         0.8623       179      o 
   1   6  10         1.6532         0.1648         1.2128         0      o 
   3   5  -3         3.5345         0.1648         1.5548         0      o 
   1   1  -7         4.5717         0.1648         4.9113       179      o 
   1   3   3         6.8206         0.1648         9.4067         0      o 
   2   6   7         2.3199         0.1648         1.9652         0      o 
   6  11   2         0.6615         0.1648         0.3129         0      o 
   2   8   2         2.4038         0.1648         1.9267       179      o 
   5   4  -9         1.3503         0.1648         1.5140         0      o 
   1  13  10         0.5073         0.1648         0.4975         0      o 
   1   8  -4         2.3619         0.0582         1.8758         0      o 
   1   8   9         1.3824         0.1648         2.4935       179      o 
   6  11  -7         0.5334         0.1648         0.6348         0      o 
   3   7   6         1.8794         0.1648         1.6835       179      o 
   0   6  10         1.6810         0.1648         1.3130         0      o 
   2  10  -8         1.0242         0.0897         0.9390       179      o 
   1   4   4         5.1640         0.1648         3.1860         0      o 
   3  12  11         0.4758         0.1648         0.4984       179      o 
   0   7  18         0.4129         0.1648         2.4080         0      o 
   1  13  -4         0.7825         0.0582         1.0184       179      o 
   4  13   7         0.5041         0.1648         2.5997         0      o 
   6   5 -13         0.6013         0.1648         0.7762         0      o 
   3  10  -4         1.2550         0.1648         0.4263       179      o 
   1   6  13         1.0044         0.1648         1.3901       179      o 
   0   5  10         1.9114         0.1648         0.7610       179      o 
   7  11  -5         0.4832         0.1648         0.8865       179      o 
   1   6  -2         4.0997         0.1648         5.5884         0      o 
   1   4   5         4.5291         0.1648         6.6539         0      o 
   6   5 -12         0.6776         0.1648         0.4849         0      o 
   0   5   2         5.2734         0.1648         0.7575         0      o 
   1   9   6         1.5803         0.1648         1.1307       179      o 
   3   9  10         0.8543         0.1648         2.6374         0      o 
   4   2 -18         0.4464         0.1648         1.1397         0      o 
   3   3 -14         0.9393         0.1648         1.0326       179      o 
   4   9  11         0.6626         0.1648         2.4833         0      o 
   1  12  -9         0.6627         0.1648         0.7966       179      o 
   4  10   5         0.9866         0.1648         0.4688         0      o 
   4  13  -8         0.4718         0.1648         0.5186         0      o 
   4  14  -4         0.4872         0.1648         0.1380         0      o 
   1   4  -2         6.0951         0.1648         7.3814       179      o 
   3  10   0         1.3695         0.1648         2.5865         0      o 
   6   9  -6         0.7571         0.1648         1.1096       179      o 
   1   8  12         0.8894         0.1648         1.3259         0      o 
   5   9   6         0.9030         0.1648         2.7803       179      o 
   4   6  -3         2.2868         0.1648         2.7231       179      o 
   3   4  -6         2.9447         0.1648         1.0892         0      o 
   4   8   1         1.6955         0.1648         0.2589         0      o 
   4  10 -12         0.5216         0.0897         1.1693       179      o 
   5  12   9         0.4328         0.1648         0.8131       179      o 
   2  13  -8         0.5612         0.0897         1.1048         0      o 
   2  11  -6         0.9695         0.0897         0.9833         0      o 
   6   6 -13         0.5354         0.1648         1.7568       179      o 
   4  11   6         0.7522         0.1648         0.6390         0      o 
   1  14  -7         0.5147         0.1648         0.2078         0      o 
   0   7   5         2.6367         0.1648         3.7520         0      o 
   3  11   2         1.0526         0.1648         2.4178       179      o 
   1  10  11         0.7349         0.1648         1.5899         0      o 
   1   4  -8         2.8310         0.1648         1.9537         0      o 
   4   9  -2         1.3590         0.1648         1.0099         0      o 
   4  11   7         0.6963         0.1648         0.2598         0      o 
   5  11   9         0.5038         0.1648         1.5905         0      o 
   4  10   2         1.1077         0.1648         2.9784         0      o 
   3   5   3         3.2832         0.1648         4.1777       179      o 
   6   9 -10         0.5339         0.1648         3.0847       179      o 
   4  13  -9         0.4246         0.1648         0.1362       179      o 
   3   6  -5         2.3922         0.1648         2.8004         0      o 
   0   1   3         8.4832         0.1648        11.3396         0      o 
   1   4 -12         1.4063         0.1648         0.6410       179      o 
   3   5 -15         0.6701         0.1648         0.4653       179      o 
   4   4 -18         0.3954         0.1648         1.6037       179      o 
   4  10  11         0.5519         0.1648         0.0439         0      o 
   2  14  -5         0.5449         0.0897         0.7944         0      o 
   3  13  -5         0.6160         0.1648         1.4181         0      o 
   2  10   1         1.4839         0.1648         3.5936         0      o 
   3   6  -1         2.9963         0.1648         2.2746         0      o 
   2   7 -16         0.5133         0.1648         1.5418       179      o 
   1   5  -5         3.6958         0.1648         3.3646         0      o 
   5   6  -4         1.6257         0.1648         0.1144         0      o 
   3  11  -6         0.8559         0.1648         0.1983       179      o 
   1  13   7         0.6121         0.1648         0.9530       179      o 
   0   7  13         0.8617         0.1648         1.3245       179      o 
   3  13   8         0.4923         0.1648         0.1662         0      o 
   5  12   3         0.6012         0.1648         0.6594         0      o 
   5  11   6         0.6197         0.1648         0.6251         0      o 
   0   3   8         3.1617         0.1648         5.8072         0      o 
   3  15  -3         0.4340         0.1648         0.0506       179      o 
   6   9   3         0.8218         0.4660         0.4055       179      o 
   5   3 -12         0.8915         0.4660         0.4388         0      o 
   6  10  -3         0.7100         0.1648         1.1933         0      o 
   2   5  -1         4.3272         0.1648         3.7110         0      o 
   3   8  11         0.8229         0.1648         2.2855         0      o 
   3   2 -18         0.4660         0.1648         2.4180       179      o 
   1  10 -12         0.6330         0.1648         1.0710         0      o 
   2   1  -9         2.6296         0.1648         2.5389         0      o 
   2  14   3         0.5731         0.1648         0.0343         0      o 
   0  12   0         1.4317         0.1648         0.6624       179      o 
   5  11   1         0.7486         0.1648         2.1236       179      o 
   2   9  12         0.6825         0.1648         0.6438         0      o 
   2   9   9         0.9901         0.1648         1.2054       179      o 
   1   8   2         2.4018         0.1648         0.5649         0      o 
   1   5 -17         0.5252         0.1648         1.4119         0      o 
   7   8  -5         0.6813         0.1648         2.0793       179      o 
   2   8  10         1.0252         0.1648         1.9223         0      o 
   1   1  -4         6.7297         0.1648         4.7206         0      o 
   4   9  -8         0.8731         0.1648         0.3444       179      o 
   7  10  -4         0.5334         0.1648         0.7961         0      o 
   1  12  -4         0.8813         0.0582         1.6606         0      o 
   0   4   7         3.2317         0.1648         2.0946         0      o 
   4  11   8         0.6029         0.1648         1.8609       179      o 
   5   7  -5         1.2582         0.1648         1.9256       179      o 
   5  11   3         0.6960         0.1648         2.7110       179      o 
   1  12  -1         0.9606         0.1648         2.4527       179      o 
   0   6  11         1.2852         0.1648         1.0860       179      o 
   4  10   7         0.7760         0.1648         0.1230         0      o 
   4   9   8         0.8339         0.1648         1.9195         0      o 
   2   9   2         1.7077         0.1648         2.2264       179      o 
   7  10  -2         0.5548         0.1648         1.3538         0      o 
   1   7 -17         0.4265         0.1648         0.4337         0      o 
   4   8  -3         1.4590         0.1648         3.8704         0      o 
   7  11  -6         0.4069         0.1648         0.6069         0      o 
   0  10   1         1.5317         0.0897         0.2587         0      o 
   4   9  -3         1.2034         0.1648         0.8944         0      o 
   5  12  -9         0.4049         0.1648         1.1253         0      o 
   5  13  -7         0.3941         0.1648         1.5165         0      o 
   5   0 -17         0.5949         0.4660         1.8488         0      o 
   0   9   2         1.8725         0.1648         4.6933       179      o 
   0   3   4         5.5522         0.1648         7.0667       179      o 
   0  12   9         0.5940         0.1648         0.5656         0      o 
   1   5   0         4.6674         0.1648         2.3295         0      o 
   1   6   5         2.7903         0.1648         0.5994         0      o 
   1   6  -1         3.6995         0.1648         0.2279       179      o 
   5   8 -10         0.6627         0.1648         1.5497       179      o 
   3  10   6         0.9371         0.1648         1.7403       179      o 
   4   7  -7         1.2595         0.1648         1.7629       179      o 
   3   7  -1         2.2506         0.1648         3.9804         0      o 
   7  11  -3         0.4494         0.1648         0.0890         0      o 
   2   5  -8         2.0417         0.1648         0.5161         0      o 
   1  11   8         0.7662         0.1648         1.5186         0      o 
   2  14  -4         0.5174         0.1648         0.7700         0      o 
   4   6  -4         1.8974         0.1648         3.4372       179      o 
   5   5  -8         1.1793         0.1648         1.3731         0      o 
   2   9 -16         0.3706         0.1648         1.9381         0      o 
   3   9  12         0.5783         0.1648         3.0596       179      o 
   2   2 -15         0.7839         0.4660         1.0490         0      o 
   2   4  -1         4.7802         0.1648         2.7004       179      o 
   2  10  11         0.6152         0.1648         0.7469         0      o 
   3   3 -18         0.4121         0.1648         3.0402         0      o 
   3   6   7         1.6814         0.4660         5.1563       179      o 
   0  10  15         0.3920         0.1648         3.3140       179      o 
   2  11   4         0.9589         0.1648         0.5563         0      o 
   6   8  -6         0.7593         0.1648         1.4894         0      o 
   1  10  -3         1.3529         0.0582         0.9946       179      o 
   0   6   8         1.9304         0.1648         3.5689         0      o 
   4  10  -2         0.9850         0.1648         1.2875       179      o 
   4  14   4         0.4135         0.1648         0.4728       179      o 
   3   7  10         0.9764         0.4660         1.5324         0      o 
   6   9  -5         0.6900         0.1648         0.8859       179      o 
   5   5 -16         0.3944         0.0897         0.9009       179      o 
   3  13  -1         0.6160         0.1648         0.1486       179      o 
   6  11   8         0.3988         0.1648         0.5567         0      o 
   1   5 -13         0.9430         0.1648         0.0462       179      o 
   1   3   2         6.1217         0.1648         3.7122       179      o 
   3   5  -4         2.6904         0.1648         3.8612       179      o 
   5   5 -12         0.6920         0.1648         0.6269       179      o 
   4   9 -15         0.3494         0.0897         0.5807         0      o 
   1  15  -6         0.3850         0.1648         1.5248       179      o 
   3   4 -14         0.7416         0.1648         0.6226         0      o 
   1   7 -18         0.3393         0.1648         0.3038         0      o 
   0   5  12         1.1294         0.1648         1.7776       179      o 
   0   8   2         2.2452         0.1648         1.2540         0      o 
   7  11  -7         0.3587         0.1648         0.0644         0      o 
   2   8   0         2.0427         0.1648         1.0817         0      o 
   4   5  -3         2.2500         0.1648         2.6999         0      o 
   5   9   8         0.6423         0.4660         0.9671         0      o 
   2   8  -9         1.0683         0.1648         0.1053       179      o 
   2   7  -8         1.4304         0.1648         0.6457         0      o 
   5  10  -8         0.5669         0.1648         1.1946         0      o 
   4  14   3         0.4129         0.1648         2.4991         0      o 
   6   5 -11         0.6291         0.1648         2.1760         0      o 
   1   9  -1         1.7404         0.1648         0.8647         0      o 
   3   8  -1         1.7238         0.1648         2.1794         0      o 
   4   0 -14         1.0368         0.4660         0.7229       179      o 
   1   5   8         2.0638         0.1648         3.3000         0      o 
   2  11 -10         0.5621         0.1648         0.6552       179      o 
   6  11  -1         0.5408         0.1648         0.7973       179      o 
   3   8   1         1.7035         0.1648         0.9246       179      o 
   2   7  12         0.7853         0.1648         1.8680         0      o 
   0   5   6         2.8572         0.1648         0.8698       179      o 
   1   4   6         3.1908         0.1648         4.6152         0      o 
   0   6  14         0.7022         0.1648         1.1012         0      o 
   5   8  -5         0.9552         0.1648         2.6857       179      o 
   4   8  -4         1.2525         0.1648         1.5442       179      o 
   4   9  13         0.4194         0.4660         0.9161       179      o 
   3   7  -2         2.0212         0.1648         1.9024         0      o 
   1  10  -4         1.2032         0.0582         1.0115         0      o 
   6  10  -4         0.5853         0.1648         1.3109         0      o 
   2   9  13         0.5150         0.1648         1.7291         0      o 
   3   7   9         1.0508         0.1648         2.5600         0      o 
   6   8   1         0.8618         0.4660         0.9395         0      o 
   3  13   3         0.5548         0.1648         0.8565       179      o 
   1  10  -1         1.3376         0.1648         2.4335       179      o 
   2  10   6         0.9550         0.1648         0.2514         0      o 
   4   5  -2         2.2646         0.1648         5.7673         0      o 
   0   7   2         2.6936         0.1648         0.6336       179      o 
   0   6  12         0.9576         0.1648         0.6803         0      o 
   4   6  -7         1.3228         0.1648         1.5769         0      o 
   5  10   2         0.7496         0.1648         0.5023         0      o 
   5   5 -10         0.8453         0.1648         2.0136       179      o 
   1   4 -13         0.9657         0.1648         2.7976         0      o 
   5   6  -2         1.4736         0.4660         3.0957         0      o 
   2  11  11         0.4770         0.1648         0.6044       179      o 
   4   4 -14         0.6124         0.0897         1.2029       179      o 
   0   8  12         0.7256         0.1648         0.9619       179      o 
   5   7 -10         0.6737         0.1648         2.0229         0      o 
   4   1 -18         0.3565         0.1648         0.7826         0      o 
   3  14   3         0.4390         0.1648         0.0488       179      o 
   3   9  -9         0.7631         0.0897         0.5657       179      o 
   6   9  -3         0.6841         0.1648         1.8140         0      o 
   4  12 -10         0.3692         0.1648         0.4880         0      o 
   1   7 -16         0.4309         0.1648         0.0861         0      o 
   2   5  -5         2.6603         0.1648         1.5000       179      o 
   4  11 -12         0.3501         0.0897         0.7690         0      o 
   3   6 -11         0.8961         0.0897         1.0492       179      o 
   1  11 -14         0.3409         0.1648         0.9930         0      o 
   3   3 -17         0.4326         0.1648         1.2332         0      o 
   1   7  -2         2.4869         0.1648         1.7780       179      o 
   2   8  15         0.4142         0.1648         1.8481       179      o 
   2  10 -15         0.3279         0.1648         1.2788       179      o 
   4  10  12         0.3878         0.1648         2.7402       179      o 
   5   7  -2         1.2112         0.1648         0.5237       179      o 
   0  14   8         0.3757         0.1648         0.3030       179      o 
   4   3 -10         1.1596         0.1648         1.0334         0      o 
   2   8   1         1.8219         0.1648         0.9062         0      o 
   3   8   2         1.5138         0.1648         1.6180         0      o 
   1   8   7         1.2908         0.1648         1.3733         0      o 
   7  10  -7         0.3699         0.1648         0.8072         0      o 
   6   7 -14         0.3262         0.1648         0.9230         0      o 
   6   8  -7         0.6072         0.1648         1.3500         0      o 
   5   8  -8         0.6863         0.1648         2.1892       179      o 
   4  11   5         0.6045         0.1648         0.5740       179      o 
   3   2  -8         1.9860         0.1648         0.3245         0      o 
   1   8   0         1.9755         0.1648         1.9737         0      o 
   6  11  -5         0.4309         0.1648         0.4191         0      o 
   4   9 -13         0.3948         0.0897         0.1278         0      o 
   3   5   1         2.7129         0.1648         4.1688       179      o 
   3   8  -3         1.4293         0.1648         0.9810       179      o 
   0   3   9         2.0353         0.1648         2.5400         0      o 
   1   5  11         1.1263         0.1648         2.7848         0      o 
   4   4  -4         2.1021         0.4660         6.1168         0      o 
   3  10  10         0.5267         0.1648         1.0365       179      o 
   2   3 -12         1.0606         0.1648         0.2850       179      o 
   1   7  -1         2.4202         0.1648         1.2396         0      o 
   0   8  14         0.4921         0.1648         0.8412       179      o 
   8  10  -6         0.2993         0.1648         0.2777         0      o 
   7  10   0         0.4446         0.1648         0.7151         0      o 
   2   7  -9         1.0764         0.1648         0.1755         0      o 
   6   8  -5         0.6664         0.1648         0.2996         0      o 
   3   4   0         3.1455         0.1648        10.2379       179      o 
   2  10  -6         0.8529         0.0897         1.5294         0      o 
   2   8  12         0.5927         0.1648         0.4967       179      o 
   1   1  -6         3.7093         0.1648         5.4090         0      o 
   4   0 -18         0.4518         0.4660         1.6785       179      o 
   4  12   9         0.3541         0.1648         0.0535       179      o 
   3   1 -14         0.7017         0.1648         2.4240         0      o 
   1   2  -2         5.7940         0.1648         9.1407         0      o 
   4   6 -16         0.3393         0.1648         0.6647       179      o 
   6  12  -2         0.3786         0.1648         1.0526       179      o 
   5   8   4         0.8465         0.1648         0.8510       179      o 
   4   8  -2         1.1661         0.1648         1.4166         0      o 
   5   9   2         0.7770         0.1648         1.1785         0      o 
   4  12  -1         0.5399         0.1648         1.2748       179      o 
   0  10   3         1.1064         0.1648         0.3136         0      o 
   2   5   2         3.0009         0.1648         4.8928         0      o 
   3   9   7         0.8035         0.1648         0.4219       179      o 
   2   4  -8         1.8047         0.1648         1.2402         0      o 
   6  10  -7         0.4162         0.1648         0.6789       179      o 
   5   9  -9         0.4932         0.1648         0.0742       179      o 
   5  11  -1         0.5445         0.1648         1.4705       179      o 
   1  12  -5         0.6146         0.0897         0.7138         0      o 
   2  13  -2         0.5272         0.1648         0.1619       179      o 
   1   4  -3         3.8182         0.0897         4.5453       179      o 
   3  10  12         0.3864         0.1648         0.0849       179      o 
   0   3  10         1.5595         0.4660         4.1861         0      o 
   5   9  -4         0.7090         0.1648         2.4272         0      o 
   5   3 -15         0.4007         0.1648         1.8574         0      o 
   2   3 -17         0.3995         0.1648         0.8347       179      o 
   5   9  -2         0.7442         0.1648         1.6839         0      o 
   1  12  13         0.2786         0.1648         0.7711       179      o 
   3   7   4         1.4416         0.1648         0.5651       179      o 
   1   3  -6         2.9294         0.1648         1.4918       179      o 
   2   4  -6         2.3031         0.1648         0.7794         0      o 
   0   7  14         0.4997         0.1648         1.5710       179      o 
   5   9   7         0.5420         0.1648         1.1735       179      o 
   0  13   3         0.5252         0.1648         2.1195         0      o 
   5   9   4         0.6656         0.1648         1.0490         0      o 
   2  14   2         0.4022         0.1648         0.0260         0      o 
   0  14   5         0.3864         0.1648         0.1189       179      o 
   6   6 -10         0.4992         0.1648         0.3401         0      o 
   6   4 -15         0.3082         0.1648         2.3733         0      o 
   1   6  14         0.5379         0.1648         1.8874       179      o 
   0   5  11         1.0173         0.1648         0.6722         0      o 
   4  11   0         0.6116         0.1648         0.0224       179      o 
   1  10  -6         0.8202         0.1648         2.2638         0      o 
   3  12   9         0.3632         0.1648         1.6381         0      o 
   5   3 -11         0.6896         0.4660         1.6874       179      o 
   2   1  -7         2.5035         0.1648         2.3114       179      o 
   1   7  17         0.2966         0.1648         1.0481       179      o 
   5  14   2         0.2816         0.1648         0.4200       179      o 
   1   6 -16         0.3881         0.1648         0.8999       179      o 
   0   4  10         1.3298         0.1648         2.4724         0      o 
   1   9 -16         0.2777         0.1648         1.4716       179      o 
   3   5   2         2.2365         0.1648         0.4323         0      o 
   7   7 -11         0.3152         0.1648         0.7076       179      o 
   3   9  14         0.3144         0.1648         0.6633       179      o 
   2   8 -16         0.2940         0.1648         0.1569       179      o 
   4   3  -7         1.4257         0.4660         0.6577       179      o 
   4  11  12         0.2687         0.1648         0.1704         0      o 
   8   9  -5         0.3056         0.4660         0.6847       179      o 
   4   2 -10         0.9907         0.4660         2.8239         0      o 
   1   5   5         2.3205         0.1648         1.1794         0      o 
   4  10  10         0.3878         0.1648         0.7737       179      o 
   3   0 -13         1.0399         0.4660         2.5707         0      o 
   1   3  -7         2.3212         0.1648         0.9273         0      o 
   3   5  -6         1.5727         0.1648         3.6845         0      o 
   1   4   2         3.6668         0.1648         2.9014         0      o 
   4  11  -7         0.4396         0.1648         0.7137       179      o 
   6   7  -7         0.5563         0.1648         1.4804       179      o 
   6   6 -12         0.3689         0.1648         2.4031       179      o 
   8  10  -4         0.2707         0.1648         2.7723       179      o 
   2   4  -4         2.6668         0.1648         2.7410         0      o 
   5   6  -3         1.0462         0.1648         0.3993         0      o 
   2  12  -5         0.5002         0.0897         0.7305       179      o 
   6   7  -4         0.6615         0.1648         1.5014       179      o 
   2   5   6         1.7366         0.1648         2.3930         0      o 
   3   6  -3         1.6627         0.1648         3.3355       179      o 
   3   3  -8         1.4436         0.1648         0.8488         0      o 
   0  10   4         0.8735         0.1648         1.1955         0      o 
   2  13  -5         0.3960         0.0897         0.7103       179      o 
   4   7   1         1.1718         0.1648         3.5934         0      o 
   1  15  -2         0.3006         0.0897         0.1397       179      o 
   2  13   3         0.4271         0.1648         1.7928         0      o 
   0   4   3         3.3496         0.1648         1.8619         0      o 
   1   7  16         0.3100         0.1648         0.3425       179      o 
   7  10  -3         0.3352         0.1648         1.0189         0      o 
   2   7   0         1.6998         0.1648         0.0667       179      o 
   2   6 -18         0.2330         0.1648         1.7237         0      o 
   0  11   3         0.6943         0.1648         0.6492         0      o 
   1  10 -15         0.2433         0.1648         1.1279       179      o 
   5   4 -11         0.5500         0.1648         0.8306         0      o 
   1   2 -11         1.0849         0.4660         1.6747       179      o 
   0   9  15         0.2786         0.1648         0.1025         0      o 
   1   3   5         2.7725         0.1648         2.2917       179      o 
   6  10   4         0.3800         0.1648         1.4851       179      o 
   2  11  -4         0.5986         0.1648         0.4006         0      o 
   1   2   1         4.6999         0.1648         6.1396         0      o 
   3  12  -3         0.4554         0.1648         3.1897         0      o 
   0   2   6         2.7527         0.1648         2.7378       179      o 
   1   4 -15         0.4542         0.1648         0.9584         0      o 
   0  10   0         1.2936         0.1648         0.4873         0      o 
   5  11   7         0.3220         0.1648         1.8527         0      o 
   2  14  -3         0.3237         0.1648         1.0252         0      o 
   0  14   4         0.3295         0.1648         0.8312         0      o 
   1  12   0         0.5514         0.1648         0.4736       179      o 
   4   7   5         0.8705         0.1648         4.9318       179      o 
   2   4  -3         2.5484         0.1648         3.8615         0      o 
   5   7  -3         0.7939         0.1648         1.2498       179      o 
   0   5  15         0.4129         0.1648         1.3746       179      o 
   1   6  12         0.5961         0.1648         0.7187         0      o 
   1   1  -1         4.9265         0.4660        23.8044         0      o 
   3   2  -7         1.5810         0.1648         0.4213       179      o 
   1  14   0         0.3369         0.1648         0.9174         0      o 
   5   7  -4         0.7261         0.1648         1.1411       179      o 
   4   8   2         0.8193         0.1648         2.0395         0      o 
   4   6  -2         1.1810         0.1648         2.5585         0      o 
   3   9   2         0.7987         0.1648         0.7291       179      o 
   4   8 -15         0.2257         0.0897         0.8961       179      o 
   0   9   5         0.8548         0.1648         0.0466         0      o 
   0   9   4         0.9138         0.1648         0.5286         0      o 
   3   3  -3         2.1827         0.4660         2.3228         0      o 
   1   1  -5         2.9768         0.1648         5.9363       179      o 
   0   9  12         0.3692         0.1648         0.9231         0      o 
   5   9 -10         0.3029         0.1648         0.7193       179      o 
   5  10   7         0.3287         0.1648         2.4573       179      o 
   5   7   2         0.7204         0.4660         0.5077       179      o 
   5  10  -4         0.4056         0.1648         0.0895         0      o 
   5   5  -7         0.6853         0.1648         2.1814       179      o 
   6   6  -8         0.4284         0.1648         0.3556         0      o 
   4   3 -18         0.1907         0.1648         0.3786         0      o 
   5  12  -1         0.2938         0.1648         1.2630         0      o 
   1   3 -11         0.8330         0.1648         3.1072       179      o 
   1   9  -6         0.6982         0.1648         1.3572         0      o 
   2  11 -14         0.1879         0.1648         1.0611         0      o 
   0   4   9         1.0913         0.1648         0.8002         0      o 
   3  15   2         0.2005         0.1648         0.1798         0      o 
   0   4   1         2.8127         0.1648         2.9536       179      o 
   5   6 -14         0.2365         0.1648         0.1356         0      o 
   3   7  -4         0.9087         0.1648         1.2021         0      o 
   0   2   5         2.4684         0.1648         4.1260       179      o 
   1   5   7         1.1775         0.1648         0.3732       179      o 
   4   9   9         0.3312         0.1648         1.2267       179      o 
   1  11  11         0.2520         0.1648         1.5897         0      o 
   0   9   1         0.8545         0.0897         1.1242       179      o 
   1   9   8         0.5024         0.1648         0.0434         0      o 
   5   8   0         0.5425         0.1648         2.4830         0      o 
   2   8  13         0.2854         0.1648         0.0427         0      o 
   3   6 -12         0.3906         0.1648         0.8520       179      o 
   6  13   0         0.1775         0.1648         0.4533         0      o 
   1  14  -5         0.2273         0.0897         1.1416       179      o 
   2  14  -7         0.1911         0.0582         0.2022       179      o 
   1   6  11         0.5166         0.1648         0.6390         0      o 
   1  11  -8         0.3312         0.1648         2.1594         0      o 
   2   6   6         0.9496         0.1648         0.5690       179      o 
   2   2  -2         2.5958         0.4660        10.8862         0      o 
   5   9   5         0.3572         0.1648         0.8587         0      o 
   2   3   1         2.3525         0.1648         9.9629       179      o 
   3   8  10         0.3595         0.1648         0.8421         0      o 
   1  13  -1         0.3038         0.1648         1.0933       179      o 
   3   2  -6         1.2989         0.4660         2.9063       179      o 
   4   9   3         0.4730         0.1648         0.7735       179      o 
   4  11   1         0.3277         0.1648         0.7825         0      o 
   6   9   2         0.3029         0.1648         2.7322       179      o 
   0   9  10         0.3464         0.1648         0.5212         0      o 
   2   1 -11         0.6423         0.1648         0.0820         0      o 
   2   6 -17         0.1631         0.1648         0.8693       179      o 
   1   4   7         1.0939         0.1648         0.4027       179      o 
   2   3  -1         2.0492         0.1648         1.7056         0      o 
   7   8 -12         0.1297         0.1648         1.5430         0      o 
   0   4  12         0.4590         0.1648         3.0557       179      o 
   1   5   1         1.6180         0.1648         1.0786         0      o 
   6  12  -1         0.1712         0.1648         0.0491         0      o 
   0   1   1         3.1911         0.1648         8.6506       179      o 
   0  12   3         0.3029         0.1648         0.5222         0      o 
   1  15   3         0.1528         0.1648         1.0570       179      o 
   2   3   0         1.9007         0.1648         3.2185         0      o 
   0   8   1         0.7890         0.0897         0.4303         0      o 
   4  11   9         0.1680         0.1648         0.0960         0      o 
   1   4  -4         1.3729         0.1648         1.4478         0      o 
   5  13   0         0.1437         0.1648         1.7338       179      o 
   2   4   2         1.2876         0.1648         2.3942       179      o 
   4  12  -5         0.1696         0.1648         0.3601       179      o 
   3   9 -12         0.1563         0.1648         0.5373         0      o 
   2   3  -3         1.2985         0.1648         2.1574       179      o 
   5   8   5         0.2595         0.4660         3.6216         0      o 
   4  11  10         0.1211         0.1648         0.1090       179      o 
   5  10  -1         0.2143         0.1648         0.3923         0      o 
   1   6  -6         0.5797         0.1648         1.9312       179      o 
   4  11  11         0.0961         0.1648         0.5811         0      o 
   0   8  13         0.1359         0.1648         0.3728         0      o 
   2   5   0         0.7257         0.1648         0.5392         0      o 
   7   9  -3         0.0903         0.1648         0.7870         0      o 
   4   7   6         0.1864         0.4660         0.1340         0      o 
   4   6   1         0.2727         0.1648         0.7535         0      o 
   2   8   9         0.1239         0.1648         0.6710         0      o 
   2  14  -1         0.0571         0.1648         0.1040         0      o 
   3   6 -18         0.0000         0.1648         0.8918         0      o 
   7   7 -13         0.0000         0.1648         0.7701         0      o 
   2   8 -17         0.0000         0.1648         0.9000         0      o 
   2   9  16         0.0000         0.1648         0.2053         0      o 
   6   6 -15         0.0000         0.1648         0.7475       179      o 
   1   8  17         0.0000         0.1648         1.5291         0      o 
   7  10  -9         0.0000         0.1648         1.2447       179      o 
   0   8  17         0.0000         0.1648         0.4438         0      o 
   6  10 -11         0.0000         0.1648         1.2819         0      o 
   7  12  -3         0.0000         0.1648         0.6438         0      o 
   8  10  -5         0.0000         0.1648         1.6947         0      o 
   6   9 -12         0.0000         0.1648         0.6023       179      o 
   7   6 -13         0.0000         0.1648         1.0112         0      o 
   0   9  16         0.0000         0.1648         0.6971         0      o 
   6  11  -9         0.0000         0.1648         0.2190         0      o 
   1  13 -11         0.0000         0.1648         1.5125       179      o 
   6  13   2         0.0000         0.1648         1.2908         0      o 
   5  14   0         0.0000         0.1648         2.5950       179      o 
   7   7 -12         0.0000         0.1648         1.3818       179      o 
   6  12   6         0.0000         0.1648         0.8447       179      o 
   7  10  -8         0.0000         0.1648         0.9584       179      o 
   3   6 -17         0.0000         0.1648         0.0284         0      o 
   3  14  -7         0.0000         0.1648         0.5298         0      o 
   3  13   9         0.0000         0.1648         0.1892       179      o 
   8   9  -6         0.0000         0.1648         0.6816         0      o 
   7  11   4         0.0000         0.1648         0.3732       179      o 
   3   7 -16         0.0000         0.1648         0.8696         0      o 
   7  11   3         0.0000         0.1648         1.1942         0      o 
   2  15  -2         0.0000         0.1648         0.0160         0      o 
   3  10  13         0.0000         0.1648         0.9025         0      o 
   5  10 -11         0.0000         0.1648         0.7287       179      o 
   4  12  -9         0.0000         0.1648         1.1572         0      o 
   6  10  -9         0.0000         0.1648         0.9618         0      o 
   0   6  17         0.0000         0.1648         0.4491         0      o 
   7  11   1         0.0000         0.1648         0.2846       179      o 
   7  11   0         0.0000         0.1648         0.7766       179      o 
   1  15  -1         0.0000         0.1648         1.8859       179      o 
   6  11   6         0.0000         0.1648         0.6841       179      o 
   1  13  -9         0.0000         0.1648         0.2626         0      o 
   6  12   1         0.0000         0.1648         1.4962         0      o 
   6   7 -12         0.0000         0.1648         0.3626         0      o 
   1  11  12         0.0000         0.1648         1.8760         0      o 
   1   9  14         0.0000         0.1648         1.6073         0      o 
   4  13   4         0.0000         0.1648         0.1660       179      o 
   0   8  15         0.0000         0.1648         2.7989         0      o 
   3   5 -16         0.0000         0.1648         0.9524       179      o 
   1   9 -14         0.0000         0.1648         0.2825       179      o 
   5  10   9         0.0000         0.1648         0.1450       179      o 
   7  10   1         0.0000         0.1648         1.7746       179      o 
   2  12  -9         0.0000         0.1648         0.9968         0      o 
   6   9  -8         0.0000         0.1648         0.7512       179      o 
   7   9  -4         0.0000         0.1648         1.0384         0      o 
   7   7  -8         0.0000         0.1648         2.6391         0      o 
   4   9 -11         0.0000         0.1648         0.5223         0      o 
   4  10   9         0.0000         0.1648         1.1730         0      o 
   3  13   2         0.0000         0.1648         1.0154       179      o 
   4  10   8         0.0000         0.1648         0.3713       179      o 
   3  12   3         0.0000         0.1648         1.8270         0      o 
   3  11   5         0.0000         0.1648         1.1820         0      o 
   0  12   2         0.0000         0.1648         0.2822       179      o 
   4   8   8         0.0000         0.1648         0.0155         0      o 
   2   2 -14         0.0000         0.1648         0.8994         0      o 
   4   9   6         0.0000         0.1648         0.2960         0      o 
   5   9   1         0.0000         0.1648         0.1049         0      o 
   3   8   8         0.0000         0.1648         0.1123         0      o 
   5   8   3         0.0000         0.1648         2.0034       179      o 
   1  11  -1         0.0000         0.1648         1.8359         0      o 
   3  10  -1         0.0000         0.1648         1.2052         0      o 
   0   8   9         0.0000         0.1648         1.5826         0      o 
   3   8   7         0.0000         0.1648         0.1470         0      o 
   4   9   0         0.0000         0.1648         0.8214         0      o 
   2   9  -5         0.0000         0.1648         0.2008       179      o 
   5   7   0         0.0000         0.1648         0.7745       179      o 
   4   7   3         0.0000         0.1648         0.5365         0      o 
   6  10   6         0.0000         0.4660         1.9096         0      o 
   2   7  15         0.0000         0.4660         1.6803       179      o 
   4   9  12         0.0000         0.4660         0.2647         0      o 
   3   1 -16         0.0000         0.4660         0.3514         0      o 
   7   9   0         0.0000         0.4660         0.5252       179      o 
   2   7  14         0.0000         0.4660         0.1506       179      o 
   8   8  -9         0.0000         0.4660         1.1460         0      o 
   1  16  -1         0.0000         0.4660         0.1796       179      o 
   8   7 -10         0.0000         0.4660         0.6154       179      o 
   6  10   7         0.0000         0.4660         2.7028         0      o 
   1   5  12         0.0000         0.4660         0.4444         0      o 
   5   4  -8         0.0000         0.4660         2.6469       179      o 
   6   7  -3         0.0000         0.4660         1.1608       179      o 
   5  14   1         0.0000         0.4660         1.2698       179      o 
   3  14   5         0.0000         0.4660         1.5526       179      o 
   4  11 -13         0.0000         0.4660         0.7982       179      o 
   7   5 -14         0.0000         0.4660         0.2002       179      o 
   7  10   3         0.0000         0.4660         1.6842       179      o 
   8   8  -8         0.0000         0.4660         2.3421       179      o 
   7  11   5         0.0000         0.4660         0.4150         0      o 
   6   9   4         0.0000         0.4660         2.2547       179      o 
   6  10   8         0.0000         0.4660         0.9836         0      o 
   7  11   6         0.0000         0.4660         0.1762         0      o 
   8  10  -2         0.0000         0.4660         1.0093       179      o 
   7   7  -7         0.0000         0.4660         0.5992       179      o 
   1   4 -17         0.0000         0.4660         0.8349         0      o 
 
